# Supplementary material for: Transcriptional Profiling of Abomasal Mucosa from Young Calves Experimentally Infected with Ostertagia ostertagi
Source: Int J Mol Sci. 2025 Mar 4;26(5):2264. doi: 10.3390/ijms26052264 (PMC11900041; doi:10.3390/ijms26052264)
Supplement: Supplementary file 1 [file ijms-26-02264-s001.zip]

Archive with 12 entries (12 files):
- Figures and Tables captions.pdf
- Sup-Table S1.xlsx
- Sup-Table S10.xlsx
- Sup-Table S2.xlsx
- Sup-Table S3.xlsx
- Sup-Table S4.xlsx
- Sup-Table S5.xlsx
- Sup-Table S6.xlsx
- Sup-Table S7.xlsx
- Sup-Table S8.xlsx
- Sup-Table S9.xlsx
- Supp Figure All.pdf
