# Supplementary material for: Transcriptional Profiling of Abomasal Mucosa from Young Calves Experimentally Infected with Ostertagia ostertagi
Source: Int J Mol Sci. 2025 Mar 4;26(5):2264. doi: 10.3390/ijms26052264 (PMC11900041; doi:10.3390/ijms26052264)
Supplement: Supplementary file 1 [file ijms-26-02264-s001.zip › Sup-Table S1.xlsx]

## Sheet: TableS1
Sample ID	DPI	Tissue	Replicate	# Raw Reads (R1+R2)	Q30 (%)	# Clean Reads (R1+R2)	Overall mapping rate	Reads uniquely mapped rate	Reads mapped to multiple genomic locations rate
0DPI_FUN1	0	Fundic	1	49150680	92.86	42706242	0.9675	0.88	0.0875
0DPI_FUN2	0	Fundic	2	43268180	93.14	37518726	0.9698	0.8601	0.1097
0DPI_FUN3	0	Fundic	3	47791512	93.38	41336294	0.9708	0.8681	0.1027
0DPI_FUN4	0	Fundic	4	51976614	92.83	44181764	0.971	0.8566	0.1144
0DPI_FUN5	0	Fundic	5	50208590	93.38	48154282	0.9829	0.8961	0.0868
0DPI_FUN6	0	Fundic	6	48958174	93.72	46912444	0.9843	0.9008	0.0835
0DPI_PYL1	0	Pyloric	1	56047446	92.02	48309742	0.9593	0.9012	0.0581
0DPI_PYL2	0	Pyloric	2	54482382	92.24	46699996	0.9613	0.9025	0.0588
0DPI_PYL3	0	Pyloric	3	54540658	92.03	47133004	0.9589	0.9014	0.0575
0DPI_PYL4	0	Pyloric	4	53231580	91.79	46221808	0.953	0.8945	0.0585
0DPI_PYL5	0	Pyloric	5	41270996	93.45	39363032	0.9709	0.9176	0.0533
3-5DPI_FUN1	3-5	Fundic	1	54283052	92.07	46955240	0.9657	0.886	0.0797
3-5DPI_FUN2	3-5	Fundic	2	41182814	93.19	39124074	0.9778	0.9006	0.0772
3-5DPI_FUN3	3-5	Fundic	3	49647434	92.43	42751276	0.9643	0.8765	0.0878
3-5DPI_FUN4	3-5	Fundic	4	45167070	93.72	43329228	0.9813	0.9192	0.0621
3-5DPI_FUN5	3-5	Fundic	5	43570442	93.34	41427030	0.9767	0.9001	0.0766
3-5DPI_PYL1	3-5	Pyloric	1	55617100	92.17	48203954	0.9621	0.9023	0.0598
3-5DPI_PYL2	3-5	Pyloric	2	48133232	93.46	45964852	0.9655	0.9115	0.054
3-5DPI_PYL3	3-5	Pyloric	3	59298036	92.72	51619582	0.9606	0.901	0.0596
3-5DPI_PYL4	3-5	Pyloric	4	44500614	93.82	42690086	0.9677	0.915	0.0527
3-5DPI_PYL5	3-5	Pyloric	5	44511766	93.38	42451334	0.963	0.9094	0.0536
7-9DPI_FUN1	7-9	Fundic	1	41797314	93.23	39875058	0.9755	0.9089	0.0666
7-9DPI_FUN2	7-9	Fundic	2	44494364	93.82	42227796	0.9796	0.9012	0.0784
7-9DPI_FUN3	7-9	Fundic	3	43906860	93.28	41678678	0.9756	0.9033	0.0723
7-9DPI_FUN4	7-9	Fundic	4	48000870	92.83	45958918	0.9771	0.9024	0.0747
7-9DPI_PYL1	7-9	Pyloric	1	44212444	93.66	42218656	0.9647	0.9045	0.0602
7-9DPI_PYL2	7-9	Pyloric	2	42025054	93.27	39077762	0.9703	0.9197	0.0506
7-9DPI_PYL3	7-9	Pyloric	3	45873028	93.31	43993524	0.9662	0.9108	0.0554
7-9DPI_PYL4	7-9	Pyloric	4	47055520	93.47	45146594	0.9609	0.9008	0.0601
10DPI_FUN1	10	Fundic	1	56566184	93.11	48468890	0.9653	0.8776	0.0877
10DPI_FUN2	10	Fundic	2	56187154	92.99	46647632	0.9646	0.8832	0.0814
10DPI_FUN3	10	Fundic	3	53965518	92.99	46875694	0.9631	0.8816	0.0815
10DPI_FUN4	10	Fundic	4	57065444	92.9	49730630	0.9629	0.8891	0.0738
10DPI_PYL1	10	Pyloric	1	59433468	92.54	51896484	0.9569	0.897	0.0599
10DPI_PYL2	10	Pyloric	2	47106374	92.74	41168350	0.9521	0.8913	0.0608
10DPI_PYL3	10	Pyloric	3	63048170	92.54	55307926	0.9579	0.8969	0.061
10DPI_PYL4	10	Pyloric	4	63520414	91.81	55689384	0.9584	0.8982	0.0602
21DPI_FUN1	21	Fundic	1	64404330	92.65	55592626	0.963	0.8783	0.0847
21DPI_FUN2	21	Fundic	2	63957470	92.35	55699792	0.9617	0.8771	0.0846
21DPI_FUN3	21	Fundic	3	56827316	92.19	49630962	0.947	0.8614	0.0856
21DPI_FUN4	21	Fundic	4	60604644	92.45	52984578	0.9611	0.8811	0.08
21DPI_PYL1	21	Pyloric	1	56718240	92.04	49424068	0.9597	0.8996	0.0601
21DPI_PYL2	21	Pyloric	2	50054674	92.3	43678420	0.9535	0.8905	0.063
21DPI_PYL3	21	Pyloric	3	58183672	92.25	50775248	0.9521	0.8799	0.0722
21DPI_PYL4	21	Pyloric	4	56199090	92.32	48604934	0.95	0.8815	0.0685
Average				5.15121e+07	92.8484	4.61201e+07	0.965191	0.893698	0.0714933
Total				2318045988	-	2075406594	-	-	-
