# Supplementary material for: Transcriptional Profiling of Abomasal Mucosa from Young Calves Experimentally Infected with Ostertagia ostertagi
Source: Int J Mol Sci. 2025 Mar 4;26(5):2264. doi: 10.3390/ijms26052264 (PMC11900041; doi:10.3390/ijms26052264)
Supplement: Supplementary file 1 [file ijms-26-02264-s001.zip › Sup-Table S10.xlsx]

## Sheet: TableS10
Ingenuity Canonical Pathways	Time point comparison	Tissue	-log(p-value)	Ratio	z-score	Molecules
Granulocyte Adhesion and Diapedesis	3-5 vs. 0 dpi	Fundic	18.8	0.109	NA	CCL17,CCL22,CLDN2,CXCL1,CXCL11,CXCL2,CXCL8,CXCR2,IL1A,IL1B,IL1R2,MMP1,MMP12,MMP13,MMP3,MMP7,MMP9,PF4,TNFRSF11B
Agranulocyte Adhesion and Diapedesis	3-5 vs. 0 dpi	Fundic	16.6	0.0933	NA	CCL17,CCL22,CLDN2,CXCL1,CXCL11,CXCL2,CXCL8,CXCR2,IL1A,IL1B,MMP1,MMP12,MMP13,MMP3,MMP7,MMP9,MYH7,PF4
Role of Chondrocytes in Rheumatoid Arthritis Signaling Pathway	3-5 vs. 0 dpi	Fundic	10.7	0.0857	3.464	CEBPE,CXCL8,IL1A,IL1B,IL1R2,MMP1,MMP12,MMP13,MMP3,MMP7,MMP9,TNFRSF11B
Pathogen Induced Cytokine Storm Signaling Pathway	3-5 vs. 0 dpi	Fundic	10.2	0.0471	4	C3,CCL17,CCL22,CXCL1,CXCL11,CXCL2,CXCL8,CXCR2,IL1A,IL1B,IL1R2,NLRP12,OSM,PF4,SOCS3,TNFRSF11B
Tumor Microenvironment Pathway	3-5 vs. 0 dpi	Fundic	8.37	0.0618	3.317	CXCL8,FGF23,IL1B,MMP1,MMP12,MMP13,MMP3,MMP7,MMP9,OSM,TNC
IL-17 Signaling	3-5 vs. 0 dpi	Fundic	8.34	0.0615	2.714	CCL17,CCL22,CXCL1,CXCL8,IL1A,IL1B,MMP13,MMP3,MMP9,OSM,TNFRSF11B
Atherosclerosis Signaling	3-5 vs. 0 dpi	Fundic	7.42	0.0703	NA	CXCL8,IL1A,IL1B,MMP1,MMP13,MMP3,MMP9,PLA2G3,PLA2G5
Role of Osteoblasts in Rheumatoid Arthritis Signaling Pathway	3-5 vs. 0 dpi	Fundic	7.25	0.0482	2.714	CXCL8,IL1A,IL1B,MMP1,MMP12,MMP13,MMP3,MMP7,MMP9,OSM,TNFRSF11B
Inhibition of Matrix Metalloproteases	3-5 vs. 0 dpi	Fundic	7.23	0.158	-2.449	MMP1,MMP12,MMP13,MMP3,MMP7,MMP9
S100 Family Signaling Pathway	3-5 vs. 0 dpi	Fundic	6.83	0.0241	2.357	ADGRE3,ADORA1,CXCL8,EREG,FCGR2A,FCGR2B,GPR141,IL1B,MMP1,MMP12,MMP13,MMP3,MMP7,MMP9,OXGR1,PLA2G3,PLA2G5,S100A12
Airway Pathology in Chronic Obstructive Pulmonary Disease	3-5 vs. 0 dpi	Fundic	6.67	0.0708	NA	CXCL1,CXCL8,FGF23,IL1A,IL1B,MMP1,MMP9,OSM
Bladder Cancer Signaling	3-5 vs. 0 dpi	Fundic	6.64	0.0702	NA	CXCL8,FGF23,MMP1,MMP12,MMP13,MMP3,MMP7,MMP9
Role of Osteoclasts in Rheumatoid Arthritis Signaling Pathway	3-5 vs. 0 dpi	Fundic	6.19	0.0378	2.714	FCGR2A,FCGR2B,IL1B,IL1R2,MMP1,MMP12,MMP13,MMP3,MMP7,MMP9,TNFRSF11B
Macrophage Alternative Activation Signaling Pathway	3-5 vs. 0 dpi	Fundic	6.15	0.05	1	CCL17,CCL22,CLEC10A,FCGR2B,IL1A,IL1B,IL1R2,PF4,SOCS3
Acute Phase Response Signaling	3-5 vs. 0 dpi	Fundic	6.07	0.0489	2.121	C3,C4BPA,CFB,HAMP,IL1A,IL1B,OSM,SOCS3,TNFRSF11B
Hepatic Cholestasis	3-5 vs. 0 dpi	Fundic	6.05	0.0486	NA	ABCB11,ABCB4,CXCL8,GCG,IL1A,IL1B,IL1R2,OSM,TNFRSF11B
Hepatic Fibrosis / Hepatic Stellate Cell Activation	3-5 vs. 0 dpi	Fundic	5.96	0.0474	NA	CXCL8,IL1A,IL1B,IL1R2,MMP1,MMP13,MMP9,MYH7,TNFRSF11B
Role of Macrophages, Fibroblasts and Endothelial Cells in Rheumatoid Arthritis	3-5 vs. 0 dpi	Fundic	5.81	0.0346	NA	CEBPE,CXCL8,IL1A,IL1B,IL1R2,MMP1,MMP13,MMP3,OSM,SOCS3,TNFRSF11B
Multiple Sclerosis Signaling Pathway	3-5 vs. 0 dpi	Fundic	5.6	0.0429	3	C3,C8B,CXCL1,CXCL8,IL1A,IL1B,MMP9,NLRP12,OSM
Oncostatin M Signaling	3-5 vs. 0 dpi	Fundic	5.42	0.116	2.236	CHI3L1,MMP1,MMP13,MMP3,OSM
LXR/RXR Activation	3-5 vs. 0 dpi	Fundic	5.26	0.0569	-1.134	C3,IL1A,IL1B,IL1R2,KNG1,MMP9,TNFRSF11B
Osteoarthritis Pathway	3-5 vs. 0 dpi	Fundic	5.24	0.0388	3	CXCL8,CXCR2,IL1B,IL1R2,MMP1,MMP12,MMP13,MMP3,MMP9
Wound Healing Signaling Pathway	3-5 vs. 0 dpi	Fundic	5.15	0.0378	3	CXCL8,IL1A,IL1B,IL1R2,MMP1,MMP9,OSM,PF4,TNFRSF11B
LPS/IL-1 Mediated Inhibition of RXR Function	3-5 vs. 0 dpi	Fundic	4.47	0.0359	1	ABCB11,ALDH1L1,HS6ST3,IL1A,IL1B,IL1R2,SULT1E1,TNFRSF11B
Complement System	3-5 vs. 0 dpi	Fundic	4.34	0.111	NA	C3,C4BPA,C8B,CFB
Glucocorticoid Receptor Signaling	3-5 vs. 0 dpi	Fundic	4.33	0.0221	NA	CXCL8,CXCR2,IL13RA2,IL1A,IL1B,IL1R2,MMP1,MMP13,MMP3,MMP9,PLA2G3,PLA2G5
FXR/RXR Activation	3-5 vs. 0 dpi	Fundic	4.17	0.048	NA	ABCB11,ABCB4,C3,IL1A,IL1B,KNG1
IL-6 Signaling	3-5 vs. 0 dpi	Fundic	4.09	0.0465	1.633	CXCL8,IL1A,IL1B,IL1R2,SOCS3,TNFRSF11B
Leukocyte Extravasation Signaling	3-5 vs. 0 dpi	Fundic	4.06	0.037	2.449	CLDN2,MMP1,MMP12,MMP13,MMP3,MMP7,MMP9
RAR Activation	3-5 vs. 0 dpi	Fundic	4.01	0.0243	-1.265	CXCL8,DHRS9,IL1A,IL1B,MMP1,MMP13,MMP3,MMP9,OSM,SOCS3
STAT3 Pathway	3-5 vs. 0 dpi	Fundic	3.98	0.0444	NA	CXCR2,IL13RA2,IL1A,IL1B,IL1R2,SOCS3
Pulmonary Healing Signaling Pathway	3-5 vs. 0 dpi	Fundic	3.95	0.0355	2.646	MMP1,MMP12,MMP13,MMP3,MMP7,MMP9,TNFRSF11B
Role of IL-17F in Allergic Inflammatory Airway Diseases	3-5 vs. 0 dpi	Fundic	3.92	0.087	2	CXCL1,CXCL8,IL1B,MMP13
Role of Tissue Factor in Cancer	3-5 vs. 0 dpi	Fundic	3.89	0.0348	2.646	CXCL1,CXCL8,IL1B,MMP1,MMP13,MMP9,TNFRSF11B
IL-10 Signaling	3-5 vs. 0 dpi	Fundic	3.71	0.0397	0	FCGR2A,FCGR2B,IL1A,IL1B,IL1R2,SOCS3
Role of Osteoblasts, Osteoclasts and Chondrocytes in Rheumatoid Arthritis	3-5 vs. 0 dpi	Fundic	3.63	0.0315	NA	IL1A,IL1B,IL1R2,MMP1,MMP13,MMP3,TNFRSF11B
HOTAIR Regulatory Pathway	3-5 vs. 0 dpi	Fundic	3.59	0.0377	2.449	MMP1,MMP12,MMP13,MMP3,MMP7,MMP9
Differential Regulation of Cytokine Production in Intestinal Epithelial Cells by IL-17A and IL-17F	3-5 vs. 0 dpi	Fundic	3.57	0.13	NA	CXCL1,IL1A,IL1B
Role of IL-17A in Arthritis	3-5 vs. 0 dpi	Fundic	3.56	0.0702	NA	CXCL1,CXCL8,MMP1,MMP13
Protein Citrullination	3-5 vs. 0 dpi	Fundic	3.52	0.4	NA	PADI1,PADI4
IL-17A Signaling in Gastric Cells	3-5 vs. 0 dpi	Fundic	3.41	0.115	NA	CXCL1,CXCL11,CXCL8
NOD1/2 Signaling Pathway	3-5 vs. 0 dpi	Fundic	3.36	0.0341	1.633	CXCL8,DUOX2,IL1A,IL1B,NLRP12,OSM
IL-33 Signaling Pathway	3-5 vs. 0 dpi	Fundic	3.34	0.0339	2.449	CCL17,CXCL8,IL1A,IL1B,MMP12,MMP9
Macrophage Classical Activation Signaling Pathway	3-5 vs. 0 dpi	Fundic	3.31	0.0333	2.449	CXCL11,CXCL8,IL1A,IL1B,OSM,SOCS3
p38 MAPK Signaling	3-5 vs. 0 dpi	Fundic	3.27	0.0417	2.236	IL1A,IL1B,IL1R2,PLA2G3,PLA2G5
TREM1 Signaling	3-5 vs. 0 dpi	Fundic	3.17	0.0556	2	CXCL8,FCGR2B,IL1B,NLRP12
Airway Inflammation in Asthma	3-5 vs. 0 dpi	Fundic	3.1	0.0909	NA	CXCL8,MMP9,OSM
Role of MAPK Signaling in Inhibiting the Pathogenesis of Influenza	3-5 vs. 0 dpi	Fundic	3.08	0.0526	2	CXCL8,IL1B,PLA2G3,PLA2G5
HIF1α Signaling	3-5 vs. 0 dpi	Fundic	3.02	0.0294	2.449	MMP1,MMP12,MMP13,MMP3,MMP7,MMP9
Activin Inhibin Signaling Pathway	3-5 vs. 0 dpi	Fundic	2.97	0.0287	2.449	HAMP,IL1A,IL1B,IL1R2,MMP7,TNFRSF11B
Neutrophil Extracellular Trap Signaling Pathway	3-5 vs. 0 dpi	Fundic	2.89	0.0209	2.828	CXCL8,CXCR2,IL1B,MMP9,PADI4,PF4,PLA2G3,PLA2G5
Role of Pattern Recognition Receptors in Recognition of Bacteria and Viruses	3-5 vs. 0 dpi	Fundic	2.88	0.0342	NA	C3,CXCL8,IL1A,IL1B,OSM
IL-17A Signaling in Fibroblasts	3-5 vs. 0 dpi	Fundic	2.88	0.0465	2	CXCL1,IL1B,MMP1,MMP3
Pyroptosis Signaling Pathway	3-5 vs. 0 dpi	Fundic	2.81	0.0444	2	IL1A,IL1B,NLRP12,TNFRSF11B
IL-12 Signaling and Production in Macrophages	3-5 vs. 0 dpi	Fundic	2.77	0.0263	-1.633	C3,FCGR2A,FCGR2B,KLF1,PRLR,SOCS3
HMGB1 Signaling	3-5 vs. 0 dpi	Fundic	2.72	0.0314	2.236	CXCL8,IL1A,IL1B,OSM,TNFRSF11B
Pulmonary Fibrosis Idiopathic Signaling Pathway	3-5 vs. 0 dpi	Fundic	2.68	0.0217	2.646	IL1B,MMP1,MMP12,MMP13,MMP3,MMP7,MMP9
Role of IL-17A in Psoriasis	3-5 vs. 0 dpi	Fundic	2.58	0.143	NA	CXCL1,CXCL8
PPAR Signaling	3-5 vs. 0 dpi	Fundic	2.58	0.0385	-2	IL1A,IL1B,IL1R2,TNFRSF11B
Cardiac Hypertrophy Signaling	3-5 vs. 0 dpi	Fundic	2.57	0.017	3	CXCL8,CXCR2,FGF23,IL13RA2,IL1A,IL1B,IL1R2,OSM,TNFRSF11B
Role of Cytokines in Mediating Communication between Immune Cells	3-5 vs. 0 dpi	Fundic	2.53	0.0577	NA	CXCL8,IL1A,IL1B
Colorectal Cancer Metastasis Signaling	3-5 vs. 0 dpi	Fundic	2.46	0.0227	2.449	MMP1,MMP12,MMP13,MMP3,MMP7,MMP9
Cachexia Signaling Pathway	3-5 vs. 0 dpi	Fundic	2.43	0.0196	2.646	CXCL8,IL1A,IL1B,IL1R2,OSM,SOCS3,TNFRSF11B
IL-13 Signaling Pathway	3-5 vs. 0 dpi	Fundic	2.42	0.0348	1	CHI3L1,CLCA1,IL13RA2,SOCS3
Phagosome Formation	3-5 vs. 0 dpi	Fundic	2.39	0.0149	1.265	ADGRE3,ADORA1,C3,FCGR2A,FCGR2B,GPR141,MYH7,OXGR1,PLA2G3,PLA2G5
Differential Regulation of Cytokine Production in Macrophages and T Helper Cells by IL-17A and IL-17F	3-5 vs. 0 dpi	Fundic	2.36	0.111	NA	CXCL1,IL1B
Dendritic Cell Maturation	3-5 vs. 0 dpi	Fundic	2.26	0.0182	1.89	CD1A,CD1B,FCGR2A,FCGR2B,IL1A,IL1B,TNFRSF11B
Neuroinflammation Signaling Pathway	3-5 vs. 0 dpi	Fundic	2.14	0.0195	0.816	CXCL8,IL1B,MMP3,MMP9,PLA2G3,PLA2G5
Hepatic Fibrosis Signaling Pathway	3-5 vs. 0 dpi	Fundic	2.1	0.0169	1.134	CXCL8,IL1A,IL1B,IL1R2,MMP1,MMP13,TNFRSF11B
Role of JAK family kinases in IL-6-type Cytokine Signaling	3-5 vs. 0 dpi	Fundic	2.05	0.039	NA	MMP1,OSM,SOCS3
Chaperone Mediated Autophagy Signaling Pathway	3-5 vs. 0 dpi	Fundic	2.03	0.0164	-2.646	IL1B,MMP1,MMP12,MMP13,MMP3,MMP7,MMP9
Sertoli Cell Germ Cell Junction Signaling Pathway	3-5 vs. 0 dpi	Fundic	2.02	0.0215	1.342	CLDN2,IL1A,IL1R2,MMP9,TNFRSF11B
Xenobiotic Metabolism AHR Signaling Pathway	3-5 vs. 0 dpi	Fundic	2.02	0.038	NA	ALDH1L1,IL1A,IL1B
Role of Hypercytokinemia/hyperchemokinemia in the Pathogenesis of Influenza	3-5 vs. 0 dpi	Fundic	2.01	0.0375	NA	CXCL8,IL1A,IL1B
Granulocyte Adhesion and Diapedesis	7-9 vs. 0 dpi	Fundic	19.4	0.172	NA	CCL1,CCL17,CCL22,CCL3,CCL4,CCL8,CCR3,CLDN2,CXCL1,CXCL10,CXCL11,CXCL2,CXCL5,CXCL8,CXCL9,CXCR1,CXCR2,HRH4,IL1A,IL1B,IL1R2,MMP1,MMP12,MMP13,MMP3,MMP7,MMP9,PF4,XCL1,XCL2
Agranulocyte Adhesion and Diapedesis	7-9 vs. 0 dpi	Fundic	18.1	0.155	NA	CCL1,CCL17,CCL22,CCL3,CCL4,CCL8,CCR3,CLDN2,CXCL1,CXCL10,CXCL11,CXCL2,CXCL5,CXCL8,CXCL9,CXCR1,CXCR2,IL1A,IL1B,MADCAM1,MMP1,MMP12,MMP13,MMP3,MMP7,MMP9,MYO18B,PF4,XCL1,XCL2
Pathogen Induced Cytokine Storm Signaling Pathway	7-9 vs. 0 dpi	Fundic	15.2	0.103	4.902	ADRA1A,C3,CCL1,CCL17,CCL22,CCL3,CCL4,CCL8,CCR3,CLEC7A,COL4A3,CSF2,CXCL1,CXCL10,CXCL11,CXCL2,CXCL5,CXCL8,CXCL9,CXCR1,CXCR2,GZMB,IL11,IL1A,IL1B,IL1R2,IL4,NLRP5,OSM,PF4,SOCS3,SPI1,TLR9,XCL1,XCL2
S100 Family Signaling Pathway	7-9 vs. 0 dpi	Fundic	13.2	0.0655	3.857	ADGRE3,ADGRG5,ADRA1A,BDNF,CACNB2,CACNG6,CCKAR,CCL3,CCL4,CCR3,CHRM1,CRHR1,CXCL8,CXCR1,EREG,FCGR2A,FCGR2B,FFAR1,FFAR2,GLP2R,GPR141,GPR171,GPR25,GPR31,GPR62,GPR65,GRM7,HRH4,IGHG1,IL1B,LGR5,MAS1,MMP1,MMP12,MMP13,MMP3,MMP7,MMP9,NTRK2,OXGR1,P2RY6,PLA2G3,PLA2G5,PROKR1,S100A12,S100A9,VDR,VN1R1,WNT9B
Airway Pathology in Chronic Obstructive Pulmonary Disease	7-9 vs. 0 dpi	Fundic	8.36	0.133	NA	AMBP,CSF2,CXCL1,CXCL8,FGF23,GZMB,IL11,IL1A,IL1B,IL4,MMP1,MMP9,MPO,ORM1,OSM
Phagosome Formation	7-9 vs. 0 dpi	Fundic	8.02	0.0551	3.124	ADGRE3,ADGRG5,ADRA1A,C3,CCKAR,CCR3,CHRM1,CLEC7A,CRHR1,CXCR1,FCER1A,FCER2,FCGR2A,FCGR2B,FFAR1,FFAR2,GLP2R,GPR141,GPR171,GPR25,GPR31,GPR62,GPR65,GRM7,HRH4,IGHG1,LGR5,MAS1,MYO18B,OXGR1,P2RY6,PAK5,PLA2G3,PLA2G5,PROKR1,TLR9,VN1R1
Differential Regulation of Cytokine Production in Intestinal Epithelial Cells by IL-17A and IL-17F	7-9 vs. 0 dpi	Fundic	6.77	0.304	2.646	CCL3,CCL4,CSF2,CXCL1,DEFB4A/DEFB4B,IL1A,IL1B
Role of IL-17F in Allergic Inflammatory Airway Diseases	7-9 vs. 0 dpi	Fundic	6.72	0.196	2.646	CCL4,CSF2,CXCL1,CXCL10,CXCL5,CXCL8,IL11,IL1B,MMP13
Pathogenesis of Multiple Sclerosis	7-9 vs. 0 dpi	Fundic	6.52	0.556	NA	CCL3,CCL4,CXCL10,CXCL11,CXCL9
Tumor Microenvironment Pathway	7-9 vs. 0 dpi	Fundic	6.45	0.0899	4	CSF2,CTLA4,CXCL8,FGF23,IDO1,IL1B,IL4,MMP1,MMP12,MMP13,MMP3,MMP7,MMP9,OSM,PDCD1LG2,TNC
Macrophage Alternative Activation Signaling Pathway	7-9 vs. 0 dpi	Fundic	6.38	0.0889	2.5	CCL17,CCL22,CLEC10A,FCER1A,FCER2,FCGR2B,FFAR1,IGHG1,IL1A,IL1B,IL1R2,IL4,IRF4,PF4,SOCS1,SOCS3
Role of Osteoblasts in Rheumatoid Arthritis Signaling Pathway	7-9 vs. 0 dpi	Fundic	6.33	0.0789	2.828	BMP3,CSF2,CTSL,CXCL8,DKK2,IL11,IL1A,IL1B,IL4,MMP1,MMP12,MMP13,MMP3,MMP7,MMP9,OSM,WIF1,WNT9B
CREB Signaling in Neurons	7-9 vs. 0 dpi	Fundic	6.26	0.0521	2.043	ADGRE3,ADGRG5,ADRA1A,CACNB2,CACNG6,CCKAR,CCR3,CHRM1,CRHR1,CXCR1,FFAR1,FFAR2,GLP2R,GNAQ,GNG13,GPR141,GPR171,GPR25,GPR31,GPR62,GPR65,GRIK2,GRM7,HRH4,LGR5,MAS1,NTRK2,OXGR1,P2RY6,PROKR1,VN1R1
Multiple Sclerosis Signaling Pathway	7-9 vs. 0 dpi	Fundic	6.17	0.081	3.153	C2,C3,C8B,CSF2,CTLA4,CXCL1,CXCL8,IL11,IL1A,IL1B,IL4,IRF4,MMP9,MPO,OSM,PARP3,TLR9
TREM1 Signaling	7-9 vs. 0 dpi	Fundic	5.95	0.139	3.162	CCL3,CSF2,CXCL8,DEFB4A/DEFB4B,FCGR2B,IL1B,MPO,NLRP5,TLR9,TREM1
Breast Cancer Regulation by Stathmin1	7-9 vs. 0 dpi	Fundic	5.95	0.0514	2.043	ADGRE3,ADGRG5,ADRA1A,CCKAR,CCR3,CHRM1,CRHR1,CXCR1,FFAR1,FFAR2,GLP2R,GNAQ,GNG13,GPR141,GPR171,GPR25,GPR31,GPR62,GPR65,GRM7,HRH4,LGR5,MAS1,MMP9,OXGR1,P2RY6,PPP1R14C,PROKR1,UHMK1,VN1R1
Atherosclerosis Signaling	7-9 vs. 0 dpi	Fundic	5.95	0.102	NA	ALOX12,ALOX5,CCR3,CXCL8,IL1A,IL1B,MMP1,MMP13,MMP3,MMP9,ORM1,PLA2G3,PLA2G5
IL-17 Signaling	7-9 vs. 0 dpi	Fundic	5.7	0.0838	3.873	CCL17,CCL22,CSF2,CXCL1,CXCL5,CXCL8,DEFB4A/DEFB4B,IL11,IL1A,IL1B,IL4,MMP13,MMP3,MMP9,OSM
Role of IL-17A in Psoriasis	7-9 vs. 0 dpi	Fundic	5.36	0.357	2.236	CXCL1,CXCL5,CXCL8,DEFB4A/DEFB4B,S100A9
Macrophage Classical Activation Signaling Pathway	7-9 vs. 0 dpi	Fundic	4.98	0.0778	3.207	CSF2,CXCL10,CXCL11,CXCL8,CXCL9,IL11,IL1A,IL1B,IL4,OSM,SOCS1,SOCS3,SPI1,TLR9
G-Protein Coupled Receptor Signaling	7-9 vs. 0 dpi	Fundic	4.96	0.045	1.976	ADGRE3,ADGRG5,ADRA1A,CCKAR,CCR3,CHRM1,CNGB1,CRHR1,CXCR1,CXCR2,FFAR1,FFAR2,GLP2R,GNAQ,GNG13,GPR141,GPR171,GPR25,GPR31,GPR62,GPR65,GRM7,HRH4,LGR5,MAS1,OXGR1,P2RY6,PAK5,PROKR1,SIX4,VN1R1
Role of Macrophages, Fibroblasts and Endothelial Cells in Rheumatoid Arthritis	7-9 vs. 0 dpi	Fundic	4.86	0.0597	NA	ADAMTS4,CEBPE,CSF2,CXCL8,DKK2,GNAQ,IGHG1,IL1A,IL1B,IL1R2,MMP1,MMP13,MMP3,OSM,SOCS1,SOCS3,TLR9,WIF1,WNT9B
Role of Chondrocytes in Rheumatoid Arthritis Signaling Pathway	7-9 vs. 0 dpi	Fundic	4.77	0.0857	3.464	ADAMTS4,CEBPE,CXCL8,IL1A,IL1B,IL1R2,MMP1,MMP12,MMP13,MMP3,MMP7,MMP9
Differential Regulation of Cytokine Production in Macrophages and T Helper Cells by IL-17A and IL-17F	7-9 vs. 0 dpi	Fundic	4.75	0.278	2.236	CCL3,CCL4,CSF2,CXCL1,IL1B
Role of Hypercytokinemia/hyperchemokinemia in the Pathogenesis of Influenza	7-9 vs. 0 dpi	Fundic	4.65	0.113	3	CCL3,CCL4,CXCL10,CXCL8,IL1A,IL1B,ISG15,ISG20,TLR9
Adrenergic Receptor Signaling Pathway	7-9 vs. 0 dpi	Fundic	4.64	0.0725	-2.138	ADRA1A,BDNF,CACNB2,CACNG6,CSF2,CXCL8,GNAQ,IL11,IL1A,IL1B,IL4,IL4I1,OSM,PAH
FAK Signaling	7-9 vs. 0 dpi	Fundic	4.57	0.0411	2.401	ADGRE3,ADGRG5,ADRA1A,CCKAR,CCR3,CHRM1,CRHR1,CXCR1,CXCR2,FFAR1,FFAR2,GLP2R,GPR141,GPR171,GPR25,GPR31,GPR62,GPR65,GRM7,HRH4,IL13RA2,IL1R2,IL22RA1,IL5RA,LGR5,MAS1,MMP9,OXGR1,P2RY6,PAK5,PROKR1,SOCS1,SOCS3,VN1R1
Complement System	7-9 vs. 0 dpi	Fundic	4.24	0.167	-0.447	C2,C3,C4BPA,C8B,CFB,CFI
Acute Phase Response Signaling	7-9 vs. 0 dpi	Fundic	4.23	0.0707	1	AMBP,C2,C3,C4BPA,CFB,HAMP,IL1A,IL1B,ITIH4,ORM1,OSM,SOCS1,SOCS3
STAT3 Pathway	7-9 vs. 0 dpi	Fundic	4.22	0.0815	0	CXCR1,CXCR2,IL13RA2,IL1A,IL1B,IL1R2,IL22RA1,IL5RA,NTRK2,SOCS1,SOCS3
Inhibition of Matrix Metalloproteases	7-9 vs. 0 dpi	Fundic	4.1	0.158	-2.449	MMP1,MMP12,MMP13,MMP3,MMP7,MMP9
Role of Osteoblasts, Osteoclasts and Chondrocytes in Rheumatoid Arthritis	7-9 vs. 0 dpi	Fundic	3.98	0.0631	NA	ADAMTS4,BMP3,CSF2,DKK2,IL11,IL1A,IL1B,IL1R2,IL4,MMP1,MMP13,MMP3,WIF1,WNT9B
FXR/RXR Activation	7-9 vs. 0 dpi	Fundic	3.82	0.08	NA	ABCB11,ABCB4,AMBP,C3,IL1A,IL1B,ITIH4,KNG1,ORM1,SULT2A1
Eicosanoid Signaling	7-9 vs. 0 dpi	Fundic	3.53	0.104	2	AKR1C3,ALOX12,ALOX5,ALOX5AP,PLA2G3,PLA2G5,PTGES
Airway Inflammation in Asthma	7-9 vs. 0 dpi	Fundic	3.41	0.152	NA	CSF2,CXCL8,IL4,MMP9,OSM
RAR Activation	7-9 vs. 0 dpi	Fundic	3.38	0.0461	-1.147	AKR1C3,CHAT,CNGB1,CSF2,CXCL8,DHRS9,DKK2,GNAQ,IL11,IL1A,IL1B,IL4,MMP1,MMP13,MMP3,MMP9,OSM,SOCS3,ZBTB16
IL-12 Signaling and Production in Macrophages	7-9 vs. 0 dpi	Fundic	3.31	0.057	-0.832	ALOX12,C3,CSF2,FCGR2A,FCGR2B,IGHG1,IL4,KLF1,ORM1,SOCS3,SPI1,TLR9,VDR
Role of Pattern Recognition Receptors in Recognition of Bacteria and Viruses	7-9 vs. 0 dpi	Fundic	3.28	0.0685	NA	C3,CLEC7A,CSF2,CXCL8,IL11,IL1A,IL1B,IL4,OSM,TLR9
Role of Osteoclasts in Rheumatoid Arthritis Signaling Pathway	7-9 vs. 0 dpi	Fundic	3.27	0.0515	2.138	COL4A3,CSF2,FCGR2A,FCGR2B,IL1B,IL1R2,IL4,MMP1,MMP12,MMP13,MMP3,MMP7,MMP9,SPI1,TREM2
LXR/RXR Activation	7-9 vs. 0 dpi	Fundic	3.21	0.0732	0.333	AMBP,C3,IL1A,IL1B,IL1R2,ITIH4,KNG1,MMP9,ORM1
Hepatic Cholestasis	7-9 vs. 0 dpi	Fundic	3.04	0.0595	NA	ABCB11,ABCB4,CSF2,CXCL8,GCG,IL11,IL1A,IL1B,IL1R2,IL4,OSM
Hepatic Fibrosis / Hepatic Stellate Cell Activation	7-9 vs. 0 dpi	Fundic	2.94	0.0579	NA	COL4A3,CXCL8,CXCL9,IL1A,IL1B,IL1R2,IL4,MMP1,MMP13,MMP9,MYO18B
IL-17A Signaling in Fibroblasts	7-9 vs. 0 dpi	Fundic	2.88	0.0814	2.646	CCL8,CSF2,CXCL1,CXCL5,IL1B,MMP1,MMP3
Oncostatin M Signaling	7-9 vs. 0 dpi	Fundic	2.87	0.116	2.236	CHI3L1,MMP1,MMP13,MMP3,OSM
IL-17A Signaling in Gastric Cells	7-9 vs. 0 dpi	Fundic	2.85	0.154	NA	CXCL1,CXCL10,CXCL11,CXCL8
Cardiac Hypertrophy Signaling	7-9 vs. 0 dpi	Fundic	2.84	0.0397	2.828	ADRA1A,CACNB2,CACNG6,CSF2,CXCL8,CXCR1,CXCR2,DIAPH2,FGF23,GNAQ,GNG13,IL11,IL13RA2,IL1A,IL1B,IL1R2,IL22RA1,IL4,IL5RA,OSM,WNT9B
Bladder Cancer Signaling	7-9 vs. 0 dpi	Fundic	2.8	0.0702	NA	CXCL8,FGF23,MMP1,MMP12,MMP13,MMP3,MMP7,MMP9
Osteoarthritis Pathway	7-9 vs. 0 dpi	Fundic	2.74	0.0517	2.714	ADAMTS4,ADIPOQ,CXCL8,CXCR2,IL1B,IL1R2,MMP1,MMP12,MMP13,MMP3,MMP9,S100A9
GPCR-Mediated Nutrient Sensing in Enteroendocrine Cells	7-9 vs. 0 dpi	Fundic	2.72	0.0684	0.707	CACNB2,CACNG6,FFAR1,FFAR2,GCG,GNAQ,GNG13,TRPM5
Glucocorticoid Receptor Signaling	7-9 vs. 0 dpi	Fundic	2.71	0.0387	NA	CCL3,CSF2,CXCL8,CXCR1,CXCR2,DNALI1,IL13RA2,IL1A,IL1B,IL1R2,IL22RA1,IL4,IL5RA,KRT23,KRT9,MMP1,MMP13,MMP3,MMP9,PLA2G3,PLA2G5
NOD1/2 Signaling Pathway	7-9 vs. 0 dpi	Fundic	2.66	0.0568	2.53	CSF2,CXCL8,DUOX2,IL11,IL1A,IL1B,IL4,OSM,TAB3,TLR9
Wound Healing Signaling Pathway	7-9 vs. 0 dpi	Fundic	2.65	0.0504	2.887	COL4A3,CSF2,CXCL8,IL11,IL1A,IL1B,IL1R2,IL4,MMP1,MMP9,OSM,PF4
Androgen Biosynthesis	7-9 vs. 0 dpi	Fundic	2.57	0.2	NA	AKR1C3,GSTA5,SRD5A2
Serotonin Receptor Signaling	7-9 vs. 0 dpi	Fundic	2.51	0.0396	1.886	ADIPOQ,ADRA1A,BDNF,CACNB2,CACNG6,CXCL8,FFAR2,GNAQ,GNG13,HTR3C,IL1B,IL4I1,MMP9,PAK5,PLA2G3,PLA2G5,TGM3,TRPC5
Role of Cytokines in Mediating Communication between Immune Cells	7-9 vs. 0 dpi	Fundic	2.5	0.0962	NA	CSF2,CXCL8,IL1A,IL1B,IL4
Protein Citrullination	7-9 vs. 0 dpi	Fundic	2.45	0.4	NA	PADI1,PADI4
Role of IL-17A in Arthritis	7-9 vs. 0 dpi	Fundic	2.33	0.0877	NA	CXCL1,CXCL5,CXCL8,MMP1,MMP13
IL-8 Signaling	7-9 vs. 0 dpi	Fundic	2.18	0.0485	2.646	CSTB,CXCL1,CXCL8,CXCR1,CXCR2,GNAQ,GNG13,MMP9,MPO,RAB11FIP2
Neuroinflammation Signaling Pathway	7-9 vs. 0 dpi	Fundic	2.18	0.0423	2.309	BDNF,CCL3,CXCL10,CXCL8,GABRB3,IL1B,IL4,MMP3,MMP9,PLA2G3,PLA2G5,TLR9,TREM2
IL-13 Signaling Pathway	7-9 vs. 0 dpi	Fundic	2.17	0.0609	0.378	CHI3L1,CLCA1,DEFB4A/DEFB4B,IL13RA2,IL4,SOCS1,SOCS3
Axonal Guidance Signaling	7-9 vs. 0 dpi	Fundic	2.15	0.0366	NA	ADAMTS14,ADAMTS4,BDNF,BMP3,EPHA3,EPHA5,GNAQ,GNG13,MMP1,MMP12,MMP13,MMP3,MMP7,MMP9,NTNG1,NTRK2,PAK5,WNT9B
The Visual Cycle	7-9 vs. 0 dpi	Fundic	2.14	0.143	NA	AKR1C3,DHRS9,RLBP1
Activin Inhibin Signaling Pathway	7-9 vs. 0 dpi	Fundic	2.14	0.0478	3.162	FOSL1,HAMP,IGHG1,IL11,IL1A,IL1B,IL1R2,KL,MMP7,TLR9
IL-33 Signaling Pathway	7-9 vs. 0 dpi	Fundic	2.14	0.0508	3	CCL1,CCL17,CSF2,CXCL8,IL1A,IL1B,IL4,MMP12,MMP9
Neurovascular Coupling Signaling Pathway	7-9 vs. 0 dpi	Fundic	2	0.0457	0.707	CACNB2,CACNG6,CHRM1,GABRB3,GNAQ,KNG1,LRRC38,LRRC55,PLA2G3,PLA2G5
Granulocyte Adhesion and Diapedesis	10 vs. 0 dpi	Fundic	20.1	0.167	NA	CCL17,CCL22,CCL26,CCL3,CCL8,CLDN1,CLDN10,CLDN2,CXCL1,CXCL11,CXCL2,CXCL8,CXCL9,CXCR1,CXCR2,HRH3,IL1A,IL1B,IL1R2,ITGA4,ITGAM,MMP1,MMP12,MMP13,MMP3,MMP7,MMP9,PF4,TNFRSF11B
Agranulocyte Adhesion and Diapedesis	10 vs. 0 dpi	Fundic	17.8	0.145	NA	CCL17,CCL22,CCL26,CCL3,CCL8,CLDN1,CLDN10,CLDN2,CXCL1,CXCL11,CXCL2,CXCL8,CXCL9,CXCR1,CXCR2,FN1,IL1A,IL1B,ITGA4,MMP1,MMP12,MMP13,MMP3,MMP7,MMP9,MYH7,MYO18B,PF4
Pathogen Induced Cytokine Storm Signaling Pathway	10 vs. 0 dpi	Fundic	14.6	0.0941	5.303	C3,CCL17,CCL22,CCL26,CCL3,CCL8,CLEC7A,COL11A1,COL21A1,CSF2,CXCL1,CXCL11,CXCL2,CXCL8,CXCL9,CXCR1,CXCR2,IFIH1,IL10,IL1A,IL1B,IL1R2,MLKL,NLRP12,OSM,PF4,SLC2A5,SOCS3,TNFRSF11B,TNFSF11,TNFSF15,ZBP1
Atherosclerosis Signaling	10 vs. 0 dpi	Fundic	9.39	0.125	NA	ALB,ALOX12,APOB,CXCL8,IL1A,IL1B,ITGA4,MMP1,MMP13,MMP3,MMP9,ORM1,PLA2G1B,PLA2G2F,PLA2G3,PLA2G5
Tumor Microenvironment Pathway	10 vs. 0 dpi	Fundic	8.11	0.0955	4.123	CD274,CSF2,CTLA4,CXCL8,FGF23,FN1,IDO1,IL10,IL1B,MMP1,MMP12,MMP13,MMP3,MMP7,MMP9,OSM,TNC
Role of Hypercytokinemia/hyperchemokinemia in the Pathogenesis of Influenza	10 vs. 0 dpi	Fundic	8.1	0.15	3.464	CCL3,CXCL8,IFIT2,IFIT3,IL10,IL1A,IL1B,ISG15,ISG20,MX1,OAS2,RSAD2
Role of Chondrocytes in Rheumatoid Arthritis Signaling Pathway	10 vs. 0 dpi	Fundic	7.9	0.107	3.873	ADAMTS4,ADAMTS5,CXCL8,FN1,IL1A,IL1B,IL1R2,MLKL,MMP1,MMP12,MMP13,MMP3,MMP7,MMP9,TNFRSF11B
Multiple Sclerosis Signaling Pathway	10 vs. 0 dpi	Fundic	7.81	0.0857	2.828	C2,C3,C8B,CSF2,CTLA4,CXCL1,CXCL8,IL10,IL1A,IL1B,IL26,MMP9,NLRP12,OSM,PARP14,PLP1,TNFSF11,TNFSF15
Airway Pathology in Chronic Obstructive Pulmonary Disease	10 vs. 0 dpi	Fundic	7.3	0.115	NA	AMBP,CSF2,CXCL1,CXCL8,FGF23,IL1A,IL1B,MMP1,MMP9,ORM1,OSM,TNFSF11,TNFSF15
Phagosome Formation	10 vs. 0 dpi	Fundic	7	0.0477	3.182	ADGRE3,AGTR2,C3,CLEC4D,CLEC7A,CXCR1,FCAR,FCGR2A,FCGR2B,FFAR2,FN1,GLP2R,GPR141,GPR142,GPR182,GPR31,HRH3,ITGA11,ITGA2,ITGA4,ITGAM,MRC1,MYH7,MYO18B,P2RY6,PIP5KL1,PLA2G1B,PLA2G2F,PLA2G3,PLA2G5,PROKR1,TSHR
S100 Family Signaling Pathway	10 vs. 0 dpi	Fundic	6.92	0.0455	3.773	ADGRE3,AGTR2,BDNF,CCL3,CXCL8,CXCR1,EREG,FCGR2A,FCGR2B,FFAR2,GLP2R,GPR141,GPR142,GPR182,GPR31,HRH3,IL1B,MMP1,MMP12,MMP13,MMP3,MMP7,MMP9,NOX4,P2RY6,PLA2G1B,PLA2G2F,PLA2G3,PLA2G5,PROKR1,S100A12,S100G,TSHR,WNT9B
FXR/RXR Activation	10 vs. 0 dpi	Fundic	6.78	0.104	NA	ABCB11,ABCG8,ALB,AMBP,APOB,C3,CYP8B1,FETUB,IL1A,IL1B,KNG1,NR0B2,ORM1
Osteoarthritis Pathway	10 vs. 0 dpi	Fundic	6.43	0.0733	3.357	ADAMTS4,ADAMTS5,C1QTNF4,CXCL8,CXCR2,FN1,IL1B,IL1R2,ITGA11,ITGA2,ITGA4,ITGAM,MMP1,MMP12,MMP13,MMP3,MMP9
Acute Phase Response Signaling	10 vs. 0 dpi	Fundic	6.33	0.0815	2.309	ALB,AMBP,C2,C3,C4BPA,CFB,CP,FN1,HAMP,IL1A,IL1B,ORM1,OSM,SOCS3,TNFRSF11B
Hepatic Fibrosis / Hepatic Stellate Cell Activation	10 vs. 0 dpi	Fundic	6.15	0.0789	NA	COL11A1,COL21A1,CXCL8,CXCL9,FN1,IL10,IL1A,IL1B,IL1R2,MMP1,MMP13,MMP9,MYH7,MYO18B,TNFRSF11B
LXR/RXR Activation	10 vs. 0 dpi	Fundic	6	0.0976	-0.302	ABCG8,ALB,AMBP,APOB,C3,IL1A,IL1B,IL1R2,KNG1,MMP9,ORM1,TNFRSF11B
Role of Osteoblasts in Rheumatoid Arthritis Signaling Pathway	10 vs. 0 dpi	Fundic	5.84	0.0702	3	CSF2,CTSL,CXCL8,IL1A,IL1B,MMP1,MMP12,MMP13,MMP3,MMP7,MMP9,OSM,TNFRSF11B,TNFSF11,TNFSF15,WNT9B
Differential Regulation of Cytokine Production in Intestinal Epithelial Cells by IL-17A and IL-17F	10 vs. 0 dpi	Fundic	5.8	0.261	2.449	CCL3,CSF2,CXCL1,IL10,IL1A,IL1B
Complement System	10 vs. 0 dpi	Fundic	5.74	0.194	-0.447	C2,C3,C4BPA,C8B,CFB,CFI,ITGAM
IL-17 Signaling	10 vs. 0 dpi	Fundic	5.73	0.0782	3.207	CCL17,CCL22,CSF2,CXCL1,CXCL8,IL1A,IL1B,MMP13,MMP3,MMP9,OSM,TNFRSF11B,TNFSF11,TNFSF15
Neutrophil Extracellular Trap Signaling Pathway	10 vs. 0 dpi	Fundic	5.71	0.0548	2.4	BPI,CLEC7A,COL11A1,COL21A1,CXCL8,CXCR2,FCAR,IL10,IL1B,ITGA2,ITGAM,LTF,MLKL,MMP9,NOX4,PADI4,PF4,PLA2G1B,PLA2G2F,PLA2G3,PLA2G5
Role of Osteoclasts in Rheumatoid Arthritis Signaling Pathway	10 vs. 0 dpi	Fundic	5.7	0.0619	2.668	ADAM12,COL11A1,COL21A1,CSF2,FCGR2A,FCGR2B,IL10,IL1B,IL1R2,MMP1,MMP12,MMP13,MMP3,MMP7,MMP9,NAIP,TNFRSF11B,TNFSF11
Inhibition of Matrix Metalloproteases	10 vs. 0 dpi	Fundic	5.58	0.184	-2.646	ADAM12,MMP1,MMP12,MMP13,MMP3,MMP7,MMP9
Hepatic Cholestasis	10 vs. 0 dpi	Fundic	5.56	0.0757	NA	ABCB11,ABCG8,CSF2,CXCL8,CYP8B1,GCG,IL1A,IL1B,IL1R2,NR0B2,OSM,TNFRSF11B,TNFSF11,TNFSF15
Role of Pattern Recognition Receptors in Recognition of Bacteria and Viruses	10 vs. 0 dpi	Fundic	5.21	0.0822	1	C3,CLEC7A,CSF2,CXCL8,IFIH1,IL10,IL1A,IL1B,OAS2,OSM,TNFSF11,TNFSF15
Differential Regulation of Cytokine Production in Macrophages and T Helper Cells by IL-17A and IL-17F	10 vs. 0 dpi	Fundic	5.06	0.278	2.236	CCL3,CSF2,CXCL1,IL10,IL1B
Macrophage Classical Activation Signaling Pathway	10 vs. 0 dpi	Fundic	4.98	0.0722	1.941	BPI,CSF2,CXCL11,CXCL8,CXCL9,IL10,IL1A,IL1B,OSM,PARP14,SOCS3,TNFSF11,TNFSF15
Wound Healing Signaling Pathway	10 vs. 0 dpi	Fundic	4.94	0.063	3.873	COL11A1,COL21A1,CSF2,CXCL8,FN1,IL1A,IL1B,IL1R2,MMP1,MMP9,OSM,PF4,TNFRSF11B,TNFSF11,TNFSF15
Role of Osteoblasts, Osteoclasts and Chondrocytes in Rheumatoid Arthritis	10 vs. 0 dpi	Fundic	4.65	0.0631	NA	ADAMTS4,ADAMTS5,CSF2,IL10,IL1A,IL1B,IL1R2,MMP1,MMP13,MMP3,NAIP,TNFRSF11B,TNFSF11,WNT9B
TREM1 Signaling	10 vs. 0 dpi	Fundic	4.6	0.111	2.828	CCL3,CSF2,CXCL8,FCGR2B,IL10,IL1B,NLRP12,TREM1
Leukocyte Extravasation Signaling	10 vs. 0 dpi	Fundic	4.1	0.0635	3	CLDN1,CLDN10,CLDN2,ITGA2,ITGA4,ITGAM,MMP1,MMP12,MMP13,MMP3,MMP7,MMP9
Axonal Guidance Signaling	10 vs. 0 dpi	Fundic	4.08	0.0427	NA	ADAM12,ADAMTS14,ADAMTS4,ADAMTS5,BDNF,DCC,EPHB1,ITGA11,ITGA2,ITGA4,ITGAM,MMP1,MMP12,MMP13,MMP3,MMP7,MMP9,NTN5,NTRK1,SEMA3A,WNT9B
Trehalose Degradation II (Trehalase)	10 vs. 0 dpi	Fundic	4.06	0.5	NA	HK2,HK3,HKDC1
Role of Macrophages, Fibroblasts and Endothelial Cells in Rheumatoid Arthritis	10 vs. 0 dpi	Fundic	4.04	0.0503	NA	ADAMTS4,CSF2,CXCL8,FN1,IL10,IL1A,IL1B,IL1R2,MMP1,MMP13,MMP3,OSM,SOCS3,TNFRSF11B,TNFSF11,WNT9B
IL-17A Signaling in Fibroblasts	10 vs. 0 dpi	Fundic	4.04	0.093	2.828	CCL8,CSF2,CXCL1,FN1,IL1B,MMP1,MMP3,TNFSF11
IL-12 Signaling and Production in Macrophages	10 vs. 0 dpi	Fundic	3.92	0.057	-0.832	ALB,ALOX12,APOB,C3,CSF2,FCGR2A,FCGR2B,IFIH1,IL10,ITGAM,ORM1,SOCS3,TNFSF11
Airway Inflammation in Asthma	10 vs. 0 dpi	Fundic	3.7	0.152	NA	CSF2,CXCL8,IL10,MMP9,OSM
Role of Cytokines in Mediating Communication between Immune Cells	10 vs. 0 dpi	Fundic	3.67	0.115	NA	CSF2,CXCL8,IL10,IL1A,IL1B,IL26
Macrophage Alternative Activation Signaling Pathway	10 vs. 0 dpi	Fundic	3.66	0.0611	1.508	CCL17,CCL22,CLEC10A,FCGR2B,IL10,IL1A,IL1B,IL1R2,MRC1,PF4,SOCS3
Pathogenesis of Multiple Sclerosis	10 vs. 0 dpi	Fundic	3.45	0.333	NA	CCL3,CXCL11,CXCL9
GDP-glucose Biosynthesis	10 vs. 0 dpi	Fundic	3.45	0.333	NA	HK2,HK3,HKDC1
Glucose and Glucose-1-phosphate Degradation	10 vs. 0 dpi	Fundic	3.3	0.3	NA	HK2,HK3,HKDC1
HIF1α Signaling	10 vs. 0 dpi	Fundic	3.2	0.0539	2.714	HK2,HK3,HSPA6,MMP1,MMP12,MMP13,MMP3,MMP7,MMP9,NOX4,SLC2A5
Bladder Cancer Signaling	10 vs. 0 dpi	Fundic	3.2	0.0702	NA	CXCL8,FGF23,MMP1,MMP12,MMP13,MMP3,MMP7,MMP9
Neuroinflammation Signaling Pathway	10 vs. 0 dpi	Fundic	3.18	0.0456	1.941	BDNF,CCL3,CXCL8,IL10,IL1B,MMP3,MMP9,NAIP,NOX4,PLA2G1B,PLA2G2F,PLA2G3,PLA2G5,S100G
Oncostatin M Signaling	10 vs. 0 dpi	Fundic	3.15	0.116	2.236	CHI3L1,MMP1,MMP13,MMP3,OSM
NOD1/2 Signaling Pathway	10 vs. 0 dpi	Fundic	3.13	0.0568	2.53	CSF2,CXCL8,DUOX2,HSPA6,IL1A,IL1B,NLRP12,OSM,TNFSF11,TNFSF15
Glucocorticoid Receptor Signaling	10 vs. 0 dpi	Fundic	3.1	0.0369	NA	CCL3,CSF2,CXCL8,CXCR1,CXCR2,HSPA6,IL10,IL1A,IL1B,IL1R2,IL22RA2,KRT23,MMP1,MMP13,MMP3,MMP9,PLA2G1B,PLA2G2F,PLA2G3,PLA2G5
UDP-N-acetyl-D-galactosamine Biosynthesis II	10 vs. 0 dpi	Fundic	3.05	0.25	NA	HK2,HK3,HKDC1
Role of IL-17F in Allergic Inflammatory Airway Diseases	10 vs. 0 dpi	Fundic	3.02	0.109	2.236	CSF2,CXCL1,CXCL8,IL1B,MMP13
Cachexia Signaling Pathway	10 vs. 0 dpi	Fundic	3	0.042	3.357	ALB,CSF2,CXCL8,HSPA6,IL1A,IL1B,IL1R2,KLF15,NOX4,NPY,OSM,SOCS3,TNFRSF11B,TNFSF11,TNFSF15
Role of MAPK Signaling in Inhibiting the Pathogenesis of Influenza	10 vs. 0 dpi	Fundic	2.78	0.0789	0.816	CXCL8,IL1B,PLA2G1B,PLA2G2F,PLA2G3,PLA2G5
Pulmonary Healing Signaling Pathway	10 vs. 0 dpi	Fundic	2.76	0.0508	2.53	CSF2,DLK1,MMP1,MMP12,MMP13,MMP3,MMP7,MMP9,TNFRSF11B,WNT9B
STAT3 Pathway	10 vs. 0 dpi	Fundic	2.72	0.0593	1	CXCR1,CXCR2,IL1A,IL1B,IL1R2,IL22RA2,NTRK1,SOCS3
Protein Citrullination	10 vs. 0 dpi	Fundic	2.58	0.4	NA	PADI1,PADI4
MIF-mediated Glucocorticoid Regulation	10 vs. 0 dpi	Fundic	2.54	0.111	0	PLA2G1B,PLA2G2F,PLA2G3,PLA2G5
Interferon Signaling	10 vs. 0 dpi	Fundic	2.54	0.111	2	IFI6,IFIT3,ISG15,MX1
Pulmonary Fibrosis Idiopathic Signaling Pathway	10 vs. 0 dpi	Fundic	2.53	0.0404	3.606	COL11A1,COL21A1,FN1,IL1B,ITGA2,MMP1,MMP12,MMP13,MMP3,MMP7,MMP9,NOX4,WNT9B
ERK/MAPK Signaling	10 vs. 0 dpi	Fundic	2.48	0.0465	1.414	DUSP9,ITGA11,ITGA2,ITGA4,ITGAM,PLA2G1B,PLA2G2F,PLA2G3,PLA2G5,PPP1R14C
Cardiac Hypertrophy Signaling (Enhanced)	10 vs. 0 dpi	Fundic	2.47	0.034	3.742	CSF2,CXCL8,CXCR1,CXCR2,FGF23,IL1A,IL1B,IL1R2,IL22RA2,ITGA11,ITGA2,ITGA4,ITGAM,OSM,TNFRSF11B,TNFSF11,TNFSF15,WNT9B
IL-10 Signaling	10 vs. 0 dpi	Fundic	2.42	0.053	0.707	FCGR2A,FCGR2B,FFAR2,IL10,IL1A,IL1B,IL1R2,SOCS3
Activation of IRF by Cytosolic Pattern Recognition Receptors	10 vs. 0 dpi	Fundic	2.41	0.0794	1.342	IFIH1,IFIT2,IL10,ISG15,ZBP1
p38 MAPK Signaling	10 vs. 0 dpi	Fundic	2.41	0.0583	1.134	IL1A,IL1B,IL1R2,PLA2G1B,PLA2G2F,PLA2G3,PLA2G5
RAR Activation	10 vs. 0 dpi	Fundic	2.41	0.0364	-1.807	CHAT,CSF2,CXCL8,DHRS9,DLK1,IL1A,IL1B,MMP1,MMP13,MMP3,MMP9,OSM,SOCS3,TNFSF11,TNFSF15
LPS/IL-1 Mediated Inhibition of RXR Function	10 vs. 0 dpi	Fundic	2.37	0.0448	0	ABCB11,ABCG8,ALDH8A1,GSTA5,IL1A,IL1B,IL1R2,NR0B2,SULT1E1,TNFRSF11B
Adrenergic Receptor Signaling Pathway (Enhanced)	10 vs. 0 dpi	Fundic	2.29	0.0466	-2.333	ATP6V1G3,BDNF,CSF2,CXCL8,IL1A,IL1B,OSM,TNFSF11,TNFSF15
Eicosanoid Signaling	10 vs. 0 dpi	Fundic	2.29	0.0746	0	ALOX12,PLA2G1B,PLA2G2F,PLA2G3,PLA2G5
HMGB1 Signaling	10 vs. 0 dpi	Fundic	2.29	0.0503	2.449	CSF2,CXCL8,IL1A,IL1B,OSM,TNFRSF11B,TNFSF11,TNFSF15
CDX Gastrointestinal Cancer Signaling Pathway	10 vs. 0 dpi	Fundic	2.26	0.0462	-2.333	CSF2,CXCL8,IL1A,IL1B,NOX4,OSM,TNFSF11,TNFSF15,WNT9B
PI3K/AKT Signaling	10 vs. 0 dpi	Fundic	2.22	0.0455	NA	CXCR1,CXCR2,IL1R2,IL22RA2,ITGA11,ITGA2,ITGA4,ITGAM,SFN
MIF Regulation of Innate Immunity	10 vs. 0 dpi	Fundic	2.22	0.0909	0	PLA2G1B,PLA2G2F,PLA2G3,PLA2G5
IL-23 Signaling Pathway	10 vs. 0 dpi	Fundic	2.15	0.087	1	CSF2,IL1B,SOCS3,TNFSF11
Caveolar-mediated Endocytosis Signaling	10 vs. 0 dpi	Fundic	2.09	0.0667	NA	ALB,ITGA11,ITGA2,ITGA4,ITGAM
Systemic Lupus Erythematosus in B Cell Signaling Pathway	10 vs. 0 dpi	Fundic	2.06	0.0333	2.84	CSF2,CXCL8,FCGR2A,FCGR2B,IFIH1,IFIT2,IFIT3,IL10,IL1A,IL1B,ISG15,ISG20,OSM,TNFSF11,TNFSF15
IL-17A Signaling in Gastric Cells	10 vs. 0 dpi	Fundic	2.05	0.115	NA	CXCL1,CXCL11,CXCL8
Hepatic Fibrosis Signaling Pathway	10 vs. 0 dpi	Fundic	2.02	0.0339	2.309	CCL3,CXCL8,IL1A,IL1B,IL1R2,ITGA11,ITGA2,ITGA4,ITGAM,MMP1,MMP13,NOX4,TNFRSF11B,WNT9B
Antioxidant Action of Vitamin C	10 vs. 0 dpi	Fundic	2.01	0.055	-0.447	CSF2,PLA2G1B,PLA2G2F,PLA2G3,PLA2G5,SLC2A5
Pathogen Induced Cytokine Storm Signaling Pathway	21 vs. 0 dpi	Fundic	20.2	0.165	5.88	C3,CCL1,CCL17,CCL22,CCL3,CCL4,CCR1,CCR3,CCR5,CLEC7A,COL11A1,CSF2,CSF2RB,CXCL1,CXCL11,CXCL2,CXCL5,CXCL8,CXCR1,CXCR2,FGA,GZMB,IFNG,IL10,IL11,IL12RB1,IL13,IL17F,IL1A,IL1B,IL1R2,IL1RL1,IL6R,LIF,NLRC3,NLRP12,NOS2,OSM,PF4,PRDM1,PRF1,SLC2A3,SLC2A4,SLC2A5,SOCS3,SPI1,SRGN,STX11,TLR8,TLR9,TNFRSF11B,TNFSF11,TNFSF15,TNFSF8,VEGFB,ZBP1
Granulocyte Adhesion and Diapedesis	21 vs. 0 dpi	Fundic	19.1	0.224	NA	CCL1,CCL17,CCL22,CCL3,CCL4,CCR1,CCR2,CCR3,CCR4,CCR5,CLDN1,CLDN2,CLDN4,CLDN6,CXCL1,CXCL11,CXCL2,CXCL5,CXCL8,CXCR1,CXCR2,HRH4,IL1A,IL1B,IL1R2,IL1RL1,ITGA4,ITGAM,MMP1,MMP12,MMP13,MMP14,MMP19,MMP20,MMP3,MMP7,MMP9,PF4,TNFRSF11B
Agranulocyte Adhesion and Diapedesis	21 vs. 0 dpi	Fundic	17.4	0.202	NA	CCL1,CCL17,CCL22,CCL3,CCL4,CCR1,CCR2,CCR3,CCR4,CCR5,CLDN1,CLDN2,CLDN4,CLDN6,CXCL1,CXCL11,CXCL2,CXCL5,CXCL8,CXCR1,CXCR2,FN1,IL1A,IL1B,ITGA4,ITGB7,MADCAM1,MMP1,MMP12,MMP13,MMP14,MMP19,MMP20,MMP3,MMP7,MMP9,MYH7,MYO18B,PF4
Phagosome Formation	21 vs. 0 dpi	Fundic	16.2	0.11	5.341	ADGRE3,ADGRF1,ADGRG3,ADGRG5,ADORA2B,ADRA2A,AGTR2,C3,CCKAR,CCKBR,CCR1,CCR2,CCR3,CCR4,CCR5,CELSR3,CHRM1,CHRM2,CLEC4D,CLEC7A,CRHR1,CXCR1,FCAR,FCER1A,FCER2,FCGR2A,FCGR2B,FFAR2,FGR,FN1,GLP2R,GPR119,GPR141,GPR171,GPR18,GPR183,GPR31,GPR65,GPR82,GRM4,HRH4,HTR1B,IGHE,IGHG1,ITGA11,ITGA2,ITGA4,ITGAD,ITGAM,ITGAX,ITGB6,ITGB7,JCHAIN,MLNR,MRC1,MYH7,MYO18B,OXGR1,P2RY13,P2RY6,PIK3CG,PIP5KL1,PLA2G1B,PLA2G2A,PLA2G3…
S100 Family Signaling Pathway	21 vs. 0 dpi	Fundic	16.2	0.106	4.838	ADGRE3,ADGRF1,ADGRG3,ADGRG5,ADORA2B,ADRA2A,AGTR2,BDNF,CACNA1F,CACNG6,CACNG7,CCKAR,CCKBR,CCL3,CCL4,CCR1,CCR2,CCR3,CCR4,CCR5,CELSR3,CHRM1,CHRM2,CRHR1,CXCL8,CXCR1,CYBB,EREG,ESR1,FCGR2A,FCGR2B,FFAR2,GLP2R,GPR119,GPR141,GPR171,GPR18,GPR183,GPR31,GPR65,GPR82,GRM4,HRH4,HTR1B,IGHG1,IL1B,JCHAIN,MLNR,MMP1,MMP12,MMP13,MMP14,MMP19,MMP20,MMP3,MMP7,MMP9,NOS2,NOX4,OXGR1,P2RY13,P2RY6,PIK3CG,PLA2G1B,PLA2G2A,PLA2G…
Tumor Microenvironment Pathway	21 vs. 0 dpi	Fundic	12.9	0.18	4.243	CD274,CSF2,CTLA4,CXCL8,FGF21,FGF23,FN1,IDO1,IL10,IL13,IL1B,IL6R,MMP1,MMP12,MMP13,MMP14,MMP19,MMP20,MMP3,MMP7,MMP9,NOS2,OSM,PDCD1LG2,PIK3CG,PLAU,SLC16A1,SLC2A3,SLC2A4,SPP1,TNC,VEGFB
Multiple Sclerosis Signaling Pathway	21 vs. 0 dpi	Fundic	11.6	0.157	3.656	C2,C3,C8B,CSF2,CTLA4,CTNNA3,CXCL1,CXCL8,CYP27B1,IFNG,IL10,IL11,IL13,IL17F,IL17RB,IL1A,IL1B,IL26,IL2RA,IL7R,IRF4,LIF,MMP9,MPO,NLRP12,OSM,PARP14,PLAU,TLR8,TLR9,TNFSF11,TNFSF15,TNFSF8
Airway Pathology in Chronic Obstructive Pulmonary Disease	21 vs. 0 dpi	Fundic	11.4	0.212	NA	AMBP,CSF2,CXCL1,CXCL8,FGF21,FGF23,GZMB,IFNG,IL11,IL13,IL17F,IL1A,IL1B,LCN1,LIF,MMP1,MMP9,MPO,ORM1,OSM,PRF1,TNFSF11,TNFSF15,TNFSF8
Differential Regulation of Cytokine Production in Intestinal Epithelial Cells by IL-17A and IL-17F	21 vs. 0 dpi	Fundic	9.77	0.478	3.317	CCL3,CCL4,CSF2,CXCL1,DEFB4A/DEFB4B,IFNG,IL10,IL13,IL17F,IL1A,IL1B
Atherosclerosis Signaling	21 vs. 0 dpi	Fundic	9.43	0.18	NA	ALB,ALOX15,ALOX5,APOA4,APOB,CCR2,CCR3,CXCL8,IFNG,IL1A,IL1B,ITGA4,MMP1,MMP13,MMP3,MMP9,ORM1,PLA2G1B,PLA2G2A,PLA2G3,PLA2G5,PNPLA2,TNFRSF12A
Role of Chondrocytes in Rheumatoid Arthritis Signaling Pathway	21 vs. 0 dpi	Fundic	9.38	0.171	3.674	ADAMTS4,CEBPE,CXCL8,FN1,IL17RB,IL1A,IL1B,IL1R2,IL1RL1,IL6R,MMP1,MMP12,MMP13,MMP14,MMP19,MMP20,MMP3,MMP7,MMP9,NOS2,PLAU,PRKAG3,TNFRSF11B,VEGFB
IL-17 Signaling	21 vs. 0 dpi	Fundic	9.17	0.151	4.426	CCL17,CCL22,CSF2,CXCL1,CXCL5,CXCL8,DEFB4A/DEFB4B,IFNG,IL11,IL13,IL17F,IL17RB,IL1A,IL1B,LIF,MMP13,MMP3,MMP9,NOS2,OSM,PIK3CG,RGS13,TNFRSF11B,TNFSF11,TNFSF15,TNFSF8,VEGFB
TREM1 Signaling	21 vs. 0 dpi	Fundic	8.13	0.222	4	CCL3,CD83,CSF2,CXCL8,DEFB4A/DEFB4B,FCGR2B,IL10,IL1B,IL1RL1,ITGAX,MPO,NLRC3,NLRP12,TLR8,TLR9,TREM1
Role of Osteoblasts in Rheumatoid Arthritis Signaling Pathway	21 vs. 0 dpi	Fundic	8.04	0.127	3.528	CSF2,CTSL,CXCL8,IFNG,IL11,IL13,IL17F,IL1A,IL1B,IL6R,LIF,MMP1,MMP12,MMP13,MMP14,MMP19,MMP20,MMP3,MMP7,MMP9,OSM,PIK3CG,TNFRSF11B,TNFSF11,TNFSF15,TNFSF8,VEGFB,WNT6,WNT9B
FAK Signaling	21 vs. 0 dpi	Fundic	7.86	0.0786	5.333	ADGRE3,ADGRF1,ADGRG3,ADGRG5,ADORA2B,ADRA2A,AGTR2,CCKAR,CCKBR,CCR1,CCR2,CCR3,CCR4,CCR5,CELSR3,CHRM1,CHRM2,CRHR1,CSF2RB,CXCR1,CXCR2,FFAR2,GLP2R,GPR119,GPR141,GPR171,GPR18,GPR183,GPR31,GPR65,GPR82,GRM4,HRH4,HTR1B,IL12RB1,IL13RA2,IL17RB,IL1R2,IL1RL1,IL2RA,IL5RA,IL6R,IL7R,ITGA11,ITGA2,ITGA4,ITGAD,ITGAM,ITGAX,ITGB6,ITGB7,KIT,MLNR,MMP14,MMP9,OXGR1,P2RY13,P2RY6,PIK3CG,PTGER2,RXFP1,SH2D2A,SOCS3,TSHR,XCR1
Role of Hypercytokinemia/hyperchemokinemia in the Pathogenesis of Influenza	21 vs. 0 dpi	Fundic	7.44	0.2	4	CCL3,CCL4,CXCL8,IFIT2,IFIT3,IFNG,IL10,IL13,IL1A,IL1B,ISG15,ISG20,MX1,OAS2,RSAD2,TLR9
Cardiac Hypertrophy Signaling (Enhanced)	21 vs. 0 dpi	Fundic	7.38	0.0888	5.145	ADRA2A,CACNA1F,CACNG6,CACNG7,CSF2,CSF2RB,CXCL8,CXCR1,CXCR2,CYBB,FGF21,FGF23,GNA15,GNG13,IFNG,IL11,IL12RB1,IL13,IL13RA2,IL17F,IL17RB,IL1A,IL1B,IL1R2,IL1RL1,IL2RA,IL5RA,IL6R,IL7R,ITGA11,ITGA2,ITGA4,ITGAD,ITGAM,ITGAX,ITGB6,ITGB7,LIF,OSM,PIK3CG,TG,TNFRSF11B,TNFSF11,TNFSF15,TNFSF8,WNT6,WNT9B
Differential Regulation of Cytokine Production in Macrophages and T Helper Cells by IL-17A and IL-17F	21 vs. 0 dpi	Fundic	6.94	0.444	2.828	CCL3,CCL4,CSF2,CXCL1,IL10,IL13,IL17F,IL1B
Role of Pattern Recognition Receptors in Recognition of Bacteria and Viruses	21 vs. 0 dpi	Fundic	6.91	0.144	1.633	C3,CLEC6A,CLEC7A,CSF2,CXCL8,IFNG,IL10,IL11,IL13,IL17F,IL1A,IL1B,LIF,OAS2,OSM,PIK3CG,TLR8,TLR9,TNFSF11,TNFSF15,TNFSF8
Leukocyte Extravasation Signaling	21 vs. 0 dpi	Fundic	6.75	0.127	3.153	BMX,BTK,CLDN1,CLDN2,CLDN4,CLDN6,CTNNA3,CYBB,ITGA2,ITGA4,ITGAM,MMP1,MMP12,MMP13,MMP14,MMP19,MMP20,MMP3,MMP7,MMP9,PIK3CG,RHOH,SPN,VAV1
Osteoarthritis Pathway	21 vs. 0 dpi	Fundic	6.73	0.116	2.982	ADAMTS4,ADIPOQ,C1QTNF4,CXCL8,CXCR2,FN1,IL1B,IL1R2,IL1RL1,ITGA11,ITGA2,ITGA4,ITGAD,ITGAM,ITGAX,ITGB6,ITGB7,MMP1,MMP12,MMP13,MMP3,MMP9,NOS2,PRKAG3,S100A9,SPP1,VEGFB
Acute Phase Response Signaling	21 vs. 0 dpi	Fundic	6.38	0.125	2.668	ALB,AMBP,C2,C3,C4BPA,CFB,CP,FGA,FN1,IL1A,IL1B,IL6R,ITIH3,ITIH4,ORM1,OSM,OSMR,PIK3CG,RBP2,SERPINA3,SERPINE1,SOCS3,TNFRSF11B
Role of Osteoclasts in Rheumatoid Arthritis Signaling Pathway	21 vs. 0 dpi	Fundic	6.25	0.103	3.272	ADAM12,ADAM8,BTK,COL11A1,CSF2,CTNNA3,FCGR2A,FCGR2B,IFNG,IL10,IL1B,IL1R2,IL1RL1,MMP1,MMP12,MMP13,MMP14,MMP19,MMP20,MMP3,MMP7,MMP9,NAIP,PIK3CG,RHOH,SPI1,SPP1,TNFRSF11B,TNFSF11,TREM2
Breast Cancer Regulation by Stathmin1	21 vs. 0 dpi	Fundic	6.12	0.0805	3.13	ADGRE3,ADGRF1,ADGRG3,ADGRG5,ADORA2B,ADRA2A,AGTR2,AURKC,CCKAR,CCKBR,CCND2,CCR1,CCR2,CCR3,CCR4,CCR5,CELSR3,CHRM1,CHRM2,CRHR1,CXCR1,FFAR2,GLP2R,GNG13,GPR119,GPR141,GPR171,GPR18,GPR183,GPR31,GPR65,GPR82,GRM4,HRH4,HTR1B,MLNR,MMP9,OXGR1,P2RY13,P2RY6,PIK3CG,PPP1R14C,PTGER2,RXFP1,TSHR,VEGFB,XCR1
Inhibition of Matrix Metalloproteases	21 vs. 0 dpi	Fundic	6.03	0.263	-2.53	ADAM12,MMP1,MMP12,MMP13,MMP14,MMP19,MMP20,MMP3,MMP7,MMP9
Th1 and Th2 Activation Pathway	21 vs. 0 dpi	Fundic	5.92	0.126	NA	CCR1,CCR3,CCR4,CCR5,CD274,ICOS,IFNG,IKZF1,IL10,IL12RB1,IL13,IL17RB,IL1RL1,IL2RA,IL6R,PIK3CG,RUNX3,SOCS3,SPI1,TNFSF11,VAV1
CREB Signaling in Neurons	21 vs. 0 dpi	Fundic	5.89	0.079	3.727	ADGRE3,ADGRF1,ADGRG3,ADGRG5,ADORA2B,ADRA2A,AGTR2,CACNA1F,CACNG6,CACNG7,CCKAR,CCKBR,CCR1,CCR2,CCR3,CCR4,CCR5,CELSR3,CHRM1,CHRM2,CRHR1,CXCR1,FFAR2,GLP2R,GNA15,GNG13,GPR119,GPR141,GPR171,GPR18,GPR183,GPR31,GPR65,GPR82,GRM4,HRH4,HTR1B,MLNR,NTRK1,OXGR1,P2RY13,P2RY6,PIK3CG,PTGER2,RXFP1,TSHR,XCR1
IL-12 Signaling and Production in Macrophages	21 vs. 0 dpi	Fundic	5.79	0.11	0.2	ADRA2A,ALB,ALOX15,APOA4,APOB,C3,CCR5,CSF2,FCGR2A,FCGR2B,IFNG,IGHG1,IL10,IL12RB1,ITGAM,JCHAIN,NOS2,ORM1,PIK3CG,PRKAG3,SOCS3,SPI1,TLR9,TNFSF11,VDR
Airway Inflammation in Asthma	21 vs. 0 dpi	Fundic	5.63	0.273	NA	CSF2,CXCL8,IFNG,IGHE,IL10,IL13,IL17F,MMP9,OSM
Th2 Pathway	21 vs. 0 dpi	Fundic	5.62	0.135	1.886	CCR1,CCR3,CCR4,CCR5,ICOS,IFNG,IKZF1,IL10,IL12RB1,IL13,IL17RB,IL1RL1,IL2RA,PIK3CG,RUNX3,SOCS3,SPI1,VAV1
Wound Healing Signaling Pathway	21 vs. 0 dpi	Fundic	5.46	0.105	4.6	COL11A1,CSF2,CXCL8,FN1,IFNG,IL11,IL13,IL17F,IL1A,IL1B,IL1R2,IL1RL1,KRT17,KRT6A,LIF,MMP1,MMP9,OSM,PF4,TNFRSF11B,TNFSF11,TNFSF15,TNFSF8,TRPV1,VEGFB
Macrophage Classical Activation Signaling Pathway	21 vs. 0 dpi	Fundic	5.39	0.117	3.71	CSF2,CXCL11,CXCL8,CYBB,IFNG,IL10,IL11,IL13,IL17F,IL1A,IL1B,LIF,NOS2,OSM,PARP14,SOCS3,SPI1,TLR9,TNFSF11,TNFSF15,TNFSF8
Macrophage Alternative Activation Signaling Pathway	21 vs. 0 dpi	Fundic	5.39	0.117	2.837	ADORA2B,ALOX15,CCL17,CCL22,CLEC10A,FCER1A,FCER2,FCGR2B,IGHG1,IL10,IL13,IL1A,IL1B,IL1R2,IRF4,JCHAIN,MRC1,NOS2,PF4,PIK3CG,SOCS3
PI3K/AKT Signaling	21 vs. 0 dpi	Fundic	5.27	0.111	1	CSF2RB,CXCR1,CXCR2,IL12RB1,IL13RA2,IL17RB,IL1R2,IL1RL1,IL2RA,IL5RA,IL6R,IL7R,ITGA11,ITGA2,ITGA4,ITGAD,ITGAM,ITGAX,ITGB6,ITGB7,PIK3CG,SFN
Role of IL-17F in Allergic Inflammatory Airway Diseases	21 vs. 0 dpi	Fundic	5.22	0.217	2.828	CCL4,CSF2,CXCL1,CXCL5,CXCL8,IL11,IL17F,IL17RB,IL1B,MMP13
Role of IL-17A in Psoriasis	21 vs. 0 dpi	Fundic	5.2	0.429	2.449	CXCL1,CXCL5,CXCL8,DEFB4A/DEFB4B,IL17RB,S100A9
Hepatic Cholestasis	21 vs. 0 dpi	Fundic	5.2	0.114	NA	ABCB11,ABCB4,CSF2,CXCL8,ESR1,GCG,IFNG,IL11,IL13,IL17F,IL1A,IL1B,IL1R2,IL1RL1,LIF,NR0B2,OSM,TNFRSF11B,TNFSF11,TNFSF15,TNFSF8
Pathogenesis of Multiple Sclerosis	21 vs. 0 dpi	Fundic	5.09	0.556	NA	CCL3,CCL4,CCR1,CCR5,CXCL11
HIF1α Signaling	21 vs. 0 dpi	Fundic	5.06	0.108	2.985	CYBB,HK2,HK3,HSPA6,IL6R,MMP1,MMP12,MMP13,MMP14,MMP19,MMP20,MMP3,MMP7,MMP9,NOS2,NOX4,PIK3CG,SERPINE1,SLC2A3,SLC2A4,SLC2A5,VEGFB
NOD1/2 Signaling Pathway	21 vs. 0 dpi	Fundic	4.99	0.114	3.578	CSF2,CXCL8,DUOX2,HSPA6,IFNG,IL11,IL13,IL17F,IL1A,IL1B,LIF,NLRP12,NOS2,OSM,PELI3,TLR8,TLR9,TNFSF11,TNFSF15,TNFSF8
Adrenergic Receptor Signaling Pathway (Enhanced)	21 vs. 0 dpi	Fundic	4.92	0.109	-2.4	ADRA2A,ATP6V0A4,ATP6V1G3,BDNF,CACNA1F,CACNG6,CACNG7,CSF2,CXCL8,IFNG,IL11,IL13,IL17F,IL1A,IL1B,IL4I1,LIF,OSM,TNFSF11,TNFSF15,TNFSF8
LXR/RXR Activation	21 vs. 0 dpi	Fundic	4.85	0.13	-1	ALB,AMBP,APOA4,APOB,C3,FGA,IL1A,IL1B,IL1R2,IL1RL1,ITIH4,KNG1,MMP9,NOS2,ORM1,TNFRSF11B
Neutrophil Extracellular Trap Signaling Pathway	21 vs. 0 dpi	Fundic	4.68	0.0836	3.536	CCR1,CCR5,CLEC7A,COL11A1,CXCL8,CXCR2,CYBB,FCAR,FGR,IFNG,IGHG1,IL10,IL1B,ITGA2,ITGAM,JCHAIN,LTF,MMP9,MPO,NOS2,NOX4,PADI4,PF4,PIK3CG,PLA2G1B,PLA2G2A,PLA2G3,PLA2G5,PNPLA2,SLC25A4,TLR8,VSTM1
Role of Macrophages, Fibroblasts and Endothelial Cells in Rheumatoid Arthritis	21 vs. 0 dpi	Fundic	4.57	0.0881	NA	ADAMTS4,CEBPE,CSF2,CXCL8,FN1,IGHG1,IL10,IL17RB,IL1A,IL1B,IL1R2,IL1RL1,IL6R,JCHAIN,MMP1,MMP13,MMP3,NOS2,OSM,PIK3CG,SOCS3,TLR8,TLR9,TNFRSF11B,TNFSF11,VEGFB,WNT6,WNT9B
G-Protein Coupled Receptor Signaling	21 vs. 0 dpi	Fundic	4.54	0.0697	3.464	ADGRE3,ADGRF1,ADGRG3,ADGRG5,ADORA2B,ADRA2A,AGTR2,CCKAR,CCKBR,CCR1,CCR2,CCR3,CCR4,CCR5,CELSR3,CHRM1,CHRM2,CRHR1,CXCR1,CXCR2,DUSP4,EYA2,FFAR2,GLP2R,GNA15,GNG13,GPR119,GPR141,GPR171,GPR18,GPR183,GPR31,GPR65,GPR82,GRK1,GRM4,HRH4,HTR1B,MLNR,OXGR1,P2RY13,P2RY6,PIK3CG,PTGER2,RGS18,RXFP1,TSHR,XCR1
Cachexia Signaling Pathway	21 vs. 0 dpi	Fundic	4.47	0.084	3.651	ALB,CSF2,CXCL8,FGA,HSPA6,IFNG,IL11,IL13,IL17F,IL1A,IL1B,IL1R2,IL1RL1,IL6R,KLF15,LIF,NOS2,NOX4,OSM,PIK3CG,PNPLA2,PRKAG3,SLC2A4,SOCS3,TLR8,TNFRSF11B,TNFRSF12A,TNFSF11,TNFSF15,TNFSF8
Eicosanoid Signaling	21 vs. 0 dpi	Fundic	4.45	0.164	1.633	AKR1C3,ALOX15,ALOX5,ALOX5AP,DPEP3,PLA2G1B,PLA2G2A,PLA2G3,PLA2G5,PNPLA2,PTGER2
Glucocorticoid Receptor Signaling	21 vs. 0 dpi	Fundic	4.43	0.0738	NA	CCL3,CSF2,CSF2RB,CXCL8,CXCR1,CXCR2,ESR1,HSPA6,IFNG,IL10,IL12RB1,IL13,IL13RA2,IL17RB,IL1A,IL1B,IL1R2,IL1RL1,IL2RA,IL5RA,IL6R,IL7R,KRT17,KRT23,KRT6A,KRT9,MMP1,MMP13,MMP3,MMP9,NOS2,PIK3CG,PLA2G1B,PLA2G2A,PLA2G3,PLA2G5,PLAU,PRKAG3,SERPINE1,TAF7L
Complement System	21 vs. 0 dpi	Fundic	4.36	0.222	-0.447	C2,C3,C4BPA,C8B,CFB,CFI,ITGAM,ITGAX
STAT3 Pathway	21 vs. 0 dpi	Fundic	4.34	0.119	1.633	CSF2RB,CXCR1,CXCR2,IL12RB1,IL13RA2,IL17RB,IL1A,IL1B,IL1R2,IL1RL1,IL2RA,IL5RA,IL6R,IL7R,NTRK1,SOCS3
Neuroinflammation Signaling Pathway	21 vs. 0 dpi	Fundic	4.01	0.0847	2.294	BDNF,CCL3,CXCL8,CYBB,GABRD,GABRQ,IFNG,IL10,IL1B,IL6R,KCNJ5,KLK1,MMP3,MMP9,NAIP,NOS2,NOX4,PIK3CG,PLA2G1B,PLA2G2A,PLA2G3,PLA2G5,S100G,TLR8,TLR9,TREM2
Hepatic Fibrosis / Hepatic Stellate Cell Activation	21 vs. 0 dpi	Fundic	4.01	0.1	NA	CCR5,COL11A1,CXCL8,FN1,IFNG,IL10,IL1A,IL1B,IL1R2,IL1RL1,IL6R,MMP1,MMP13,MMP9,MYH7,MYO18B,SERPINE1,TNFRSF11B,VEGFB
HMGB1 Signaling	21 vs. 0 dpi	Fundic	4	0.107	3.606	CSF2,CXCL8,IFNG,IL11,IL13,IL17F,IL1A,IL1B,LIF,OSM,PIK3CG,RHOH,SERPINE1,TNFRSF11B,TNFSF11,TNFSF15,TNFSF8
Role of Cytokines in Mediating Communication between Immune Cells	21 vs. 0 dpi	Fundic	3.92	0.173	NA	CSF2,CXCL8,IFNG,IL10,IL13,IL17F,IL1A,IL1B,IL26
Primary Immunodeficiency Signaling	21 vs. 0 dpi	Fundic	3.92	0.173	NA	AIRE,BTK,ICOS,IGHE,IGHG1,IGLL1/IGLL5,IL7R,JCHAIN,TNFRSF13B
CDX Gastrointestinal Cancer Signaling Pathway	21 vs. 0 dpi	Fundic	3.86	0.0974	-2.524	CSF2,CXCL8,CYBB,IFNG,IL11,IL13,IL17F,IL1A,IL1B,IL6R,LIF,NOX4,OSM,PIK3CG,TNFSF11,TNFSF15,TNFSF8,WNT6,WNT9B
Colorectal Cancer Metastasis Signaling	21 vs. 0 dpi	Fundic	3.8	0.0871	2.837	DCC,GNA15,GNG13,IFNG,IL6R,MMP1,MMP12,MMP13,MMP14,MMP19,MMP20,MMP3,MMP7,MMP9,NOS2,PIK3CG,PTGER2,RHOH,TLR8,TLR9,VEGFB,WNT6,WNT9B
Xenobiotic Metabolism AHR Signaling Pathway	21 vs. 0 dpi	Fundic	3.78	0.139	-0.905	ALDH1L1,ALDH8A1,CYP1A1,CYP1B1,GSTA3,GSTA5,GSTT1,GSTT2/GSTT2B,IL1A,IL1B,UGT1A6
IL-10 Signaling	21 vs. 0 dpi	Fundic	3.76	0.106	0	CCR1,CCR5,FCGR2A,FCGR2B,FFAR2,IFNG,IL10,IL1A,IL1B,IL1R2,IL1RL1,IL6R,NOS2,PRDM1,PRKAG3,SOCS3
RAR Activation	21 vs. 0 dpi	Fundic	3.71	0.0752	-0.898	AKR1C3,CHAT,CSF2,CSF2RB,CXCL8,DHRS9,DLK1,GNA15,IFNG,IL11,IL13,IL17F,IL1A,IL1B,KIT,LIF,MMP1,MMP13,MMP3,MMP9,OSM,PDX1,PIK3CG,PLAU,RBP2,RHOH,SOCS3,TNFSF11,TNFSF15,TNFSF8,ZBTB16
Erythropoietin Signaling Pathway	21 vs. 0 dpi	Fundic	3.71	0.101	-2.183	CCND2,CSF2,CSF2RB,CXCL8,GATA1,IFNG,IL11,IL13,IL17F,IL1A,IL1B,LIF,OSM,PIK3CG,TNFSF11,TNFSF15,TNFSF8
Axonal Guidance Signaling	21 vs. 0 dpi	Fundic	3.64	0.0711	NA	ADAM12,ADAM8,ADAMTS14,ADAMTS4,BDNF,DCC,EPHB1,GNA15,GNG13,ITGA11,ITGA2,ITGA4,ITGAD,ITGAM,ITGAX,ITGB6,ITGB7,MMP1,MMP12,MMP13,MMP14,MMP20,MMP3,MMP7,MMP9,NTN5,NTRK1,PAPPA2,PIK3CG,PLXNC1,SEMA3A,SEMA7A,VEGFB,WNT6,WNT9B
FXR/RXR Activation	21 vs. 0 dpi	Fundic	3.61	0.112	NA	ABCB11,ABCB4,ALB,AMBP,APOA4,APOB,C3,FGA,IL1A,IL1B,ITIH4,KNG1,NR0B2,ORM1
Role of Osteoblasts, Osteoclasts and Chondrocytes in Rheumatoid Arthritis	21 vs. 0 dpi	Fundic	3.57	0.0901	NA	ADAMTS4,CSF2,IFNG,IL10,IL11,IL1A,IL1B,IL1R2,IL1RL1,MMP1,MMP13,MMP14,MMP3,NAIP,PIK3CG,SPP1,TNFRSF11B,TNFSF11,WNT6,WNT9B
Bladder Cancer Signaling	21 vs. 0 dpi	Fundic	3.47	0.114	NA	CXCL8,FGF21,FGF23,MMP1,MMP12,MMP13,MMP14,MMP19,MMP20,MMP3,MMP7,MMP9,VEGFB
Caveolar-mediated Endocytosis Signaling	21 vs. 0 dpi	Fundic	3.33	0.133	NA	ALB,CD48,ITGA11,ITGA2,ITGA4,ITGAD,ITGAM,ITGAX,ITGB6,ITGB7
Fc Epsilon RI Signaling	21 vs. 0 dpi	Fundic	3.32	0.11	2.333	BTK,CSF2,FCER1A,GRAP2,IGHE,IL13,MS4A2,PIK3CG,PLA2G1B,PLA2G2A,PLA2G3,PLA2G5,VAV1
Protein Citrullination	21 vs. 0 dpi	Fundic	3.31	0.6	NA	PADI1,PADI3,PADI4
Role of JAK family kinases in IL-6-type Cytokine Signaling	21 vs. 0 dpi	Fundic	3.24	0.13	1.897	IL10,IL11,IL6R,LIF,MMP1,OSM,OSMR,SERPINA3,SOCS3,VEGFB
Activin Inhibin Signaling Pathway	21 vs. 0 dpi	Fundic	3.04	0.0861	3.771	CCND2,FOSL1,IGHE,IGHG1,IL11,IL1A,IL1B,IL1R2,IL1RL1,JCHAIN,MMP7,PAX4,PIK3CG,PNPLA2,SERPINE1,TLR8,TLR9,TNFRSF11B
Hepatic Fibrosis Signaling Pathway	21 vs. 0 dpi	Fundic	3.03	0.0702	2.683	CACNA1F,CACNG6,CACNG7,CCL3,CXCL8,CYBB,IL1A,IL1B,IL1R2,IL1RL1,ITGA11,ITGA2,ITGA4,ITGAD,ITGAM,ITGAX,ITGB6,ITGB7,MMP1,MMP13,NOX4,PIK3CG,RHOH,SERPINE1,SPP1,TNFRSF11B,VEGFB,WNT6,WNT9B
Trehalose Degradation II (Trehalase)	21 vs. 0 dpi	Fundic	3.02	0.5	NA	HK2,HK3,HKDC1
Oncostatin M Signaling	21 vs. 0 dpi	Fundic	3	0.163	2.646	CHI3L1,MMP1,MMP13,MMP3,OSM,OSMR,PLAU
Role of IL-17A in Arthritis	21 vs. 0 dpi	Fundic	2.92	0.14	NA	CXCL1,CXCL5,CXCL8,IL17RB,MMP1,MMP13,NOS2,PIK3CG
Pulmonary Healing Signaling Pathway	21 vs. 0 dpi	Fundic	2.91	0.0863	2.183	CSF2,DLK1,FGR,MMP1,MMP12,MMP13,MMP14,MMP19,MMP20,MMP3,MMP7,MMP9,PRKAG3,TNFRSF11B,VEGFB,WNT6,WNT9B
IL-13 Signaling Pathway	21 vs. 0 dpi	Fundic	2.9	0.104	1.732	ALOX15,CHI3L1,CLCA1,DEFB4A/DEFB4B,FGR,IL10,IL13,IL13RA2,IL17RB,PIK3CG,SERPINE3,SOCS3
Aryl Hydrocarbon Receptor Signaling	21 vs. 0 dpi	Fundic	2.9	0.0952	1.633	ALDH1L1,ALDH8A1,CCND2,CYP1A1,CYP1B1,ESR1,GSTA3,GSTA5,GSTT1,GSTT2/GSTT2B,IL1A,IL1B,NR0B2,TP73
MSP-RON Signaling Pathway	21 vs. 0 dpi	Fundic	2.87	0.138	NA	CCR2,CSF2RB,IFNG,ITGAM,KLK1,KLK7,NOS2,PIK3CG
Asparagine Degradation I	21 vs. 0 dpi	Fundic	2.85	1	NA	ASPG,ASRGL1
Th1 Pathway	21 vs. 0 dpi	Fundic	2.84	0.103	2.887	CCR5,CD274,ICOS,IFNG,IL10,IL12RB1,IL6R,PIK3CG,RUNX3,SOCS3,TNFSF11,VAV1
RHOGDI Signaling	21 vs. 0 dpi	Fundic	2.83	0.0826	-2.121	CDH10,CDH26,CDH9,ESR1,GNA15,GNG13,ITGA11,ITGA2,ITGA4,ITGAD,ITGAM,ITGAX,ITGB6,ITGB7,MYH7,MYO18B,PIP5KL1,RHOH
IL-23 Signaling Pathway	21 vs. 0 dpi	Fundic	2.83	0.152	1.633	CSF2,IL12RB1,IL17F,IL1B,PIK3CG,SOCS3,TNFSF11
Coagulation System	21 vs. 0 dpi	Fundic	2.76	0.171	0	F5,FGA,KNG1,PLAU,PROC,SERPINE1
Systemic Lupus Erythematosus in B Cell Signaling Pathway	21 vs. 0 dpi	Fundic	2.75	0.0665	4.747	BTK,CCND2,CSF2,CXCL8,FCGR2A,FCGR2B,FGR,IFIT2,IFIT3,IFNG,IGHE,IGHG1,IL10,IL11,IL13,IL17F,IL1A,IL1B,IL6R,ISG15,ISG20,LIF,OSM,PIK3CG,TLR8,TLR9,TNFSF11,TNFSF15,TNFSF8,VAV1
LPS/IL-1 Mediated Inhibition of RXR Function	21 vs. 0 dpi	Fundic	2.72	0.0807	0.816	ABCB11,ACSM1,ALDH1L1,ALDH8A1,FABP3,FABP4,GSTA3,GSTA5,GSTT1,GSTT2/GSTT2B,IL1A,IL1B,IL1R2,IL1RL1,IL4I1,NR0B2,SULT1E1,TNFRSF11B
IL-8 Signaling	21 vs. 0 dpi	Fundic	2.71	0.0825	3.357	CCND2,CSTB,CXCL1,CXCL8,CXCR1,CXCR2,CYBB,GNA15,GNG13,ITGAM,ITGAX,MMP9,MPO,NOX4,PIK3CG,RHOH,VEGFB
VDR/RXR Activation	21 vs. 0 dpi	Fundic	2.64	0.117	0.816	CSF2,CYP24A1,CYP27B1,IFNG,IL1RL1,S100G,SPP1,TNFSF11,VDR
Maturity Onset Diabetes of Young (MODY) Signaling	21 vs. 0 dpi	Fundic	2.64	0.117	NA	ADIPOQ,APOA4,APOB,APOL3,CACNA1F,CACNG6,CACNG7,PAX4,PDX1
HOTAIR Regulatory Pathway	21 vs. 0 dpi	Fundic	2.58	0.0881	2.673	ESR1,MMP1,MMP12,MMP13,MMP14,MMP19,MMP20,MMP3,MMP7,MMP9,PIK3CG,SPP1,WNT6,WNT9B
IL-33 Signaling Pathway	21 vs. 0 dpi	Fundic	2.56	0.0847	3.873	CCL1,CCL17,CSF2,CXCL8,IFNG,IGHE,IL13,IL17F,IL1A,IL1B,IL1RL1,KIT,MMP12,MMP9,PIK3CG
Orexin Signaling Pathway	21 vs. 0 dpi	Fundic	2.54	0.0776	0.471	ADIPOQ,ATP6V0A4,ATP6V1G3,CACNA1F,CACNG6,CACNG7,GCG,GNG13,IL1B,KCNJ5,PIK3CG,PIP5KL1,PLA2G1B,PLA2G2A,PLA2G3,PLA2G5,PRKAG3,SLC2A4
GDP-glucose Biosynthesis	21 vs. 0 dpi	Fundic	2.43	0.333	NA	HK2,HK3,HKDC1
Neurovascular Coupling Signaling Pathway	21 vs. 0 dpi	Fundic	2.43	0.0776	1.291	ADORA2B,CACNA1F,CACNG6,CACNG7,CHRM1,CHRM2,GABRD,GABRQ,KCNJ5,KNG1,LRRC38,PLA2G1B,PLA2G2A,PLA2G3,PLA2G5,PNPLA2,SLC16A1
Serotonin Receptor Signaling	21 vs. 0 dpi	Fundic	2.42	0.0639	3.157	ADIPOQ,ADRA2A,BDNF,CACNA1F,CACNG6,CACNG7,CXCL8,FFAR2,FGA,FGR,GNA15,GNG13,HTR1B,HTR3C,IL1B,IL1RL1,IL4I1,KCNJ5,MMP9,PIK3CG,PLA2G1B,PLA2G2A,PLA2G3,PLA2G5,PNPLA2,RHOH,TGM3,TNNI3,TP63
Intrinsic Prothrombin Activation Pathway	21 vs. 0 dpi	Fundic	2.4	0.146	-1	F5,FGA,KLK1,KLK7,KNG1,PROC
Retinol Biosynthesis	21 vs. 0 dpi	Fundic	2.35	0.143	0	AKR1C3,CES3,DHRS9,LIPG,PNPLA2,RBP2
IL-17A Signaling in Fibroblasts	21 vs. 0 dpi	Fundic	2.32	0.105	3	CSF2,CXCL1,CXCL5,FN1,IL17RB,IL1B,MMP1,MMP3,TNFSF11
Pulmonary Fibrosis Idiopathic Signaling Pathway	21 vs. 0 dpi	Fundic	2.3	0.0683	3.71	COL11A1,FN1,IL11,IL13,IL1B,ITGA2,ITGB6,MMP1,MMP12,MMP13,MMP14,MMP19,MMP20,MMP3,MMP7,MMP9,NOX4,PIK3CG,PLAU,SERPINE1,WNT6,WNT9B
Glucose and Glucose-1-phosphate Degradation	21 vs. 0 dpi	Fundic	2.29	0.3	NA	HK2,HK3,HKDC1
RAC Signaling	21 vs. 0 dpi	Fundic	2.27	0.0876	2.449	CYBB,ITGA11,ITGA2,ITGA4,ITGAD,ITGAM,ITGAX,ITGB6,ITGB7,NOX4,PIK3CG,PIP5KL1
Regulation of Cellular Mechanics by Calpain Protease	21 vs. 0 dpi	Fundic	2.25	0.102	NA	CCND2,ITGA11,ITGA2,ITGA4,ITGAD,ITGAM,ITGAX,ITGB6,ITGB7
Oxytocin in Brain Signaling Pathway	21 vs. 0 dpi	Fundic	2.19	0.0773	1.069	ADCYAP1,CACNA1F,CACNG6,CACNG7,GNG13,IL1B,NLRP12,OXT,PIK3CG,PLA2G1B,PLA2G2A,PLA2G3,PLA2G5,PNPLA2,TRPV1
Pyroptosis Signaling Pathway	21 vs. 0 dpi	Fundic	2.19	0.1	3	GBP5,GZMA,IL1A,IL1B,NAIP,NLRP12,TLR8,TLR9,TNFRSF11B
Actin Nucleation by ARP-WASP Complex	21 vs. 0 dpi	Fundic	2.16	0.0989	NA	ITGA11,ITGA2,ITGA4,ITGAD,ITGAM,ITGAX,ITGB6,ITGB7,RHOH
The Visual Cycle	21 vs. 0 dpi	Fundic	2.16	0.19	1	AKR1C3,DHRS9,RBP2,RLBP1
ERK/MAPK Signaling	21 vs. 0 dpi	Fundic	2.15	0.0744	1.897	DUSP4,ESR1,ITGA11,ITGA2,ITGA4,ITGAD,ITGAM,ITGAX,ITGB6,ITGB7,PIK3CG,PLA2G1B,PLA2G2A,PLA2G3,PLA2G5,PPP1R14C
Role of MAPK Signaling in Inhibiting the Pathogenesis of Influenza	21 vs. 0 dpi	Fundic	2.13	0.105	1.89	CXCL8,IFNG,IL1B,PLA2G1B,PLA2G2A,PLA2G3,PLA2G5,PNPLA2
Antioxidant Action of Vitamin C	21 vs. 0 dpi	Fundic	2.11	0.0917	-1.633	CSF2,CSF2RB,PLA2G1B,PLA2G2A,PLA2G3,PLA2G5,PNPLA2,SLC2A3,SLC2A4,SLC2A5
Regulation of Actin-based Motility by Rho	21 vs. 0 dpi	Fundic	2.08	0.0909	2	ITGA11,ITGA2,ITGA4,ITGAD,ITGAM,ITGAX,ITGB6,ITGB7,PIP5KL1,RHOH
UDP-N-acetyl-D-galactosamine Biosynthesis II	21 vs. 0 dpi	Fundic	2.05	0.25	NA	HK2,HK3,HKDC1
Actin Cytoskeleton Signaling	21 vs. 0 dpi	Fundic	2.04	0.0708	1.633	FGF21,FGF23,FN1,ITGA11,ITGA2,ITGA4,ITGAD,ITGAM,ITGAX,ITGB6,ITGB7,KNG1,MYH7,MYO18B,NCKAP1L,PIK3CG,VAV1
Neuroprotective Role of THOP1 in Alzheimer's Disease	21 vs. 0 dpi	Fundic	2.03	0.0893	0.333	GZMA,GZMB,GZMK,IFNG,KLK1,KLK7,KNG1,MMP9,PRSS27,SERPINA3
Granulocyte Adhesion and Diapedesis	3-5 vs. 0 dpi	Pyloric	18.9	0.126	NA	CCL1,CCL17,CCL19,CCL22,CCL26,CCL4,CCL5,CCL8,CCR10,CCR7,CXCL10,CXCL11,CXCL13,CXCL9,CXCR2,CXCR5,IL1B,IL1R2,MMP12,MMP13,PF4,TNFRSF11B
Pathogen Induced Cytokine Storm Signaling Pathway	3-5 vs. 0 dpi	Pyloric	16.8	0.0765	4.315	CCL1,CCL17,CCL19,CCL22,CCL26,CCL4,CCL5,CCL8,COL22A1,CXCL10,CXCL11,CXCL13,CXCL9,CXCR2,IFNG,IL10,IL13,IL1B,IL1R2,IL21R,LEP,LTA,OSM,PF4,TNFRSF11B,TNFSF13B
Agranulocyte Adhesion and Diapedesis	3-5 vs. 0 dpi	Pyloric	15.5	0.104	NA	CCL1,CCL17,CCL19,CCL22,CCL26,CCL4,CCL5,CCL8,CCR10,CCR7,CXCL10,CXCL11,CXCL13,CXCL9,CXCR2,CXCR5,IL1B,MMP12,MMP13,PF4
Macrophage Classical Activation Signaling Pathway	3-5 vs. 0 dpi	Pyloric	10.3	0.0833	2.324	ACOD1,CCL5,CD40,CXCL10,CXCL11,CXCL9,IFNG,IL10,IL13,IL1B,LEP,LTA,OSM,SOCS1,TNFSF13B
Pathogenesis of Multiple Sclerosis	3-5 vs. 0 dpi	Pyloric	8.27	0.556	NA	CCL4,CCL5,CXCL10,CXCL11,CXCL9
Differential Regulation of Cytokine Production in Intestinal Epithelial Cells by IL-17A and IL-17F	3-5 vs. 0 dpi	Pyloric	7.49	0.261	2.449	CCL4,CCL5,IFNG,IL10,IL13,IL1B
Hepatic Fibrosis / Hepatic Stellate Cell Activation	3-5 vs. 0 dpi	Pyloric	7.03	0.0632	NA	CCL5,CCR7,CD40,COL22A1,CXCL9,IFNG,IL10,IL1B,IL1R2,LEP,MMP13,TNFRSF11B
Differential Regulation of Cytokine Production in Macrophages and T Helper Cells by IL-17A and IL-17F	3-5 vs. 0 dpi	Pyloric	6.47	0.278	2.236	CCL4,CCL5,IL10,IL13,IL1B
Role of Hypercytokinemia/hyperchemokinemia in the Pathogenesis of Influenza	3-5 vs. 0 dpi	Pyloric	6.37	0.1	2.828	CCL4,CCL5,CXCL10,IFNG,IL10,IL13,IL1B,ISG15
IL-17 Signaling	3-5 vs. 0 dpi	Pyloric	6.37	0.0615	2.111	CCL17,CCL22,IFNG,IL13,IL1B,LEP,LTA,MMP13,OSM,TNFRSF11B,TNFSF13B
Macrophage Alternative Activation Signaling Pathway	3-5 vs. 0 dpi	Pyloric	6.35	0.0611	2.714	CCL17,CCL22,CXCL13,FCER2,IGHM,IL10,IL13,IL1B,IL1R2,PF4,SOCS1
S100 Family Signaling Pathway	3-5 vs. 0 dpi	Pyloric	6.32	0.0294	2.558	ADGRG3,ADGRG5,CCL4,CCR10,CCR7,GALR2,GPR149,GPR31,IGHM,IL1B,MCHR1,MMP12,MMP13,NAPSA,P2RY11,PLA2G2A,PLA2G3,PLA2G5,PTGDR,S100A12,S100A9,S1PR5
Role of Pattern Recognition Receptors in Recognition of Bacteria and Viruses	3-5 vs. 0 dpi	Pyloric	6.27	0.0685	1	CCL5,CLEC6A,IFNG,IL10,IL13,IL1B,LEP,LTA,OSM,TNFSF13B
Airway Pathology in Chronic Obstructive Pulmonary Disease	3-5 vs. 0 dpi	Pyloric	6.25	0.0796	NA	FGF23,IFNG,IL13,IL1B,LEP,LTA,MPO,OSM,TNFSF13B
Wound Healing Signaling Pathway	3-5 vs. 0 dpi	Pyloric	5.98	0.0504	2.309	CCL5,COL22A1,IFNG,IL13,IL1B,IL1R2,LEP,LTA,OSM,PF4,TNFRSF11B,TNFSF13B
Role of MAPK Signaling in Inhibiting the Pathogenesis of Influenza	3-5 vs. 0 dpi	Pyloric	5.4	0.0921	2.646	CCL5,CXCL10,IFNG,IL1B,PLA2G2A,PLA2G3,PLA2G5
Role of Osteoblasts in Rheumatoid Arthritis Signaling Pathway	3-5 vs. 0 dpi	Pyloric	5.34	0.0482	1.508	BMP3,IFNG,IL13,IL1B,LEP,LTA,MMP12,MMP13,OSM,TNFRSF11B,TNFSF13B
Hepatic Cholestasis	3-5 vs. 0 dpi	Pyloric	5.34	0.0541	NA	CYP3A5,IFNG,IL13,IL1B,IL1R2,LEP,LTA,OSM,TNFRSF11B,TNFSF13B
Primary Immunodeficiency Signaling	3-5 vs. 0 dpi	Pyloric	5.28	0.115	NA	CD19,CD40,CD8A,IGHM,IGLL1/IGLL5,TNFRSF13C
Systemic Lupus Erythematosus in B Cell Signaling Pathway	3-5 vs. 0 dpi	Pyloric	5.08	0.0333	2.84	CD19,CD40,CD72,CD79B,IFNG,IGHM,IL10,IL13,IL1B,ISG15,LEP,LTA,OSM,TNFRSF13C,TNFSF13B
Multiple Sclerosis Signaling Pathway	3-5 vs. 0 dpi	Pyloric	4.86	0.0476	1.897	IFNG,IL10,IL13,IL1B,IL26,LEP,LTA,MPO,OSM,TNFSF13B
NOD1/2 Signaling Pathway	3-5 vs. 0 dpi	Pyloric	4.67	0.0511	2.333	CXCL13,DUOX2,IFNG,IL13,IL1B,LEP,LTA,OSM,TNFSF13B
Tumor Microenvironment Pathway	3-5 vs. 0 dpi	Pyloric	4.63	0.0506	2.333	FGF23,IDO1,IL10,IL13,IL1B,LEP,MMP12,MMP13,OSM
Communication between Innate and Adaptive Immune Cells	3-5 vs. 0 dpi	Pyloric	4.31	0.0302	NA	CCL4,CCL5,CCR7,CD40,CD79B,CD8A,CD8B,CXCL10,IFNG,IGHM,IL10,IL1B,TNFRSF13C,TNFSF13B
IL-13 Signaling Pathway	3-5 vs. 0 dpi	Pyloric	4.22	0.0609	1.89	CCL26,CHI3L1,CLCA1,IL10,IL13,IL13RA2,SOCS1
Phagosome Formation	3-5 vs. 0 dpi	Pyloric	4.17	0.0253	3.638	ADGRG3,ADGRG5,CCR10,CCR7,FCAMR,FCER2,GALR2,GPR149,GPR31,IGHM,MCHR1,P2RY11,PLA2G2A,PLA2G3,PLA2G5,PTGDR,S1PR5
Role of MAPK Signaling in the Pathogenesis of Influenza	3-5 vs. 0 dpi	Pyloric	4.16	0.0741	NA	CCL5,CXCL10,IFNG,PLA2G2A,PLA2G3,PLA2G5
Glucocorticoid Receptor Signaling	3-5 vs. 0 dpi	Pyloric	4.16	0.0277	NA	CCL5,CXCR2,IFNG,IL10,IL13,IL13RA2,IL1B,IL1R2,IL21R,IL3RA,KRT14,MMP13,PLA2G2A,PLA2G3,PLA2G5
HMGB1 Signaling	3-5 vs. 0 dpi	Pyloric	4.16	0.0503	2.449	IFNG,IL13,IL1B,LEP,LTA,OSM,TNFRSF11B,TNFSF13B
Role of Cytokines in Mediating Communication between Immune Cells	3-5 vs. 0 dpi	Pyloric	4.09	0.0962	NA	IFNG,IL10,IL13,IL1B,IL26
Role of Macrophages, Fibroblasts and Endothelial Cells in Rheumatoid Arthritis	3-5 vs. 0 dpi	Pyloric	4.01	0.0346	NA	CCL5,IGHM,IL10,IL1B,IL1R2,LTA,MMP13,OSM,SOCS1,TNFRSF11B,TNFSF13B
Erythropoietin Signaling Pathway	3-5 vs. 0 dpi	Pyloric	3.99	0.0476	-1.414	GATA1,IFNG,IL13,IL1B,LEP,LTA,OSM,TNFSF13B
Atherosclerosis Signaling	3-5 vs. 0 dpi	Pyloric	3.93	0.0547	NA	CD40,IFNG,IL1B,MMP13,PLA2G2A,PLA2G3,PLA2G5
Neutrophil Extracellular Trap Signaling Pathway	3-5 vs. 0 dpi	Pyloric	3.92	0.0313	2.887	CCL5,COL22A1,CXCR2,IFNG,IGHM,IL10,IL1B,MPO,PF4,PLA2G2A,PLA2G3,PLA2G5
STAT3 Pathway	3-5 vs. 0 dpi	Pyloric	3.78	0.0519	NA	CXCR2,IL13RA2,IL1B,IL1R2,IL21R,IL3RA,SOCS1
Airway Inflammation in Asthma	3-5 vs. 0 dpi	Pyloric	3.76	0.121	NA	IFNG,IL10,IL13,OSM
Cardiac Hypertrophy Signaling (Enhanced)	3-5 vs. 0 dpi	Pyloric	3.71	0.0265	3.464	CXCR2,FGF23,IFNG,IL13,IL13RA2,IL1B,IL1R2,IL21R,IL3RA,LEP,LTA,OSM,TNFRSF11B,TNFSF13B
FAK Signaling	3-5 vs. 0 dpi	Pyloric	3.56	0.0218	3.3	ADGRG3,ADGRG5,CCR10,CCR7,CXCR2,GALR2,GPR149,GPR31,IL13RA2,IL1R2,IL21R,IL3RA,MCHR1,P2RY11,PTGDR,S1PR5,SH2D2A,SOCS1
CDX Gastrointestinal Cancer Signaling Pathway	3-5 vs. 0 dpi	Pyloric	3.55	0.041	-2.121	BMP3,IFNG,IL13,IL1B,LEP,LTA,OSM,TNFSF13B
Neuroinflammation Signaling Pathway	3-5 vs. 0 dpi	Pyloric	3.49	0.0326	1	CCL5,CD40,CXCL10,GABRB3,IFNG,IL10,IL1B,PLA2G2A,PLA2G3,PLA2G5
TREM1 Signaling	3-5 vs. 0 dpi	Pyloric	3.42	0.0694	2.236	CD40,IL10,IL1B,MPO,TREM1
IL-7 Signaling Pathway	3-5 vs. 0 dpi	Pyloric	3.39	0.0685	0	CXCR5,IFNG,IGHM,PAX5,SOCS1
Th1 Pathway	3-5 vs. 0 dpi	Pyloric	3.29	0.0513	1.342	CD40,CD8A,IFNG,IL10,LTA,SOCS1
Th1 and Th2 Activation Pathway	3-5 vs. 0 dpi	Pyloric	3.22	0.0419	NA	CD40,CD8A,IFNG,IL10,IL13,LTA,SOCS1
Role of IL-17F in Allergic Inflammatory Airway Diseases	3-5 vs. 0 dpi	Pyloric	3.19	0.087	NA	CCL4,CXCL10,IL1B,MMP13
Immunogenic Cell Death Signaling Pathway	3-5 vs. 0 dpi	Pyloric	3.11	0.0595	2.236	CXCL10,GZMA,IFNG,IL1B,TNFRSF11B
IL-33 Signaling Pathway	3-5 vs. 0 dpi	Pyloric	3.07	0.0395	2.646	CCL1,CCL17,CCL5,IFNG,IL13,IL1B,MMP12
RAR Activation	3-5 vs. 0 dpi	Pyloric	3.06	0.0267	-1.508	ADH1C,IFNG,IL13,IL1B,IL3RA,LEP,LTA,MMP13,OSM,TNFSF13B,ZBTB16
Cachexia Signaling Pathway	3-5 vs. 0 dpi	Pyloric	2.98	0.028	2.53	IFNG,IL13,IL1B,IL1R2,LEP,LTA,OSM,PSMB9,TNFRSF11B,TNFSF13B
Acute Phase Response Signaling	3-5 vs. 0 dpi	Pyloric	2.97	0.038	1.342	C4BPA,HAMP,IL1B,OSM,SOCS1,TF,TNFRSF11B
Crosstalk between Dendritic Cells and Natural Killer Cells	3-5 vs. 0 dpi	Pyloric	2.95	0.0549	2.236	CCR7,CD40,IFNG,IL3RA,LTA
Role of Chondrocytes in Rheumatoid Arthritis Signaling Pathway	3-5 vs. 0 dpi	Pyloric	2.88	0.0429	2.449	IL1B,IL1R2,LTA,MMP12,MMP13,TNFRSF11B
IL-17A Signaling in Gastric Cells	3-5 vs. 0 dpi	Pyloric	2.86	0.115	NA	CCL5,CXCL10,CXCL11
Adrenergic Receptor Signaling Pathway (Enhanced)	3-5 vs. 0 dpi	Pyloric	2.85	0.0363	-1.89	IFNG,IL13,IL1B,LEP,LTA,OSM,TNFSF13B
Dendritic Cell Maturation	3-5 vs. 0 dpi	Pyloric	2.75	0.026	2.333	CCR7,CD1A,CD1B,CD40,IGHM,IL10,IL1B,LEP,LTA,TNFRSF11B
Activation of IRF by Cytosolic Pattern Recognition Receptors	3-5 vs. 0 dpi	Pyloric	2.68	0.0635	1	CD40,IL10,ISG15,LTA
Activin Inhibin Signaling Pathway	3-5 vs. 0 dpi	Pyloric	2.66	0.0335	2.646	HAMP,IGHM,IL1B,IL1R2,PAX5,TNFRSF11B,TNFSF13B
Eicosanoid Signaling	3-5 vs. 0 dpi	Pyloric	2.58	0.0597	NA	PLA2G2A,PLA2G3,PLA2G5,PTGDR
Role of Osteoblasts, Osteoclasts and Chondrocytes in Rheumatoid Arthritis	3-5 vs. 0 dpi	Pyloric	2.51	0.0315	NA	BMP3,IFNG,IL10,IL1B,IL1R2,MMP13,TNFRSF11B
Glycine Betaine Degradation	3-5 vs. 0 dpi	Pyloric	2.5	0.2	NA	BHMT2,SDS
MIF-mediated Glucocorticoid Regulation	3-5 vs. 0 dpi	Pyloric	2.45	0.0833	NA	PLA2G2A,PLA2G3,PLA2G5
Interferon Signaling	3-5 vs. 0 dpi	Pyloric	2.45	0.0833	NA	IFNG,ISG15,SOCS1
Role of Osteoclasts in Rheumatoid Arthritis Signaling Pathway	3-5 vs. 0 dpi	Pyloric	2.43	0.0275	0	COL22A1,IFNG,IL10,IL1B,IL1R2,MMP12,MMP13,TNFRSF11B
p38 MAPK Signaling	3-5 vs. 0 dpi	Pyloric	2.43	0.0417	2.236	IL1B,IL1R2,PLA2G2A,PLA2G3,PLA2G5
Osteoarthritis Pathway	3-5 vs. 0 dpi	Pyloric	2.41	0.0302	1.633	CXCR2,IL1B,IL1R2,LEP,MMP12,MMP13,S100A9
VDR/RXR Activation	3-5 vs. 0 dpi	Pyloric	2.36	0.0519	NA	CCL5,CXCL10,CYP24A1,IFNG
Oncostatin M Signaling	3-5 vs. 0 dpi	Pyloric	2.23	0.0698	NA	CHI3L1,MMP13,OSM
MIF Regulation of Innate Immunity	3-5 vs. 0 dpi	Pyloric	2.2	0.0682	NA	PLA2G2A,PLA2G3,PLA2G5
Altered T Cell and B Cell Signaling in Rheumatoid Arthritis	3-5 vs. 0 dpi	Pyloric	2.12	0.0212	NA	CD40,CD79B,CXCL13,IFNG,IGHM,IL10,IL1B,LTA,TNFRSF13C,TNFSF13B
T Helper Cell Differentiation	3-5 vs. 0 dpi	Pyloric	2.08	0.0262	NA	CD40,CXCR5,IFNG,IL10,IL13,IL21R,TNFRSF11B
Melatonin Degradation III	3-5 vs. 0 dpi	Pyloric	2.07	1	NA	MPO
FAT10 Cancer Signaling Pathway	3-5 vs. 0 dpi	Pyloric	2.05	0.06	NA	IFNG,TNFRSF11B,UBD
Granulocyte Adhesion and Diapedesis	7-9 vs. 0 dpi	Pyloric	11	0.115	NA	CCL1,CCL17,CCL22,CCL4,CCL8,CCR10,CLDN2,CLDN20,CXCL10,CXCL11,CXCL9,CXCR1,CXCR2,IL1B,IL1R2,MMP12,MMP13,MMP3,PF4,XCL2
Agranulocyte Adhesion and Diapedesis	7-9 vs. 0 dpi	Pyloric	9.33	0.0984	NA	CCL1,CCL17,CCL22,CCL4,CCL8,CCR10,CLDN2,CLDN20,CXCL10,CXCL11,CXCL9,CXCR1,CXCR2,IL1B,MMP12,MMP13,MMP3,PF4,XCL2
Pathogen Induced Cytokine Storm Signaling Pathway	7-9 vs. 0 dpi	Pyloric	8.64	0.0706	3.266	C3,CCL1,CCL17,CCL22,CCL4,CCL8,COL10A1,COL4A3,CSF2,CXCL10,CXCL11,CXCL9,CXCR1,CXCR2,GZMB,IL11,IL1B,IL1R2,LEP,OSM,PF4,TNFSF13B,XCL2,ZBP1
Airway Pathology in Chronic Obstructive Pulmonary Disease	7-9 vs. 0 dpi	Pyloric	6.46	0.106	NA	AMBP,CSF2,FGF23,GZMB,IL11,IL1B,LEP,MPO,ORM1,OSM,PRTN3,TNFSF13B
S100 Family Signaling Pathway	7-9 vs. 0 dpi	Pyloric	6.1	0.0428	2.121	ADGRE3,ADGRG3,ADGRG5,ADORA2B,CCKAR,CCL4,CCR10,CHRM5,CXCR1,FFAR4,GCGR,GHRHR,GPR149,GPR158,GPR171,GPR31,GPR33,HTR1B,IGHG1,IGHM,IL1B,MMP12,MMP13,MMP3,NGF,P2RY11,PLA2G3,PLA2G5,PTGDR,S100A12,S100A9,TAS1R1
Pathogenesis of Multiple Sclerosis	7-9 vs. 0 dpi	Pyloric	5.08	0.444	NA	CCL4,CXCL10,CXCL11,CXCL9
Phagosome Formation	7-9 vs. 0 dpi	Pyloric	4.75	0.0402	2.117	ADGRE3,ADGRG3,ADGRG5,ADORA2B,C3,CCKAR,CCR10,CHRM5,CXCR1,FCER2,FFAR4,GCGR,GHRHR,GPR149,GPR158,GPR171,GPR31,GPR33,HTR1B,IGHG1,IGHM,P2RY11,PAK5,PLA2G3,PLA2G5,PTGDR,TAS1R1
CREB Signaling in Neurons	7-9 vs. 0 dpi	Pyloric	4.74	0.042	0.626	ADGRE3,ADGRG3,ADGRG5,ADORA2B,CCKAR,CCR10,CHRM5,CXCR1,FFAR4,GCGR,GHRHR,GNA14,GNG13,GPR149,GPR158,GPR171,GPR31,GPR33,GRIA1,GRIA2,GRID2,HTR1B,P2RY11,PTGDR,TAS1R1
Tumor Microenvironment Pathway	7-9 vs. 0 dpi	Pyloric	4.41	0.0674	2.309	CD274,CSF2,FGF23,IDO1,IL1B,LEP,LEPR,MMP12,MMP13,MMP3,OSM,PDCD1LG2
Macrophage Classical Activation Signaling Pathway	7-9 vs. 0 dpi	Pyloric	4.36	0.0667	2.309	ACOD1,CSF2,CXCL10,CXCL11,CXCL9,GBP4,IL11,IL1B,LEP,OSM,SOCS1,TNFSF13B
Macrophage Alternative Activation Signaling Pathway	7-9 vs. 0 dpi	Pyloric	4.36	0.0667	2.309	ADORA2B,CCL17,CCL22,FCER2,H3C3,IGHG1,IGHM,IL1B,IL1R2,IRF4,PF4,SOCS1
RAR Activation	7-9 vs. 0 dpi	Pyloric	4.26	0.0461	-1.606	ADH1C,AKR1C3,AKR1C4,CHAT,COL10A1,CSF2,DHRS9,DKK2,ENPP6,GNA14,GRIA1,IL11,IL1B,LEP,MMP13,MMP3,OSM,TNFSF13B,ZBTB16
G-Protein Coupled Receptor Signaling	7-9 vs. 0 dpi	Pyloric	4.13	0.0377	1.177	ADGRE3,ADGRG3,ADGRG5,ADORA2B,CCKAR,CCR10,CHRM5,CXCR1,CXCR2,ENPP6,FFAR4,GCGR,GHRHR,GNA14,GNG13,GPR149,GPR158,GPR171,GPR31,GPR33,HTR1B,P2RY11,PAK5,PTGDR,RGS18,TAS1R1
Role of IL-17F in Allergic Inflammatory Airway Diseases	7-9 vs. 0 dpi	Pyloric	4	0.13	2	CCL4,CSF2,CXCL10,IL11,IL1B,MMP13
Breast Cancer Regulation by Stathmin1	7-9 vs. 0 dpi	Pyloric	3.56	0.0377	1.091	ADGRE3,ADGRG3,ADGRG5,ADORA2B,CCKAR,CCR10,CHRM5,CXCR1,FFAR4,GCGR,GHRHR,GNG13,GPR149,GPR158,GPR171,GPR31,GPR33,HTR1B,P2RY11,PPP1R14C,PTGDR,TAS1R1
Interferon Signaling	7-9 vs. 0 dpi	Pyloric	3.55	0.139	1.342	IFI6,IFIT3,ISG15,MX1,SOCS1
Role of Hypercytokinemia/hyperchemokinemia in the Pathogenesis of Influenza	7-9 vs. 0 dpi	Pyloric	3.47	0.0875	2.646	CCL4,CXCL10,IFIT3,IL1B,ISG15,MX1,OAS2
Role of Osteoblasts in Rheumatoid Arthritis Signaling Pathway	7-9 vs. 0 dpi	Pyloric	3.4	0.0526	1.732	BMP3,CSF2,DKK2,FRZB,IL11,IL1B,LEP,MMP12,MMP13,MMP3,OSM,TNFSF13B
Glycine Betaine Degradation	7-9 vs. 0 dpi	Pyloric	3.32	0.3	NA	BHMT2,DMGDH,SDS
FAK Signaling	7-9 vs. 0 dpi	Pyloric	3.26	0.0326	1.347	ADGRE3,ADGRG3,ADGRG5,ADORA2B,CCKAR,CCR10,CHRM5,COL10A1,CXCR1,CXCR2,FFAR4,GCGR,GHRHR,GPR149,GPR158,GPR171,GPR31,GPR33,HTR1B,IL13RA2,IL1R2,IL5RA,P2RY11,PAK5,PTGDR,SOCS1,TAS1R1
Role of Pattern Recognition Receptors in Recognition of Bacteria and Viruses	7-9 vs. 0 dpi	Pyloric	3.16	0.0616	NA	C3,CLEC6A,CSF2,IL11,IL1B,LEP,OAS2,OSM,TNFSF13B
IL-17 Signaling	7-9 vs. 0 dpi	Pyloric	3.12	0.0559	2.53	CCL17,CCL22,CSF2,IL11,IL1B,LEP,MMP13,MMP3,OSM,TNFSF13B
Hepatic Cholestasis	7-9 vs. 0 dpi	Pyloric	3.01	0.0541	NA	CSF2,CYP3A5,GCGR,IL11,IL1B,IL1R2,LEP,OSM,SLC10A1,TNFSF13B
Atherosclerosis Signaling	7-9 vs. 0 dpi	Pyloric	2.91	0.0625	NA	COL10A1,IL1B,MMP13,MMP3,ORM1,PCYOX1,PLA2G3,PLA2G5
Primary Immunodeficiency Signaling	7-9 vs. 0 dpi	Pyloric	2.8	0.0962	NA	ICOS,IGHG1,IGHM,IGLL1/IGLL5,TNFRSF13C
Wound Healing Signaling Pathway	7-9 vs. 0 dpi	Pyloric	2.71	0.0462	1.508	COL10A1,COL4A3,CSF2,IL11,IL1B,IL1R2,KRT17,LEP,OSM,PF4,TNFSF13B
Retinoate Biosynthesis I	7-9 vs. 0 dpi	Pyloric	2.7	0.121	1	ADH1C,AKR1C3,AKR1C4,DHRS9
Multiple Sclerosis Signaling Pathway	7-9 vs. 0 dpi	Pyloric	2.6	0.0476	1.897	C2,C3,CSF2,IL11,IL1B,IRF4,LEP,MPO,OSM,TNFSF13B
Complement System	7-9 vs. 0 dpi	Pyloric	2.56	0.111	0	C2,C3,C4BPA,CFB
Differential Regulation of Cytokine Production in Macrophages and T Helper Cells by IL-17A and IL-17F	7-9 vs. 0 dpi	Pyloric	2.53	0.167	NA	CCL4,CSF2,IL1B
Acute Phase Response Signaling	7-9 vs. 0 dpi	Pyloric	2.47	0.0489	0.816	AMBP,C2,C3,C4BPA,CFB,IL1B,ORM1,OSM,SOCS1
Glucocorticoid Receptor Signaling	7-9 vs. 0 dpi	Pyloric	2.42	0.0332	NA	AR,CSF2,CXCR1,CXCR2,H3C3,IFNE,IL13RA2,IL1B,IL1R2,IL5RA,KRT12,KRT13,KRT17,MMP13,MMP3,PLA2G3,PLA2G5,SLPI
Tryptophan Degradation to 2-amino-3-carboxymuconate Semialdehyde	7-9 vs. 0 dpi	Pyloric	2.42	0.333	NA	IDO1,KMO
Estrogen Biosynthesis	7-9 vs. 0 dpi	Pyloric	2.35	0.0976	0	AKR1C3,AKR1C4,CYP2C19,CYP3A5
FXR/RXR Activation	7-9 vs. 0 dpi	Pyloric	2.34	0.056	NA	AMBP,C3,FETUB,IL1B,ORM1,PCYOX1,SLC10A1
Osteoarthritis Pathway	7-9 vs. 0 dpi	Pyloric	2.29	0.0431	1.667	COL10A1,CXCR2,FRZB,IL1B,IL1R2,LEP,MMP12,MMP13,MMP3,S100A9
Oncostatin M Signaling	7-9 vs. 0 dpi	Pyloric	2.28	0.093	2	CHI3L1,MMP13,MMP3,OSM
Differential Regulation of Cytokine Production in Intestinal Epithelial Cells by IL-17A and IL-17F	7-9 vs. 0 dpi	Pyloric	2.22	0.13	NA	CCL4,CSF2,IL1B
Role of Macrophages, Fibroblasts and Endothelial Cells in Rheumatoid Arthritis	7-9 vs. 0 dpi	Pyloric	2.19	0.0377	NA	CSF2,DKK2,FRZB,IGHG1,IGHM,IL1B,IL1R2,MMP13,MMP3,OSM,SOCS1,TNFSF13B
Erythropoietin Signaling Pathway	7-9 vs. 0 dpi	Pyloric	2.18	0.0476	-1.414	CSF2,GATA1,IL11,IL1B,LEP,OSM,TNFSF13B,TRPC3
STAT3 Pathway	7-9 vs. 0 dpi	Pyloric	2.16	0.0519	NA	CXCR1,CXCR2,IL13RA2,IL1B,IL1R2,IL5RA,SOCS1
Role of Osteoclasts in Rheumatoid Arthritis Signaling Pathway	7-9 vs. 0 dpi	Pyloric	2.06	0.0378	1	ADAM22,COL10A1,COL4A3,CSF2,FRZB,HCST,IL1B,IL1R2,MMP12,MMP13,MMP3
Pathogen Induced Cytokine Storm Signaling Pathway	10 vs. 0 dpi	Pyloric	14.1	0.0676	3.545	C3,CCL11,CCL17,CCL19,CCL22,CCL4,CCL8,CXCL10,CXCL11,CXCL8,CXCL9,IFIH1,IFNG,IL10,IL1B,IL21R,IRF1,LEP,NLRC5,RIGI,SLC2A2,TNFSF13B,ZBP1
Granulocyte Adhesion and Diapedesis	10 vs. 0 dpi	Pyloric	12	0.092	NA	CCL11,CCL17,CCL19,CCL22,CCL4,CCL8,CXCL10,CXCL11,CXCL8,CXCL9,CXCR5,IL1B,MMP1,MMP12,MMP13,MMP3
Role of Hypercytokinemia/hyperchemokinemia in the Pathogenesis of Influenza	10 vs. 0 dpi	Pyloric	11.6	0.15	3.464	CCL4,CXCL10,CXCL8,IFIT3,IFNG,IL10,IL1B,ISG15,MX1,OAS2,RIGI,RSAD2
Agranulocyte Adhesion and Diapedesis	10 vs. 0 dpi	Pyloric	11.3	0.0829	NA	CCL11,CCL17,CCL19,CCL22,CCL4,CCL8,CXCL10,CXCL11,CXCL8,CXCL9,CXCR5,IL1B,MMP1,MMP12,MMP13,MMP3
Tumor Microenvironment Pathway	10 vs. 0 dpi	Pyloric	9.62	0.0787	2.673	CTLA4,CXCL8,FGF23,IDO1,IDO2,IL10,IL1B,LEP,MMP1,MMP12,MMP13,MMP3,PDCD1LG2,SLC2A2
Macrophage Classical Activation Signaling Pathway	10 vs. 0 dpi	Pyloric	9.55	0.0778	1.604	ACOD1,BPI,CXCL10,CXCL11,CXCL8,CXCL9,GBP4,IFNG,IL10,IL1B,IRF1,LEP,PARP14,TNFSF13B
Interferon Signaling	10 vs. 0 dpi	Pyloric	9.37	0.222	2.828	IFI6,IFIT3,IFNG,IRF1,ISG15,MX1,PSMB8,TAP1
Role of Pattern Recognition Receptors in Recognition of Bacteria and Viruses	10 vs. 0 dpi	Pyloric	7.47	0.0753	1.633	C3,CLEC6A,CXCL8,IFIH1,IFNG,IL10,IL1B,LEP,OAS2,RIGI,TNFSF13B
Pathogenesis of Multiple Sclerosis	10 vs. 0 dpi	Pyloric	6.28	0.444	NA	CCL4,CXCL10,CXCL11,CXCL9
Atherosclerosis Signaling	10 vs. 0 dpi	Pyloric	5.96	0.0703	NA	APOB,CCL11,CXCL8,IFNG,IL1B,MMP1,MMP13,MMP3,PLA2G5
IL-17 Signaling	10 vs. 0 dpi	Pyloric	5.64	0.0559	1.897	CCL11,CCL17,CCL22,CXCL8,IFNG,IL1B,LEP,MMP13,MMP3,TNFSF13B
Multiple Sclerosis Signaling Pathway	10 vs. 0 dpi	Pyloric	5.03	0.0476	1.265	C3,CTLA4,CXCL8,IFNG,IL10,IL1B,IRF1,LEP,PARP14,TNFSF13B
Antigen Presentation Pathway	10 vs. 0 dpi	Pyloric	4.85	0.132	NA	IFNG,NLRC5,PSMB8,PSMB9,TAP1
Role of Osteoblasts in Rheumatoid Arthritis Signaling Pathway	10 vs. 0 dpi	Pyloric	4.72	0.0439	1.897	CXCL8,IFNG,IL1B,LEP,MMP1,MMP12,MMP13,MMP3,SOST,TNFSF13B
ISGylation Signaling Pathway	10 vs. 0 dpi	Pyloric	4.68	0.0686	1.89	IFIH1,IFNG,IRF1,ISG15,RIGI,UBA7,USP18
Differential Regulation of Cytokine Production in Intestinal Epithelial Cells by IL-17A and IL-17F	10 vs. 0 dpi	Pyloric	4.47	0.174	2	CCL4,IFNG,IL10,IL1B
Role of IL-17F in Allergic Inflammatory Airway Diseases	10 vs. 0 dpi	Pyloric	4.44	0.109	2	CCL4,CXCL10,CXCL8,IL1B,MMP13
Airway Pathology in Chronic Obstructive Pulmonary Disease	10 vs. 0 dpi	Pyloric	4.39	0.0619	NA	CXCL8,FGF23,IFNG,IL1B,LEP,MMP1,TNFSF13B
Activation of IRF by Cytosolic Pattern Recognition Receptors	10 vs. 0 dpi	Pyloric	3.78	0.0794	1.342	IFIH1,IL10,ISG15,RIGI,ZBP1
Hepatic Fibrosis / Hepatic Stellate Cell Activation	10 vs. 0 dpi	Pyloric	3.76	0.0421	NA	CXCL8,CXCL9,IFNG,IL10,IL1B,LEP,MMP1,MMP13
Inhibition of Matrix Metalloproteases	10 vs. 0 dpi	Pyloric	3.59	0.105	-2	MMP1,MMP12,MMP13,MMP3
Bladder Cancer Signaling	10 vs. 0 dpi	Pyloric	3.45	0.0526	NA	CXCL8,FGF23,MMP1,MMP12,MMP13,MMP3
Role of MAPK Signaling in Inhibiting the Pathogenesis of Influenza	10 vs. 0 dpi	Pyloric	3.4	0.0658	2.236	CXCL10,CXCL8,IFNG,IL1B,PLA2G5
Differential Regulation of Cytokine Production in Macrophages and T Helper Cells by IL-17A and IL-17F	10 vs. 0 dpi	Pyloric	3.4	0.167	NA	CCL4,IL10,IL1B
NOD1/2 Signaling Pathway	10 vs. 0 dpi	Pyloric	3.2	0.0398	1.134	CXCL8,DUOX2,IFNG,IL1B,LEP,RIGI,TNFSF13B
Osteoarthritis Pathway	10 vs. 0 dpi	Pyloric	3.18	0.0345	1.89	CXCL8,IL1B,LEP,MMP1,MMP12,MMP13,MMP3,NKX3-2
IL-17A Signaling in Fibroblasts	10 vs. 0 dpi	Pyloric	3.15	0.0581	1.342	CCL8,IL1B,MMP1,MMP3,P4HA3
Role of Cytokines in Mediating Communication between Immune Cells	10 vs. 0 dpi	Pyloric	3.06	0.0769	NA	CXCL8,IFNG,IL10,IL1B
Tryptophan Degradation to 2-amino-3-carboxymuconate Semialdehyde	10 vs. 0 dpi	Pyloric	3.01	0.333	NA	IDO1,KMO
Neuroinflammation Signaling Pathway	10 vs. 0 dpi	Pyloric	3	0.0293	1.414	CXCL10,CXCL8,GABRB2,GRIA1,IFNG,IL10,IL1B,MMP3,PLA2G5
Role of Chondrocytes in Rheumatoid Arthritis Signaling Pathway	10 vs. 0 dpi	Pyloric	2.98	0.0429	2.449	CXCL8,IL1B,MMP1,MMP12,MMP13,MMP3
FAT10 Signaling Pathway	10 vs. 0 dpi	Pyloric	2.97	0.0727	NA	IFNG,PSMB8,PSMB9,UBD
IL-17A Signaling in Gastric Cells	10 vs. 0 dpi	Pyloric	2.91	0.115	NA	CXCL10,CXCL11,CXCL8
Systemic Lupus Erythematosus in B Cell Signaling Pathway	10 vs. 0 dpi	Pyloric	2.9	0.0244	2.111	CD72,CD79B,CXCL8,IFIH1,IFIT3,IFNG,IL10,IL1B,ISG15,LEP,TNFSF13B
Role of Osteoblasts, Osteoclasts and Chondrocytes in Rheumatoid Arthritis	10 vs. 0 dpi	Pyloric	2.62	0.0315	NA	IFNG,IL10,IL1B,MMP1,MMP13,MMP3,SOST
Airway Inflammation in Asthma	10 vs. 0 dpi	Pyloric	2.61	0.0909	NA	CXCL8,IFNG,IL10
IL-12 Signaling and Production in Macrophages	10 vs. 0 dpi	Pyloric	2.56	0.0307	0.378	APOB,C3,IFIH1,IFNG,IL10,IRF1,RIGI
TREM1 Signaling	10 vs. 0 dpi	Pyloric	2.54	0.0556	2	CXCL8,IL10,IL1B,NLRC5
Complement System	10 vs. 0 dpi	Pyloric	2.5	0.0833	NA	C3,C4BPA,CFI
NAD biosynthesis II (from tryptophan)	10 vs. 0 dpi	Pyloric	2.46	0.182	NA	IDO1,KMO
Wound Healing Signaling Pathway	10 vs. 0 dpi	Pyloric	2.45	0.0294	1.89	CXCL8,IFNG,IL1B,LEP,MMP1,TNFSF13B,TRPV1
Maturity Onset Diabetes of Young (MODY) Signaling	10 vs. 0 dpi	Pyloric	2.43	0.0519	NA	APOB,APOL3,CACNG7,SLC2A2
Hepatic Cholestasis	10 vs. 0 dpi	Pyloric	2.37	0.0324	NA	CXCL8,CYP8B1,IFNG,IL1B,LEP,TNFSF13B
Role of PKR in Interferon Induction and Antiviral Response	10 vs. 0 dpi	Pyloric	2.33	0.0379	2.236	IFIH1,IFNG,IL1B,IRF1,RIGI
Role of Macrophages, Fibroblasts and Endothelial Cells in Rheumatoid Arthritis	10 vs. 0 dpi	Pyloric	2.32	0.0252	NA	CXCL8,IL10,IL1B,MMP1,MMP13,MMP3,SOST,TNFSF13B
Immunogenic Cell Death Signaling Pathway	10 vs. 0 dpi	Pyloric	2.3	0.0476	2	CXCL10,GZMA,IFNG,IL1B
Adrenergic Receptor Signaling Pathway (Enhanced)	10 vs. 0 dpi	Pyloric	2.28	0.0311	-1.633	CACNG7,CXCL8,IFNG,IL1B,LEP,TNFSF13B
Oncostatin M Signaling	10 vs. 0 dpi	Pyloric	2.28	0.0698	NA	MMP1,MMP13,MMP3
Pyroptosis Signaling Pathway	10 vs. 0 dpi	Pyloric	2.19	0.0444	2	GBP4,GBP5,GZMA,IL1B
RAR Activation	10 vs. 0 dpi	Pyloric	2.16	0.0218	-2.333	CXCL8,GRIA1,IFNG,IL1B,LEP,MMP1,MMP13,MMP3,TNFSF13B
HMGB1 Signaling	10 vs. 0 dpi	Pyloric	2	0.0314	NA	CXCL8,IFNG,IL1B,LEP,TNFSF13B
HOTAIR Regulatory Pathway	10 vs. 0 dpi	Pyloric	2	0.0314	1.342	IRF1,MMP1,MMP12,MMP13,MMP3
Granulocyte Adhesion and Diapedesis	21 vs. 0 dpi	Pyloric	16.9	0.155	NA	CCL1,CCL17,CCL20,CCL22,CCL3,CCL4,CCL8,CCR1,CCR10,CCR7,CLDN2,CLDN6,CXCL10,CXCL11,CXCL8,CXCR1,CXCR2,IL1B,IL1R2,MMP1,MMP12,MMP13,MMP3,MMP7,MMP9,PF4,TNFRSF11B
Agranulocyte Adhesion and Diapedesis	21 vs. 0 dpi	Pyloric	14.7	0.135	NA	CCL1,CCL17,CCL20,CCL22,CCL3,CCL4,CCL8,CCR1,CCR10,CCR7,CLDN2,CLDN6,CXCL10,CXCL11,CXCL8,CXCR1,CXCR2,IL1B,MMP1,MMP12,MMP13,MMP3,MMP7,MMP9,MYL4,PF4
Pathogen Induced Cytokine Storm Signaling Pathway	21 vs. 0 dpi	Pyloric	13.5	0.0941	4.95	C3,CCL1,CCL17,CCL20,CCL22,CCL3,CCL4,CCL8,CCR1,CLEC7A,COL17A1,CSF2,CXCL10,CXCL11,CXCL8,CXCR1,CXCR2,IFNG,IL10,IL11,IL13,IL1B,IL1R2,IL21R,OSM,PF4,PRF1,SLC2A3,SOCS3,TLR8,TNFRSF11B,ZBP1
S100 Family Signaling Pathway	21 vs. 0 dpi	Pyloric	10.5	0.0575	4.422	ADGRE3,ADGRG5,ADORA2B,CACNA1F,CCL20,CCL3,CCL4,CCR1,CCR10,CCR7,CHRM2,CRHR1,CXCL8,CXCR1,EREG,FCGR2A,GCGR,GHRHR,GPR171,GPR31,GPR33,GPR61,HTR4,IGHG1,IGHM,IL1B,JCHAIN,MMP1,MMP12,MMP13,MMP3,MMP7,MMP9,P2RY11,PLA2G2A,PLA2G3,PLA2G5,PTGDR,S100A12,S100A9,S1PR4,S1PR5,WNT10B
Primary Immunodeficiency Signaling	21 vs. 0 dpi	Pyloric	8.7	0.212	NA	CD4,CD40,CD79A,ICOS,IGHE,IGHG1,IGHM,IGLL1/IGLL5,IL7R,JCHAIN,TNFRSF13B
Differential Regulation of Cytokine Production in Intestinal Epithelial Cells by IL-17A and IL-17F	21 vs. 0 dpi	Pyloric	8.36	0.348	2.828	CCL3,CCL4,CSF2,DEFB4A/DEFB4B,IFNG,IL10,IL13,IL1B
Tumor Microenvironment Pathway	21 vs. 0 dpi	Pyloric	8.31	0.101	4.243	CD274,CSF2,CTLA4,CXCL8,IDO1,IL10,IL13,IL1B,MMP1,MMP12,MMP13,MMP3,MMP7,MMP9,OSM,PDCD1LG2,SLC1A4,SLC2A3
Airway Inflammation in Asthma	21 vs. 0 dpi	Pyloric	8.27	0.273	NA	CCL20,CSF2,CXCL8,IFNG,IGHE,IL10,IL13,MMP9,OSM
Airway Pathology in Chronic Obstructive Pulmonary Disease	21 vs. 0 dpi	Pyloric	7.72	0.124	NA	AMBP,CCL20,CSF2,CXCL8,IFNG,IL11,IL13,IL1B,MMP1,MMP9,MPO,OSM,PRF1,PRTN3
Phagosome Formation	21 vs. 0 dpi	Pyloric	7.55	0.0522	4.352	ADGRE3,ADGRG5,ADORA2B,C3,CCR1,CCR10,CCR7,CHRM2,CLEC7A,CRHR1,CXCR1,FCAR,FCER2,FCGR2A,GCGR,GHRHR,GPR171,GPR31,GPR33,GPR61,HTR4,IGHE,IGHG1,IGHM,ITGAL,JCHAIN,MYL4,P2RY11,PLA2G2A,PLA2G3,PLA2G5,PTGDR,S1PR4,S1PR5,TLR8
Multiple Sclerosis Signaling Pathway	21 vs. 0 dpi	Pyloric	7.19	0.0857	2.357	C2,C3,CAPN11,CAPN6,CSF2,CTLA4,CXCL8,IFNG,IL10,IL11,IL13,IL1B,IL7R,IRF4,MMP9,MPO,OSM,TLR8
IL-17 Signaling	21 vs. 0 dpi	Pyloric	6.71	0.0894	3.5	CCL17,CCL20,CCL22,CSF2,CXCL8,DEFB4A/DEFB4B,IFNG,IL11,IL13,IL1B,MMP13,MMP3,MMP9,OSM,RGS13,TNFRSF11B
Role of Hypercytokinemia/hyperchemokinemia in the Pathogenesis of Influenza	21 vs. 0 dpi	Pyloric	6.66	0.138	3.317	CCL3,CCL4,CXCL10,CXCL8,IFNG,IL10,IL13,IL1B,ISG15,OAS2,RSAD2
Pathogenesis of Multiple Sclerosis	21 vs. 0 dpi	Pyloric	6.63	0.556	NA	CCL3,CCL4,CCR1,CXCL10,CXCL11
Wound Healing Signaling Pathway	21 vs. 0 dpi	Pyloric	6.38	0.0756	2.828	COL17A1,CSF2,CXCL8,F2,IFNG,IL11,IL13,IL1B,IL1R2,KRT17,KRT6A,LAMA1,MMP1,MMP9,OSM,PF4,TNFRSF11B,TRPV1
Differential Regulation of Cytokine Production in Macrophages and T Helper Cells by IL-17A and IL-17F	21 vs. 0 dpi	Pyloric	6.26	0.333	2.449	CCL3,CCL4,CSF2,IL10,IL13,IL1B
Neutrophil Extracellular Trap Signaling Pathway	21 vs. 0 dpi	Pyloric	6.17	0.0601	3.962	BLK,CCR1,CLEC7A,COL17A1,CXCL8,CXCR2,FCAR,IFNG,IGHG1,IGHM,IL10,IL1B,ITGAL,JCHAIN,MMP9,MPO,PADI4,PF4,PLA2G2A,PLA2G3,PLA2G5,PRTN3,TLR8
TREM1 Signaling	21 vs. 0 dpi	Pyloric	6.15	0.139	3.162	CCL3,CD40,CSF2,CXCL8,DEFB4A/DEFB4B,IL10,IL1B,MPO,TLR8,TREM1
Macrophage Classical Activation Signaling Pathway	21 vs. 0 dpi	Pyloric	5.94	0.0833	3.357	ACOD1,CCL20,CD40,CSF2,CXCL10,CXCL11,CXCL8,GBP4,IFNG,IL10,IL11,IL13,IL1B,OSM,SOCS3
Role of Pattern Recognition Receptors in Recognition of Bacteria and Viruses	21 vs. 0 dpi	Pyloric	5.54	0.089	1	C3,CLEC6A,CLEC7A,CSF2,CXCL8,IFNG,IL10,IL11,IL13,IL1B,OAS2,OSM,TLR8
Role of Osteoblasts in Rheumatoid Arthritis Signaling Pathway	21 vs. 0 dpi	Pyloric	5.31	0.0702	3	CSF2,CXCL8,FRZB,IFNG,IL11,IL13,IL1B,MMP1,MMP12,MMP13,MMP3,MMP7,MMP9,OSM,TNFRSF11B,WNT10B
Macrophage Alternative Activation Signaling Pathway	21 vs. 0 dpi	Pyloric	5.23	0.0778	2.673	ADORA2B,CCL17,CCL22,FCER2,IGHG1,IGHM,IL10,IL13,IL1B,IL1R2,IRF4,JCHAIN,PF4,SOCS3
Hepatic Fibrosis / Hepatic Stellate Cell Activation	21 vs. 0 dpi	Pyloric	4.96	0.0737	NA	CCR7,CD40,COL17A1,CXCL8,IFNG,IL10,IL1B,IL1R2,LAMA1,MMP1,MMP13,MMP9,MYL4,TNFRSF11B
Role of IL-17F in Allergic Inflammatory Airway Diseases	21 vs. 0 dpi	Pyloric	4.73	0.152	2.236	CCL4,CSF2,CXCL10,CXCL8,IL11,IL1B,MMP13
Atherosclerosis Signaling	21 vs. 0 dpi	Pyloric	4.63	0.0859	NA	CD40,CXCL8,IFNG,IL1B,MMP1,MMP13,MMP3,MMP9,PLA2G2A,PLA2G3,PLA2G5
RAR Activation	21 vs. 0 dpi	Pyloric	4.6	0.051	-1.091	ADH1C,AKR1C3,CHAT,CSF2,CXCL8,CYP26A1,DHRS9,ENPP6,IFNG,IL11,IL13,IL1B,MMP1,MMP13,MMP3,MMP9,NEUROG2,OSM,PDE10A,SOCS3,ZBTB16
Osteoarthritis Pathway	21 vs. 0 dpi	Pyloric	4.6	0.0647	2.309	C1QTNF4,CXCL8,CXCR2,FRZB,GLI1,IL1B,IL1R2,ITGAL,MMP1,MMP12,MMP13,MMP3,MMP9,PTCH1,S100A9
Inhibition of Matrix Metalloproteases	21 vs. 0 dpi	Pyloric	4.22	0.158	-2.449	MMP1,MMP12,MMP13,MMP3,MMP7,MMP9
Role of Macrophages, Fibroblasts and Endothelial Cells in Rheumatoid Arthritis	21 vs. 0 dpi	Pyloric	4.08	0.0535	NA	CSF2,CXCL8,FRZB,IGHG1,IGHM,IL10,IL1B,IL1R2,JCHAIN,MMP1,MMP13,MMP3,OSM,SOCS3,TLR8,TNFRSF11B,WNT10B
Role of IL-17A in Psoriasis	21 vs. 0 dpi	Pyloric	4.03	0.286	2	CCL20,CXCL8,DEFB4A/DEFB4B,S100A9
Role of Osteoclasts in Rheumatoid Arthritis Signaling Pathway	21 vs. 0 dpi	Pyloric	4.02	0.055	1.291	COL17A1,CSF2,FCGR2A,FRZB,IFNG,IL10,IL1B,IL1R2,MMP1,MMP12,MMP13,MMP3,MMP7,MMP9,TNFRSF11B,TREM2
Tryptophan Degradation to 2-amino-3-carboxymuconate Semialdehyde	21 vs. 0 dpi	Pyloric	3.94	0.5	NA	IDO1,KMO,TDO2
Activin Inhibin Signaling Pathway	21 vs. 0 dpi	Pyloric	3.89	0.0622	3.606	EGLN3,FOSL1,IGHE,IGHG1,IGHM,IL11,IL1B,IL1R2,JCHAIN,MMP7,PAX5,TLR8,TNFRSF11B
FAK Signaling	21 vs. 0 dpi	Pyloric	3.88	0.0375	3.772	ADGRE3,ADGRG5,ADORA2B,CAPN11,CAPN6,CCR1,CCR10,CCR7,CHRM2,CRHR1,CXCR1,CXCR2,GCGR,GHRHR,GPR171,GPR31,GPR33,GPR61,HTR4,IL1R2,IL21R,IL5RA,IL7R,ITGAL,MMP9,P2RY11,PTGDR,S1PR4,S1PR5,SH2D2A,SOCS3
Acute Phase Response Signaling	21 vs. 0 dpi	Pyloric	3.83	0.0652	1.414	AMBP,C2,C3,C4BPA,CFB,F2,IL1B,ITIH4,OSM,SOCS3,TNFRSF11B,TTR
Glucocorticoid Receptor Signaling	21 vs. 0 dpi	Pyloric	3.77	0.0424	NA	CCL3,CSF2,CXCL8,CXCR1,CXCR2,IFNG,IL10,IL13,IL1B,IL1R2,IL21R,IL5RA,IL7R,KRT13,KRT17,KRT6A,MMP1,MMP13,MMP3,MMP9,PLA2G2A,PLA2G3,PLA2G5
Role of Chondrocytes in Rheumatoid Arthritis Signaling Pathway	21 vs. 0 dpi	Pyloric	3.6	0.0714	3.162	CXCL8,IL1B,IL1R2,MMP1,MMP12,MMP13,MMP3,MMP7,MMP9,TNFRSF11B
Role of Cytokines in Mediating Communication between Immune Cells	21 vs. 0 dpi	Pyloric	3.45	0.115	NA	CSF2,CXCL8,IFNG,IL10,IL13,IL1B
Communication between Innate and Adaptive Immune Cells	21 vs. 0 dpi	Pyloric	3.43	0.0431	NA	CCL3,CCL4,CCR7,CD4,CD40,CD79A,CD79B,CSF2,CXCL10,CXCL8,IFNG,IGHE,IGHG1,IGHM,IL10,IL1B,JCHAIN,TLR8,TNFRSF13B,TNFRSF17
Complement System	21 vs. 0 dpi	Pyloric	3.33	0.139	-0.447	C2,C3,C4BPA,CFB,CFI
Role of MAPK Signaling in Inhibiting the Pathogenesis of Influenza	21 vs. 0 dpi	Pyloric	3.33	0.0921	2.646	CXCL10,CXCL8,IFNG,IL1B,PLA2G2A,PLA2G3,PLA2G5
Neuroinflammation Signaling Pathway	21 vs. 0 dpi	Pyloric	3.26	0.0489	2.138	CCL3,CD40,CXCL10,CXCL8,IFNG,IL10,IL1B,MMP3,MMP9,PLA2G2A,PLA2G3,PLA2G5,SLC6A12,TLR8,TREM2
Hepatic Cholestasis	21 vs. 0 dpi	Pyloric	3.21	0.0595	NA	CSF2,CXCL8,CYP3A5,GCGR,IFNG,IL11,IL13,IL1B,IL1R2,OSM,TNFRSF11B
Glycine Betaine Degradation	21 vs. 0 dpi	Pyloric	3.18	0.3	NA	BHMT2,DMGDH,SDS
Role of Osteoblasts, Osteoclasts and Chondrocytes in Rheumatoid Arthritis	21 vs. 0 dpi	Pyloric	3.09	0.0541	NA	CSF2,FRZB,IFNG,IL10,IL11,IL1B,IL1R2,MMP1,MMP13,MMP3,TNFRSF11B,WNT10B
STAT3 Pathway	21 vs. 0 dpi	Pyloric	3.07	0.0667	NA	CXCR1,CXCR2,IL1B,IL1R2,IL21R,IL5RA,IL7R,NTRK1,SOCS3
NAD biosynthesis II (from tryptophan)	21 vs. 0 dpi	Pyloric	3.05	0.273	NA	IDO1,KMO,TDO2
G-Protein Coupled Receptor Signaling	21 vs. 0 dpi	Pyloric	3.03	0.0363	2.6	ADGRE3,ADGRG5,ADORA2B,CCR1,CCR10,CCR7,CHRM2,CRHR1,CXCR1,CXCR2,ENPP6,GCGR,GHRHR,GPR171,GPR31,GPR33,GPR61,HTR4,MYL4,P2RY11,PDE10A,PTGDR,RGS18,S1PR4,S1PR5
Cachexia Signaling Pathway	21 vs. 0 dpi	Pyloric	3.03	0.0448	3.5	CAPN11,CAPN6,CSF2,CXCL8,GDF15,IFNG,IL11,IL13,IL1B,IL1R2,NPY,OSM,PSMB9,SOCS3,TLR8,TNFRSF11B
Thyronamine and Iodothyronamine Metabolism	21 vs. 0 dpi	Pyloric	3.01	0.667	NA	DIO1,DIO2
Thyroid Hormone Metabolism I (via Deiodination)	21 vs. 0 dpi	Pyloric	3.01	0.667	NA	DIO1,DIO2
Oncostatin M Signaling	21 vs. 0 dpi	Pyloric	2.97	0.116	2.236	CHI3L1,MMP1,MMP13,MMP3,OSM
IL-17A Signaling in Gastric Cells	21 vs. 0 dpi	Pyloric	2.93	0.154	NA	CCL20,CXCL10,CXCL11,CXCL8
Crosstalk between Dendritic Cells and Natural Killer Cells	21 vs. 0 dpi	Pyloric	2.86	0.0769	2.646	CCR7,CD40,CSF2,IFNG,ITGAL,PRF1,TREM2
CREB Signaling in Neurons	21 vs. 0 dpi	Pyloric	2.84	0.037	3.411	ADGRE3,ADGRG5,ADORA2B,CACNA1F,CCR1,CCR10,CCR7,CHRM2,CRHR1,CXCR1,GCGR,GHRHR,GPR171,GPR31,GPR33,GPR61,HTR4,NTRK1,P2RY11,PTGDR,S1PR4,S1PR5
IL-33 Signaling Pathway	21 vs. 0 dpi	Pyloric	2.8	0.0565	3.162	CCL1,CCL17,CSF2,CXCL8,IFNG,IGHE,IL13,IL1B,MMP12,MMP9
Systemic Lupus Erythematosus in B Cell Signaling Pathway	21 vs. 0 dpi	Pyloric	2.77	0.0399	3.3	CD40,CD72,CD79A,CD79B,CSF2,CXCL8,FCGR2A,IFNG,IGHE,IGHG1,IGHM,IL10,IL11,IL13,IL1B,ISG15,OSM,TLR8
LXR/RXR Activation	21 vs. 0 dpi	Pyloric	2.72	0.065	-0.707	AMBP,C3,IL1B,IL1R2,ITIH4,MMP9,TNFRSF11B,TTR
Breast Cancer Regulation by Stathmin1	21 vs. 0 dpi	Pyloric	2.59	0.036	3.273	ADGRE3,ADGRG5,ADORA2B,CCR1,CCR10,CCR7,CHRM2,CRHR1,CXCR1,GCGR,GHRHR,GPR171,GPR31,GPR33,GPR61,HTR4,MMP9,P2RY11,PTGDR,S1PR4,S1PR5
LPS/IL-1 Mediated Inhibition of RXR Function	21 vs. 0 dpi	Pyloric	2.56	0.0493	2.236	ALDH3A1,CYP2C19,CYP3A5,FMO2,GSTT2/GSTT2B,HMGCS2,IL1B,IL1R2,SULT1C3,SULT1E1,TNFRSF11B
Th2 Pathway	21 vs. 0 dpi	Pyloric	2.51	0.0602	1.89	CCR1,CD4,CD40,ICOS,IFNG,IL10,IL13,SOCS3
Pulmonary Healing Signaling Pathway	21 vs. 0 dpi	Pyloric	2.47	0.0508	2.53	BLK,CSF2,MMP1,MMP12,MMP13,MMP3,MMP7,MMP9,TNFRSF11B,WNT10B
Th1 and Th2 Activation Pathway	21 vs. 0 dpi	Pyloric	2.44	0.0539	NA	CCR1,CD274,CD4,CD40,ICOS,IFNG,IL10,IL13,SOCS3
Role of Tissue Factor in Cancer	21 vs. 0 dpi	Pyloric	2.4	0.0498	2.53	BLK,CSF2,CXCL8,F2,IL1B,MMP1,MMP13,MMP9,PLAUR,TNFRSF11B
Cardiac Hypertrophy Signaling (Enhanced)	21 vs. 0 dpi	Pyloric	2.39	0.0359	3.153	CACNA1F,CSF2,CXCL8,CXCR1,CXCR2,ENPP6,IFNG,IL11,IL13,IL1B,IL1R2,IL21R,IL5RA,IL7R,ITGAL,OSM,PDE10A,TNFRSF11B,WNT10B
Immunogenic Cell Death Signaling Pathway	21 vs. 0 dpi	Pyloric	2.36	0.0714	2.449	CXCL10,GZMA,IFNG,IL1B,PRF1,TNFRSF11B
Trehalose Degradation II (Trehalase)	21 vs. 0 dpi	Pyloric	2.32	0.333	NA	HK3,HKDC1
Bladder Cancer Signaling	21 vs. 0 dpi	Pyloric	2.31	0.0614	NA	CXCL8,MMP1,MMP12,MMP13,MMP3,MMP7,MMP9
NOD1/2 Signaling Pathway	21 vs. 0 dpi	Pyloric	2.29	0.0511	3	CSF2,CXCL8,DUOX2,IFNG,IL11,IL13,IL1B,OSM,TLR8
IL-13 Signaling Pathway	21 vs. 0 dpi	Pyloric	2.29	0.0609	1.134	BLK,CHI3L1,CLCA1,DEFB4A/DEFB4B,IL10,IL13,SOCS3
Th1 Pathway	21 vs. 0 dpi	Pyloric	2.25	0.0598	1.89	CD274,CD4,CD40,ICOS,IFNG,IL10,SOCS3
Pyroptosis Signaling Pathway	21 vs. 0 dpi	Pyloric	2.22	0.0667	2.449	GBP4,GBP5,GZMA,IL1B,TLR8,TNFRSF11B
Pulmonary Fibrosis Idiopathic Signaling Pathway	21 vs. 0 dpi	Pyloric	2.19	0.0404	1.387	COL17A1,F2,GLI1,IL11,IL13,IL1B,MMP1,MMP12,MMP13,MMP3,MMP7,MMP9,WNT10B
Retinol Biosynthesis	21 vs. 0 dpi	Pyloric	2.15	0.0952	1	AKR1C3,CES3,DHRS9,PNLIPRP2
Eicosanoid Signaling	21 vs. 0 dpi	Pyloric	2.12	0.0746	NA	AKR1C3,PLA2G2A,PLA2G3,PLA2G5,PTGDR
Leukocyte Extravasation Signaling	21 vs. 0 dpi	Pyloric	2.09	0.0476	2.646	CLDN2,CLDN6,ITGAL,MMP1,MMP12,MMP13,MMP3,MMP7,MMP9
Tryptophan Degradation III (Eukaryotic)	21 vs. 0 dpi	Pyloric	2.09	0.13	NA	IDO1,KMO,TDO2
HMGB1 Signaling	21 vs. 0 dpi	Pyloric	2.05	0.0503	2.828	CSF2,CXCL8,IFNG,IL11,IL13,IL1B,OSM,TNFRSF11B
Hepatic Fibrosis Signaling Pathway	21 vs. 0 dpi	Pyloric	2.03	0.0363	0.832	CACNA1F,CCL3,CD40,CXCL8,GLI1,IL1B,IL1R2,ITGAL,MMP1,MMP13,MYL4,PTCH1,TFRC,TNFRSF11B,WNT10B
IL-12 Signaling and Production in Macrophages	21 vs. 0 dpi	Pyloric	2.03	0.0439	-1.265	C3,CD40,CSF2,FCGR2A,IFNG,IGHG1,IGHM,IL10,JCHAIN,SOCS3
