# Supplementary material for: Transcriptional Profiling of Abomasal Mucosa from Young Calves Experimentally Infected with Ostertagia ostertagi
Source: Int J Mol Sci. 2025 Mar 4;26(5):2264. doi: 10.3390/ijms26052264 (PMC11900041; doi:10.3390/ijms26052264)
Supplement: Supplementary file 1 [file ijms-26-02264-s001.zip › Sup-Table S2.xlsx]

## Sheet: 3-5vs.0dpi-fundic
Gene	log2FoldChange	pvalue	padj
ABCB11	3.90341	0.000278235	0.00684837
ABCB4	-2.07313	2.20907e-11	7.01026e-09
ACRBP	2.12929	0.000317136	0.00751443
ADAMTS14	2.07375	5.20228e-06	0.000308166
ADGRE3	3.12431	5.99163e-05	0.0021424
ADORA1	-5.29311	0.000171425	0.00473779
ALDH1L1	-4.56902	0.00189341	0.0270481
ANKRD1	2.37075	1.45239e-09	3.18648e-07
ANKS1B	-2.28381	0.000740018	0.0136988
ANO4	-2.23591	2.39506e-06	0.000163943
AQP5	3.23524	1.03922e-06	8.31889e-05
ARID3C	2.53923	0.00290341	0.0366193
ASPRV1	2.68306	0.00453684	0.049402
BOLA-DQA5	3.14645	0.00034063	0.00790253
C1RL	2.07306	6.92319e-08	9.32061e-06
C3	2.68874	2.06397e-13	9.91319e-11
C4BPA	2.94804	2.17844e-12	8.60292e-10
C8B	2.00524	0.00203466	0.0284484
CA14	-3.08204	2.82351e-05	0.00120039
CALHM6	2.11589	1.2e-05	0.00060071
CAPN13	2.6235	8.63124e-16	6.39108e-13
CAPS2	-5.32541	0.00110942	0.0182383
CCL17	3.67497	5.43627e-15	3.33131e-12
CCL22	2.738	4.50738e-17	4.00503e-14
CD1A	4.42328	2.82397e-09	5.76836e-07
CD1B	3.84225	8.9252e-12	3.10999e-09
CD5L	2.11985	5.44398e-08	7.49961e-06
CDA	2.51089	0.000420726	0.00917389
CDH26	4.81576	8.43618e-19	1.07085e-15
CEBPE	2.83929	0.00307035	0.03776
CEMIP	2.07618	2.86322e-07	2.94117e-05
CFB	2.25796	0.000101784	0.00317335
CHI3L1	2.26789	2.43856e-28	1.07019e-24
CHI3L2	2.33086	2.45201e-05	0.00108395
CHRDL2	2.39487	0.000180181	0.00489601
CL43	7.49031	2.12106e-13	9.9193e-11
CL46	6.22484	6.80199e-09	1.20878e-06
CLCA1	4.93323	3.5522e-17	3.32243e-14
CLCA3	2.04423	0.00433092	0.0479009
CLDN2	3.41032	1.19748e-24	2.66005e-21
CLEC10A	2.65758	3.14206e-06	0.000204533
CLEC5A	2.23873	0.00052796	0.0107276
CXCL11	2.17118	0.000165027	0.00459671
CXCL2	4.57788	0.000136388	0.00396685
CXCL8	2.81528	8.41065e-06	0.000458484
CXCR2	2.16968	0.000960756	0.0164327
DHRS9	3.05957	1.59163e-06	0.000118844
DIO2	2.69713	3.26768e-14	1.70794e-11
DUOX1	4.23038	3.99931e-06	0.000248502
DUOX2	2.65985	1.405e-14	8.0543e-12
DUOXA1	3.90338	3.65057e-21	6.48742e-18
DUOXA2	3.23406	1.54822e-21	3.05705e-18
EDN2	2.18572	0.00135704	0.0212709
EREG	2.54193	0.000755995	0.0138739
FCGBP	3.69375	3.01107e-28	1.07019e-24
FCGR2A	2.16839	8.08597e-16	6.24764e-13
FCGR2B	2.23928	2.59864e-13	1.15451e-10
FGF23	7.28436	1.6044e-06	0.000119297
GCG	-3.96253	0.000100796	0.00315359
GPR141	2.74838	0.000274095	0.00677461
GRO1	2.80792	0.00340507	0.0405302
HAMP	2.38328	0.000191056	0.00509034
HORMAD2	-3.28351	0.000895436	0.0156389
HS6ST3	-5.44276	3.62848e-05	0.00143293
HSD17B13	-3.80285	5.35967e-05	0.00197877
IBSP	6.23333	1.67053e-08	2.72358e-06
IGCGAMMA	2.03914	2.00344e-07	2.21138e-05
IL13RA2	3.648	1.4191e-06	0.000109172
IL17REL	2.33416	3.1553e-08	4.65079e-06
IL1A	2.96474	3.35458e-05	0.00134612
IL1B	2.92095	5.79429e-10	1.39149e-07
IL1R2	3.3102	7.81473e-08	1.04418e-05
ITLN2	7.36821	1.33247e-06	0.000103629
KCND2	-2.13872	0.00191377	0.0272077
KLF1	3.07042	0.000389274	0.00865278
KNG1	2.59986	8.17782e-07	6.9535e-05
LOC100138951	2.99561	0.000536711	0.0108262
LOC100139916	3.18629	0.000288473	0.00701293
LOC100297044	4.65184	1.04289e-10	2.94177e-08
LOC100336589	2.22438	0.00371814	0.0432045
LOC100336682	7.65664	1.52934e-07	1.83635e-05
LOC100337076	-5.65784	0.0017142	0.0250052
LOC100847618	3.89769	5.5825e-27	1.59009e-23
LOC100848407	-2.37039	0.000655659	0.0125153
LOC101902930	2.08204	0.000348984	0.00803895
LOC101902944	-6.04886	2.01404e-05	0.000939411
LOC101904611	-5.50915	0.000511242	0.0105048
LOC101904842	2.91515	0.000626923	0.0120705
LOC101905351	2.47747	0.000762106	0.0139622
LOC101906009	2.48929	0.000907101	0.0157731
LOC101906312	2.16526	0.00160041	0.0238513
LOC101907483	-2.08318	0.00239938	0.0319875
LOC101907893	-3.08652	0.000697462	0.0131438
LOC104968634	3.11997	1.15074e-05	0.000582614
LOC104969038	-3.8414	0.002374	0.0318643
LOC104973680	-2.67282	0.00269811	0.0347112
LOC104976146	-3.44369	0.000475254	0.0100664
LOC107131305	3.89626	0.000779914	0.0142007
LOC112441463	3.07412	2.27756e-13	1.03781e-10
LOC112441665	2.73738	0.000599735	0.0117507
LOC112442344	-3.10147	0.00125553	0.0201736
LOC112443149	-4.28791	0.00029732	0.00718868
LOC112443512	2.67697	0.00227477	0.0307648
LOC112443846	4.6368	0.00269044	0.0346643
LOC112444155	-3.37612	0.00371971	0.0432045
LOC112444733	5.80719	3.09931e-08	4.65079e-06
LOC112446380	2.5592	0.000179863	0.00489486
LOC112446408	2.66225	0.000638935	0.0122619
LOC112446461	4.61596	1.58132e-18	1.65304e-15
LOC112447353	3.54203	4.60611e-05	0.00174923
LOC112447816	-5.28141	0.000986133	0.0167699
LOC509881	2.73161	0.00156198	0.0234415
LOC510185	2.57711	2.39858e-06	0.000163943
LOC510520	2.40951	0.000900446	0.0156881
LOC511240	-4.21327	8.60613e-06	0.000464862
LOC515276	6.62247	1.20817e-18	1.34189e-15
LOC515485	-2.07152	0.00120874	0.0195632
LOC526230	-3.57223	0.00164957	0.0243477
LOC527068	4.05348	0.00223399	0.0304034
LOC527744	2.56805	0.0042355	0.0473302
LOC538679	3.66277	0.0024372	0.0323221
LOC781726	3.77384	0.000619375	0.011977
LOC782884	5.14519	0.000824462	0.0148954
LOC787904	2.23843	0.000353425	0.0080767
MFSD2A	2.11279	1.36789e-11	4.50162e-09
MGC137014	-2.44722	0.00207753	0.0288436
MIR2285T	3.29158	0.00147537	0.0226024
MMP1	3.6708	1.44324e-08	2.41961e-06
MMP12	4.1759	1.33235e-14	7.89242e-12
MMP13	3.10157	0.00273343	0.0349969
MMP3	5.60422	5.05502e-41	8.98328e-37
MMP7	5.18925	6.26339e-27	1.59009e-23
MMP9	2.89789	1.03478e-05	0.000540853
MPTX	3.4757	3.82906e-08	5.4876e-06
MSMB	2.12085	6.74622e-09	1.20878e-06
MT1A	2.77561	1.55086e-06	0.000116288
MYBPC2	2.67855	1.517e-14	8.42454e-12
MYH7	-2.08516	0.00128474	0.0205315
NFE2	2.5837	3.83409e-05	0.00149749
NHEDC1	-2.21492	6.76048e-05	0.0023539
NLRP12	2.30909	0.00216539	0.0296922
NOX5	2.73029	0.00192817	0.0273746
OCSTAMP	5.94781	2.65774e-09	5.49195e-07
OOSP2	3.06979	0.00015849	0.00444901
OSM	5.44102	1.79215e-06	0.000131605
OXGR1	-3.20385	0.000601752	0.0117772
PADI1	4.3851	6.58733e-06	0.000375203
PADI4	4.18835	2.28485e-06	0.000159232
PDZRN4	-2.09465	0.00160252	0.0238513
PF4	2.79604	9.49606e-06	0.000503745
PLA2G2D1	2.27994	4.39875e-12	1.59531e-09
PLA2G3	2.29757	4.87467e-07	4.48848e-05
PLA2G5	2.93228	1.2062e-11	4.04442e-09
PRLR	-2.56964	2.36251e-07	2.51402e-05
PTK6	2.20868	0.000449004	0.00967181
RHEX	2.06031	7.91703e-06	0.000435583
RNF183	2.27232	0.000231683	0.00594976
S100A12	2.16504	0.000180974	0.00489961
SFN	2.10052	9.38761e-07	7.81569e-05
SLAMF8	2.33022	0.000186832	0.00499277
SLC28A3	2.39386	9.72184e-05	0.00308512
SMCO3	-2.81016	1.57668e-07	1.85558e-05
SOCS3	2.69747	1.47054e-29	8.71099e-26
SP6	2.16387	0.000322928	0.00759352
ST8SIA2	2.39776	8.19392e-06	0.000449426
SULT1E1	-3.4831	0.000615816	0.0119472
SYT8	2.4283	0.00290854	0.036632
TCN1	4.80642	6.82084e-35	6.06065e-31
TGM3	3.4964	0.000287254	0.00699285
TMC5	3.28441	1.00989e-19	1.58339e-16
TNC	2.59529	1.0966e-18	1.29917e-15
TNFRSF11B	2.09835	0.000224115	0.00580576
TNS4	2.88698	4.34126e-16	3.50676e-13
ZSCAN10	4.06521	0.00205839	0.0286449

## Sheet: 3-5vs.0dpi-pyloric
Gene	log2FoldChange	pvalue	padj
ACOD1	2.4296	9.88443e-05	0.0027548
ADGRG3	2.3296	0.000169415	0.00408887
ADGRG5	2.11374	2.63012e-09	7.84555e-07
ADH1C	-4.96304	3.00435e-05	0.00113643
ADM2	2.23454	1.3505e-05	0.000624271
AGMAT	2.20776	0.000253503	0.0055756
ALPK2	3.15902	0.0016678	0.0221572
ANKRD37	2.42992	0.00128514	0.0184887
AOX2	2.79045	1.04194e-07	1.38136e-05
ARL5C	2.29683	0.00223591	0.0271021
BHMT2	-2.10998	0.000279174	0.0060087
BMP3	-2.53209	3.99106e-05	0.00140838
BOLA	2.00002	1.04106e-07	1.38136e-05
BOLA-DYA	4.71187	0.00201324	0.0252031
BPIFB2	5.50016	1.92315e-05	0.000825051
C3	3.68321	2.74859e-21	1.31183e-17
C4BPA	5.91217	1.34859e-17	2.86066e-14
C6H4orf17	-2.67917	2.18621e-05	0.000919315
CA14	4.51133	1.29516e-05	0.000606028
CAPN14	3.68728	9.20007e-05	0.00260978
CAPS2	-2.12897	0.00102945	0.0160042
CCL1	2.02478	0.000182643	0.00436948
CCL17	3.53953	3.89159e-09	1.07673e-06
CCL19	4.19158	1.55652e-16	2.97155e-13
CCL22	3.04697	3.61212e-11	2.29863e-08
CCL26	3.15733	0.000117228	0.00313007
CCL4	2.81565	1.74174e-07	2.02754e-05
CCL5	2.47734	0.00567109	0.0498695
CCL8	2.10945	7.82066e-05	0.002322
CCR10	2.42017	4.88813e-06	0.000294382
CCR7	2.06082	2.88776e-06	0.000201942
CD180	2.49679	1.28647e-05	0.000604924
CD19	2.38945	1.19631e-07	1.51585e-05
CD1A	2.96557	0.00277751	0.031544
CD1B	3.18041	4.83664e-06	0.00029393
CD1E	2.68802	4.01786e-10	1.74329e-07
CD207	4.87637	0.000494977	0.00920117
CD40	2.00818	1.7762e-10	8.88913e-08
CD72	2.21301	4.23219e-07	4.2302e-05
CD79B	2.82705	1.36642e-08	2.86942e-06
CD8A	2.23205	4.61981e-05	0.00157369
CD8B	2.07879	0.000981296	0.0154316
CDH10	3.42269	0.00081238	0.013324
CHI3L1	2.6323	4.59272e-28	2.92265e-24
CHRDL1	-2.08428	0.00471908	0.0444898
CHRDL2	3.16498	2.92397e-08	5.16866e-06
CL46	6.96368	5.57621e-10	2.26501e-07
CLCA1	4.20325	3.01988e-05	0.00113938
CLCA2	2.4921	6.78907e-10	2.5922e-07
CLEC17A	3.55854	1.7788e-06	0.000137486
CLEC6A	2.04383	2.40575e-06	0.000176647
CNTD1	-5.36193	0.000121579	0.0032059
COL22A1	-3.53755	6.70596e-05	0.00207768
CXCL10	2.02944	3.41621e-07	3.58345e-05
CXCL11	2.35702	5.51732e-06	0.000325096
CXCL13	4.2242	3.17838e-08	5.46652e-06
CXCL9	2.75497	3.62236e-07	3.73808e-05
CXCR2	2.71254	1.38982e-07	1.70084e-05
CXCR5	3.83601	5.43162e-05	0.00179093
CYP24A1	2.1844	0.00330328	0.035369
CYP2C19	-3.23378	1.0299e-05	0.000512028
CYP3A5	-2.90862	2.00201e-05	0.00085696
DACT2	3.37426	1.61299e-07	1.91265e-05
DCHS2	-2.22725	0.00226571	0.0272912
DCSTAMP	4.2473	0.000906862	0.0144999
DEFB13	2.91214	0.000284294	0.00607149
DNAAF1	-2.76136	0.00489142	0.0453927
DRGX	2.63233	0.000706325	0.0120828
DUOX1	3.59257	4.86779e-15	7.14854e-12
DUOX2	2.29843	1.9533e-09	5.91913e-07
DUOXA1	3.63677	2.65724e-05	0.00105252
DUOXA2	3.23346	1.61351e-05	0.00072994
DUSP2	2.02821	0.000446528	0.00850765
DUSP27	2.30532	0.00464961	0.043987
ELFN2	2.10898	0.00016856	0.00407856
FCAMR	2.37624	1.36775e-08	2.86942e-06
FCER2	2.55292	1.80914e-08	3.59773e-06
FCGBP	2.74369	6.89564e-05	0.0021233
FCMR	2.0813	7.09316e-07	6.57357e-05
FCRL1	2.45569	3.09394e-05	0.0011559
FCRL3	3.05403	4.7572e-06	0.000291089
FCRL4	2.81491	0.00371304	0.0382752
FCRLA	3.27496	1.25871e-06	0.000105395
FGF23	6.07873	2.29887e-07	2.62801e-05
FUT7	2.40029	1.99868e-06	0.000151416
GABRB3	-2.44493	0.000373826	0.00749117
GALR2	5.08678	0.00365439	0.0378751
GATA1	2.55002	1.13724e-06	9.69243e-05
GCM2	5.7048	3.08932e-06	0.00021381
GMNC	-2.98195	0.000684689	0.0117654
GPR149	-2.99809	0.00542135	0.0484805
GPR31	2.08305	5.95131e-06	0.000343252
GZMA	3.21954	0.000183018	0.00437295
gzmA	5.52469	2.31984e-10	1.1072e-07
HAMP	2.14265	0.00150276	0.0207292
HS6ST3	-3.60261	0.000484472	0.0090878
IBSP	4.63846	1.10644e-08	2.51465e-06
IDO1	2.26929	4.69968e-09	1.26368e-06
IFNG	3.57604	0.00350806	0.036879
IGCGAMMA	2.85509	4.72729e-05	0.001603
IGF2BP3	2.34253	5.31149e-08	8.31161e-06
IGHM	2.93037	4.20045e-08	6.85391e-06
IGLL1	2.71565	0.000614021	0.0107742
IL10	2.85051	0.00281357	0.0317646
IL13	3.50728	0.00451187	0.0432845
IL13RA2	3.3551	2.60527e-05	0.0010471
IL17REL	2.29428	2.50052e-08	4.59013e-06
IL1B	3.62414	1.13786e-20	4.34458e-17
IL1R2	2.26281	3.13055e-05	0.00116049
IL21R	2.36274	1.01933e-10	5.897e-08
IL26	3.99471	0.00025582	0.0055999
IL3RA	2.40471	1.8725e-06	0.000144145
ISG15	2.1422	6.72534e-07	6.3248e-05
ITLN2	5.38932	7.32012e-07	6.75114e-05
KRT14	-4.91306	0.00151523	0.020826
LAG3	2.49484	9.43973e-07	8.34324e-05
LEP	-2.87468	0.000606839	0.0106776
LHX5	5.42225	0.000374735	0.00749117
LOC100139881	2.15883	9.61134e-07	8.45577e-05
LOC100139916	2.03865	0.0018744	0.023997
LOC100295797	-2.08953	0.000340521	0.00696026
LOC100297192	2.66804	0.0025501	0.0297762
LOC100299023	5.12205	0.00215631	0.0264733
LOC100300510	2.2729	3.14973e-06	0.000215463
LOC100300716	2.43121	0.000487174	0.00910042
LOC100301305	4.35537	0.00408244	0.0406138
LOC100301422	3.6736	2.92035e-09	8.44732e-07
LOC100336282	2.04703	4.56654e-05	0.00156236
LOC100336589	2.42531	0.000911315	0.0145346
LOC100336682	5.89374	5.6357e-07	5.40659e-05
LOC100847120	2.06082	9.31736e-07	8.27338e-05
LOC100847963	-2.05933	1.03222e-06	8.99825e-05
LOC100848017	3.39868	0.000289719	0.00613195
LOC100849069	3.51257	0.00514056	0.0469113
LOC100850808	5.38363	4.96457e-05	0.00166864
LOC101905641	2.83029	0.000153573	0.00380761
LOC101906408	2.57247	2.9662e-05	0.00112906
LOC101906441	2.60042	0.00193986	0.0245673
LOC101906669	3.2616	1.12534e-07	1.46149e-05
LOC101907926	3.03748	0.00565616	0.0498071
LOC101908214	-3.48143	0.000389864	0.00772886
LOC101908235	2.77812	0.000782559	0.0130138
LOC104971869	4.94282	0.000480089	0.00903883
LOC104972133	3.1973	4.45318e-13	5.31348e-10
LOC104973320	2.27754	0.000602232	0.0106259
LOC104974667	2.20819	0.000862953	0.0139853
LOC104975666	3.4428	6.78676e-08	1.02021e-05
LOC104976076	4.70253	0.00410347	0.0407381
LOC104976078	-2.20806	9.84669e-05	0.00275357
LOC107131305	4.52039	6.21332e-05	0.00198028
LOC107131697	-2.38279	0.00159737	0.0215363
LOC107132971	3.39012	1.87514e-05	0.000814946
LOC107133039	-3.37699	0.000442363	0.00846624
LOC112441482	3.33528	0.00450165	0.0432299
LOC112441499	2.91027	0.000154845	0.00381931
LOC112441507	2.15134	2.10008e-08	4.00925e-06
LOC112441612	-4.80277	9.39494e-05	0.00265122
LOC112441665	3.97947	2.97478e-05	0.00112906
LOC112442073	3.32906	0.00405009	0.0403761
LOC112442414	2.52236	4.48523e-05	0.00154562
LOC112442602	-5.22142	0.00129273	0.0185795
LOC112443199	4.2341	0.00472874	0.0445589
LOC112443200	4.26073	2.6559e-05	0.00105252
LOC112443201	2.13109	1.76804e-05	0.000777733
LOC112443425	4.1103	2.71416e-05	0.00106733
LOC112443444	-3.03546	1.52474e-06	0.000120784
LOC112444345	3.07483	0.00359872	0.0375017
LOC112444479	3.16752	0.00173823	0.0228386
LOC112444733	7.66932	3.06629e-11	2.09066e-08
LOC112444896	5.54473	0.0011186	0.0169486
LOC112445038	4.01931	0.00103312	0.0160353
LOC112446007	2.23323	1.88149e-05	0.000814946
LOC112446350	-4.91892	6.36472e-09	1.62012e-06
LOC112446408	2.33229	0.00417019	0.0412289
LOC112446461	3.1537	2.38728e-12	2.27878e-09
LOC112447353	2.30696	7.48599e-06	0.000409498
LOC112447419	-3.06773	0.00414796	0.0410787
LOC112447499	-2.64844	0.00149439	0.0206586
LOC112447746	5.17859	0.0017653	0.0230603
LOC112447832	-2.24839	3.04468e-05	0.00114567
LOC112447854	-5.54324	1.13836e-05	0.000549291
LOC112448013	-2.07949	0.00083629	0.0136575
LOC112448437	-2.30667	0.000621196	0.0108601
LOC112449303	-2.81653	0.00452494	0.0433229
LOC407163	3.02449	0.000137944	0.00352391
LOC504548	2.45542	1.22033e-08	2.64742e-06
LOC505326	4.37139	0.0009839	0.0154598
LOC508459	2.52157	0.00151501	0.020826
LOC508646	3.80304	0.000146824	0.00369597
LOC508858	5.56576	0.000653733	0.0113458
LOC509881	2.23842	0.000121389	0.00320531
LOC510185	3.35196	1.65168e-07	1.94643e-05
LOC511353	2.31705	0.00105892	0.0163073
LOC511354	2.15994	0.000186431	0.0044268
LOC512486	2.75617	7.4218e-19	2.02414e-15
LOC515150	2.09932	6.31601e-10	2.4608e-07
LOC515276	4.91513	7.87563e-06	0.000425765
LOC515676	4.74601	0.000189225	0.00446539
LOC522174	-2.87932	0.00325744	0.0350552
LOC524810	2.19176	5.12396e-05	0.00171248
LOC540627	-2.22929	2.70074e-05	0.00106591
LOC617313	4.65376	0.000457829	0.00869692
LOC618367	2.71322	0.000106413	0.00291843
LOC751811	2.10381	0.000559548	0.0100399
LOC781710	3.37635	2.83747e-15	4.51417e-12
LOC781726	3.43362	0.00154119	0.0210313
LOC781988	-3.52731	5.73281e-18	1.36806e-14
LOC781990	2.80917	7.39226e-05	0.00222245
LOC782892	2.83724	0.0030422	0.033445
LOC786126	5.09965	0.00091412	0.0145672
LOC786987	3.36845	1.66885e-05	0.000750927
LOC789175	5.59388	1.36078e-05	0.000627503
LOC789569	-2.36933	1.88679e-05	0.000814946
LTA	3.14268	1.19506e-06	0.000100951
MAGED4B	-2.29993	0.00412825	0.0409415
MCEMP1	2.03439	2.76378e-07	3.03237e-05
MCHR1	2.51785	3.62346e-12	3.29407e-09
MDGA2	-2.39571	0.00307975	0.0336736
MGC126945	2.09804	1.17293e-05	0.000561213
MIOX	4.53573	0.000372277	0.00747334
MIR142	5.92111	3.56319e-06	0.00023702
MIR374B	-2.00716	0.00188092	0.0240513
MMP12	2.31866	0.000374682	0.00749117
MMP13	2.55207	4.35636e-05	0.00150939
MPO	4.19396	3.58145e-05	0.0012828
MPTX	2.77681	2.70392e-08	4.88109e-06
MS4A7	2.07488	0.000121809	0.00320753
MT1A	3.76798	1.01812e-05	0.000510157
MUC13	3.15938	3.15866e-06	0.000215463
MYBPH	2.14523	5.1309e-05	0.00171248
MZB1	2.03961	7.55318e-05	0.00224957
NAPSA	2.21265	1.89983e-05	0.000818729
OCSTAMP	4.608	8.27763e-10	3.07388e-07
OSM	2.75722	0.00222299	0.0269797
P2RY11	3.44315	0.000212222	0.00484632
PAX5	2.99512	6.69278e-06	0.000378023
PEAK3	3.04498	1.23827e-06	0.00010414
PENK	2.68071	0.00544395	0.0486111
PF4	3.99922	3.57517e-08	5.93509e-06
PI3	2.79144	0.000486444	0.0090957
PIGR	2.51985	3.74254e-16	6.49535e-13
PLA2G2A	4.52226	0.000486273	0.0090957
PLA2G2D1	3.72239	3.40452e-11	2.24123e-08
PLA2G3	2.3066	1.64351e-06	0.000129121
PLA2G5	3.44057	1.13544e-07	1.46464e-05
POPDC2	4.65326	3.96192e-06	0.000256283
POU2AF1	2.04971	4.75015e-08	7.55709e-06
POU4F1	4.69444	0.000119812	0.00318127
PRG3	4.15971	2.42352e-05	0.000994997
PSMB9	2.11873	4.46418e-10	1.8939e-07
PTGDR	2.51753	1.8043e-07	2.08763e-05
PTPN7	2.02523	8.81379e-06	0.000458485
PVRIG	2.10689	4.86599e-05	0.00164685
RCVRN	-3.54027	0.00496691	0.0458305
RETN	2.5875	0.00125248	0.0181419
RGS20	2.49198	9.51228e-06	0.000482976
RUFY4	4.05147	0.00132965	0.0188988
S100A12	2.79142	6.71147e-09	1.6859e-06
S100A9	2.68086	3.40946e-05	0.00123235
S1PR5	2.58683	0.00264916	0.0304303
SCIMP	2.07933	5.8394e-09	1.50649e-06
SDS	3.28078	5.10439e-29	4.87239e-25
SH2D2A	2.32986	1.14162e-05	0.000549291
SLC7A10	2.24654	1.45476e-05	0.00066126
SMPX	2.43755	0.00187171	0.0239818
SNCB	2.46351	0.000153213	0.00380414
SOCS1	2.60942	0.00208216	0.0258456
SPIB	2.05651	1.55367e-06	0.000122566
TCN1	4.15463	4.17492e-05	0.00146245
TDRD5	-2.21224	5.86461e-06	0.000341345
TF	-2.11798	7.92457e-05	0.00234192
TFF3	2.02698	1.13717e-05	0.000549291
TGM3	4.02649	1.19389e-08	2.61984e-06
THRSP	-2.05911	1.389e-06	0.00011284
TKTL2	-2.00766	0.000198192	0.00462293
TMEM40	6.03875	5.39739e-05	0.00178273
TMIGD2	2.35467	0.000708884	0.0121158
TNFRSF11B	2.16006	1.19196e-08	2.61984e-06
TNFRSF13C	3.80673	1.71439e-06	0.000133046
TNFSF13B	2.42227	1.3185e-06	0.000108498
TREM1	4.20866	0.00049058	0.00914615
TREML2	2.35712	5.31869e-10	2.20737e-07
UBD	2.1095	3.47741e-08	5.82344e-06
VGLL2	4.124	0.00370296	0.0382718
VPREB3	2.33218	0.000566539	0.0101177
WNK3	-2.30127	0.00173285	0.0227994
ZBTB16	-2.11672	0.00226721	0.0272912
ZNF385D	3.27251	2.14333e-07	2.46496e-05
ZP3	2.58247	0.00156308	0.0212238
ZSCAN10	5.31995	0.000167585	0.00406526

## Sheet: 7-9vs.0dpi-fundic
Gene	log2FoldChange	pvalue	padj
ABCB11	3.61223	0.0110011	0.0441008
ABCB4	-2.16074	4.33542e-09	1.94264e-07
ACRBP	3.15638	5.23755e-08	1.63796e-06
ADAMTS14	2.14572	3.49705e-05	0.000422027
ADAMTS4	2.06578	3.88082e-07	9.42465e-06
ADGRE3	3.66897	3.67608e-06	6.34317e-05
ADGRG5	2.50686	5.2376e-09	2.28953e-07
ADIPOQ	-2.34992	0.000640421	0.00459939
ADRA1A	-2.21719	1.21138e-05	0.000173808
AJAP1	-5.14001	0.00581795	0.0268461
AKR1C3	5.10388	0.00362234	0.0184264
ALOX12	2.42233	1.49447e-23	1.27816e-20
ALOX5	2.54791	4.60241e-30	9.05341e-27
ALOX5AP	2.69055	2.48291e-23	2.03505e-20
AMBP	2.89039	9.22026e-19	3.29767e-16
AMN	2.2951	0.00354574	0.0181211
ANGPTL3	-4.23552	0.00875461	0.0370827
ANGPTL7	-4.53624	0.00742547	0.0325098
ANKRD1	2.4738	1.99826e-10	1.29729e-08
ANKS1B	-2.53062	0.000295605	0.00246705
ANO4	-2.27694	1.52621e-07	4.15243e-06
ANXA8L1	2.01618	7.49966e-11	5.54609e-09
APOBEC3Z1	5.4288	8.61278e-09	3.4296e-07
AQP5	3.51805	1.63185e-07	4.40332e-06
AQP6	2.4838	0.00741837	0.0324859
AQP7	-2.2224	9.75265e-05	0.000981803
ASCL2	2.37762	5.68049e-23	4.46097e-20
ASPRV1	2.92918	0.00806407	0.0346956
AVIL	2.70841	9.48956e-07	2.03545e-05
BATF3	2.75973	5.89625e-23	4.46097e-20
BCL2L15	2.49285	3.91251e-13	4.7508e-11
BDNF	3.88685	0.000242141	0.00208818
BMP3	-2.05488	0.00108567	0.00710832
BOLA-DQA2	2.49184	0.000906912	0.00611908
BOLA-DQA5	3.43648	4.80368e-05	0.000546485
BPIFA2C	3.56564	0.000653897	0.00467059
BPIFB4	4.65387	0.00195718	0.0114175
C11H2orf50	3.17836	0.00182917	0.0108346
C15H11orf53	2.97916	3.6807e-15	6.52281e-13
C2	2.23955	1.80232e-11	1.52817e-09
C23H6orf201	-3.9634	0.000581167	0.00425144
C26H10orf62	-3.20504	0.00249382	0.0137373
C28H10orf99	3.72417	0.00890094	0.0375569
C3	2.91301	2.23766e-09	1.10318e-07
C4BPA	3.65192	1.27964e-16	2.96138e-14
C7H19orf57	2.8709	1.57061e-12	1.63469e-10
C7H5orf24	-2.00361	0.000461564	0.00353285
C8B	3.54963	1.96153e-08	7.1161e-07
CA7	4.66025	4.80236e-09	2.12764e-07
CACNB2	-2.36316	1.62055e-14	2.67882e-12
CACNG6	3.45386	3.18675e-06	5.61766e-05
CALHM6	2.95468	4.22629e-12	3.97777e-10
CAPN13	2.81578	4.38871e-13	5.29634e-11
CAPN14	3.16044	4.22992e-05	0.000490928
CCDC13	-4.19049	0.00683871	0.0305182
CCDC180	-4.45365	0.00808428	0.0347623
CCDC194	2.45767	1.12542e-05	0.000163389
CCKAR	-2.7863	1.72504e-06	3.34978e-05
CCL1	2.0564	0.00109353	0.0071488
CCL17	4.70752	1.43027e-10	9.76901e-09
CCL22	3.4033	3.33473e-30	7.2886e-27
CCL3	2.48576	0.00211399	0.0121237
CCL4	3.00533	8.90203e-06	0.000133877
CCL8	2.33676	8.32323e-06	0.000126625
CCR3	2.25107	0.000125676	0.00121303
CD1A	4.53788	3.53314e-12	3.40688e-10
CD1B	4.94253	8.12885e-20	3.90006e-17
CD1E	2.37423	7.77524e-11	5.70696e-09
CD207	3.00316	0.00227535	0.0128137
CD300LF	3.06979	1.33842e-27	1.7552e-24
CDH26	5.41318	2.8726e-18	9.41781e-16
CDKL5	-4.05489	9.39517e-08	2.73202e-06
CEACAM20	2.12002	0.0022353	0.0126279
CEBPE	3.1609	0.00300432	0.0159767
CERS4	2.34606	2.87015e-10	1.78667e-08
CFB	2.93571	5.42444e-06	8.83159e-05
CFI	2.28687	0.00833308	0.0356658
CHAT	3.43854	4.99536e-17	1.24384e-14
CHI3L1	2.60511	1.87696e-22	1.36747e-19
CHRDL1	-2.32033	0.000610399	0.00443232
CHRDL2	3.37082	7.76001e-09	3.14736e-07
CHRM1	2.80067	0.00064029	0.00459939
CIDEC	-2.71482	0.00123033	0.00786537
CL43	7.78568	1.92726e-13	2.47785e-11
CL46	9.01111	1.16229e-08	4.44812e-07
CLCA1	5.81636	6.80345e-24	6.30223e-21
CLDN2	4.11836	2.03705e-54	1.33569e-50
CLEC10A	3.66545	2.95377e-11	2.38129e-09
CLEC4G	2.07855	8.22145e-19	2.99489e-16
CLEC5A	2.85031	3.95216e-06	6.73683e-05
CLEC7A	2.23736	3.88233e-06	6.63505e-05
CLEC9A	2.1941	0.00204285	0.0117983
CNGB1	-4.10576	0.0124115	0.0485962
CNTNAP3	-4.22004	0.00222574	0.0125848
COL4A3	-2.61328	8.00024e-05	0.000831779
COX6B2	2.32281	5.90623e-07	1.34938e-05
CPA3	2.32741	4.84405e-13	5.67187e-11
CRHR1	3.18054	0.00661416	0.0297048
CRISPLD1	-2.18564	0.000305558	0.00253293
CRYBB3	3.78503	0.00809131	0.0347748
CSF2	3.52992	0.010939	0.0439056
CSRNP3	-4.95524	0.00360831	0.0183771
CSTB	2.66173	2.92043e-11	2.3641e-09
CTHRC1	2.9574	1.03559e-15	2.01693e-13
CTLA4	2.11183	4.14752e-05	0.00048419
CTNND2	-2.813	0.000446401	0.0034415
CTSL	2.25749	2.59728e-07	6.6009e-06
CXCL10	2.04334	2.05398e-09	1.01773e-07
CXCL11	2.99276	2.63792e-08	9.20865e-07
CXCL2	4.29235	0.00417972	0.0207206
CXCL5	2.27606	9.38779e-08	2.73202e-06
CXCL8	3.28084	8.4052e-08	2.48256e-06
CXCL9	2.39853	0.00808802	0.0347682
CXCR1	4.54864	0.00049664	0.00375025
CXCR2	2.78043	7.35767e-05	0.000777715
CYP1A1	-2.81578	0.0032047	0.0167971
DAO	-4.97077	0.00391245	0.0196733
DCDC1	-3.86286	2.05419e-05	0.000271012
DEFB4A	2.83256	1.544e-07	4.19415e-06
DHRS9	3.64757	2.29227e-06	4.26664e-05
DIAPH2	-2.54699	0.00157157	0.00958289
DIO2	3.39759	3.85106e-21	2.44368e-18
DKK2	-2.15457	0.00169692	0.0101966
DMRTA1	-2.22174	0.00835733	0.0357152
DNAL1	-2.72	9.49896e-07	2.03545e-05
DNALI1	-2.79237	0.00491379	0.0234952
DUOX1	4.25432	2.02329e-06	3.8343e-05
DUOX2	2.94932	1.94156e-12	1.95859e-10
DUOXA1	4.14708	3.82635e-26	4.18156e-23
DUOXA2	3.6111	1.44554e-35	4.06217e-32
EBD	2.35263	0.010038	0.0411542
EIF5A2	-3.28974	1.02965e-07	2.9525e-06
ELFN1	2.81903	7.94433e-06	0.000121993
ENPP3	4.22125	0.000774562	0.00536872
EPHA3	-2.56286	7.18212e-07	1.59099e-05
EPHA5	-2.31368	0.00151525	0.00933787
EREG	3.14321	8.61053e-06	0.00013009
EXOC8	-2.12211	0.000322882	0.00264863
FAM199X	-2.35942	3.66641e-05	0.000439768
FAM71E2	3.09941	0.00173275	0.0103611
FCER1A	3.08328	2.89487e-20	1.5818e-17
FCER2	2.35049	7.55446e-08	2.25499e-06
FCGBP	5.23356	5.04421e-64	4.96123e-60
FCGR2A	2.861	2.89409e-21	1.89765e-18
FCGR2B	2.69067	1.65349e-19	7.39221e-17
FFAR1	4.75175	0.00517428	0.0244795
FFAR2	2.60738	9.90031e-10	5.27775e-08
FGF23	7.77128	1.99715e-14	3.24677e-12
FOLR1	2.71525	0.00216204	0.0123096
FOSL1	2.24711	0.000578906	0.00423925
GABRB3	-2.14859	0.000352943	0.0028524
GBP5	2.04208	0.00129562	0.0082081
GCG	-4.04534	3.52799e-05	0.000424719
GCM2	4.82107	0.000131018	0.00125414
GFI1B	2.73968	2.77772e-08	9.63677e-07
GLP2R	2.03549	9.40977e-10	5.05737e-08
GNAQ	-2.11565	0.000909347	0.0061289
GNG13	3.29494	0.000226663	0.00197112
GPC6	-2.16047	0.00125669	0.00800789
GPR141	2.63635	0.00178422	0.0106356
GPR171	2.08454	3.48121e-08	1.16461e-06
GPR25	2.22005	9.16716e-10	4.96769e-08
GPR31	2.56839	5.16565e-05	0.000578995
GPR62	2.84878	0.00845905	0.0360683
GPR65	2.13915	3.11132e-08	1.05704e-06
GPX2	2.14666	1.87477e-18	6.46994e-16
GRIK2	-3.60677	0.000361816	0.00291572
GRM7	-4.99731	0.00332282	0.0172557
GRO1	3.69768	8.21867e-05	0.000849764
GSTA5	-3.19395	4.09412e-05	0.000480388
GVQW3	-2.76364	3.68379e-05	0.000441315
GZMB	3.76928	3.90715e-14	5.95795e-12
HAMP	2.48111	0.000397318	0.00314512
HAS2	2.10972	5.53584e-08	1.71489e-06
HERC1	-2.56866	0.000923453	0.00620398
HIST1H1B	3.96038	0.000635086	0.00457108
HIST1H2AG	4.27941	7.71484e-05	0.000808112
HK3	2.61178	5.37795e-29	8.13767e-26
HMX2	3.72678	3.83694e-07	9.34116e-06
HMX3	2.88521	1.9917e-12	1.99891e-10
HRH4	2.35539	4.49731e-08	1.44553e-06
HSH2D	2.19036	1.15482e-09	6.00966e-08
HTR3C	5.23889	0.00432175	0.0212765
IBSP	6.89843	4.95569e-08	1.56978e-06
ICOS	2.00537	2.64027e-08	9.20865e-07
IDO1	2.96959	0.000257632	0.00220055
IFI27	2.00923	0.00037959	0.00302304
IFI44	2.2753	0.000409229	0.0032174
IFI6	2.08101	1.1385e-05	0.000164692
IFITM10	3.74455	1.83396e-06	3.52992e-05
IGCGAMMA	5.09952	5.65511e-21	3.27182e-18
IGFN1	4.70572	0.00107986	0.00707851
IGHG1	3.19809	9.70328e-06	0.000144462
IGLL1	2.25687	0.00337786	0.017495
IL11	3.00669	2.75355e-13	3.40661e-11
IL13RA2	3.43768	0.00425035	0.0210136
IL17REL	2.97304	8.39402e-13	9.12258e-11
IL1A	3.0291	0.000559448	0.00412632
IL1B	3.83046	7.62323e-19	2.82937e-16
IL1R2	3.03131	0.000215789	0.00189183
IL22RA1	2.22864	5.32977e-09	2.31439e-07
IL4	4.42985	0.0051227	0.0242875
IL4I1	2.2268	6.30628e-14	9.25752e-12
IL5RA	2.85652	0.00206719	0.0119109
IMPG1	2.16099	0.00877263	0.037143
IQCA1L	-3.07118	0.00158993	0.00967683
IRF4	2.15458	0.000304075	0.00252382
IRX6	-5.53779	0.000160815	0.00148988
ISG15	2.7747	5.43437e-06	8.83467e-05
ISG20	2.12852	6.15269e-14	9.10694e-12
ITIH4	2.29598	1.61742e-20	9.09037e-18
ITLN2	10.4112	3.20911e-14	5.09084e-12
JAZF1	-2.01611	2.63208e-09	1.25365e-07
KCND2	-2.54151	5.65226e-05	0.000626045
KCNE1	2.64602	4.47959e-18	1.35566e-15
KCNE5	2.31408	0.00679166	0.0303761
KCNK12	2.40975	0.00224488	0.0126707
KCNT1	2.2657	1.82263e-07	4.85154e-06
KDM5A	-2.02789	2.42431e-05	0.000309541
KIAA0754	-2.21576	0.000405296	0.00319343
KIR3DS1	2.46099	0.0111702	0.0446333
KL	-2.97892	0.00216684	0.0123297
KLF1	3.08833	0.00267513	0.0145423
KLK11	-4.1441	0.0126863	0.0493486
KLK14	-4.7041	0.00745148	0.0325874
KNG1	3.45224	1.46893e-16	3.3213e-14
KRT23	3.4497	2.90062e-26	3.35636e-23
KRT9	2.39266	2.38139e-05	0.000305573
LAG3	2.58336	7.64213e-08	2.2777e-06
LGI3	-2.14101	7.78211e-05	0.0008134
LGR5	-2.07955	1.81061e-08	6.63251e-07
LHX3	5.8964	0.00028406	0.00238589
LINGO2	-2.42288	4.21051e-05	0.00048922
LOC100138951	3.44846	0.000140716	0.00133143
LOC100139881	3.33728	4.54605e-11	3.54863e-09
LOC100139916	5.0965	8.61557e-12	7.66864e-10
LOC100294952	2.14809	0.000554776	0.00409493
LOC100296901	2.06954	0.000194388	0.00173889
LOC100297044	5.36669	4.07005e-18	1.29132e-15
LOC100297192	2.16898	0.00214807	0.0122548
LOC100298356	2.68788	8.62933e-11	6.21786e-09
LOC100298453	2.15382	0.000217121	0.00189906
LOC100299023	5.96659	0.000253254	0.00217259
LOC100300850	4.48897	0.00401092	0.0200505
LOC100301422	2.63654	0.00147717	0.00915772
LOC100335642	-2.16727	0.000766991	0.00532415
LOC100336589	3.28082	9.29919e-07	2.00355e-05
LOC100336682	10.576	1.2662e-15	2.41821e-13
LOC100336941	2.20211	0.00871746	0.0369572
LOC100337053	2.82405	0.00467876	0.0226021
LOC100616526	-4.44503	0.00638025	0.0289228
LOC100847119	2.54847	0.000608026	0.00441672
LOC100847320	-2.96528	0.0012663	0.00805871
LOC100847618	4.14369	2.86483e-19	1.19902e-16
LOC100848006	2.15996	1.64369e-06	3.21402e-05
LOC100848246	-2.04619	3.77141e-06	6.48492e-05
LOC100852077	2.03798	0.00107989	0.00707851
LOC101901983	-2.12249	0.000176224	0.00160476
LOC101902123	2.77899	0.000158461	0.00147171
LOC101902226	-4.54168	7.49641e-05	0.00078899
LOC101902425	-5.45638	0.000653143	0.00467029
LOC101902435	-2.96649	1.05048e-05	0.000155368
LOC101902586	-4.79577	0.00943011	0.0392592
LOC101902831	-2.74932	0.0122493	0.0481045
LOC101902856	-4.7635	0.00999516	0.0410562
LOC101902944	-3.04398	0.0103666	0.0422024
LOC101903127	-2.24502	0.000451571	0.00347258
LOC101903252	3.23593	0.000119918	0.00116952
LOC101903545	-3.2749	9.42775e-09	3.70906e-07
LOC101903567	-3.11859	0.00898293	0.0378085
LOC101903572	-2.05298	0.0024213	0.013447
LOC101903645	-3.53881	1.60651e-05	0.000221145
LOC101903682	-4.65661	0.00454676	0.0220784
LOC101903734	-5.04367	0.00342955	0.0177021
LOC101903757	2.49212	0.000224402	0.00195319
LOC101904131	4.97352	0.00912865	0.038247
LOC101904157	-5.44078	0.000215813	0.00189183
LOC101904356	-3.87945	0.0110317	0.0441866
LOC101904557	-4.73332	0.00375766	0.0189969
LOC101904611	-6.07186	0.000487595	0.00369329
LOC101904759	2.53091	1.59075e-09	8.08567e-08
LOC101904842	3.00398	0.00195359	0.0114033
LOC101904871	-3.35519	0.00388412	0.0195508
LOC101905510	-2.29924	0.000955168	0.00638651
LOC101905532	3.19807	0.00753307	0.0328502
LOC101905669	2.02852	0.00164321	0.00994361
LOC101905776	4.87419	0.000292286	0.00244662
LOC101905897	-2.24488	0.000375242	0.00299447
LOC101906012	-3.16926	0.0110566	0.0442692
LOC101906171	-4.86943	0.000970611	0.00647602
LOC101906235	-3.7541	1.57697e-05	0.000217535
LOC101906240	-2.13399	0.00170132	0.0102094
LOC101906383	3.29836	0.00291952	0.015606
LOC101906441	4.83949	0.000419048	0.00327888
LOC101906526	-2.30038	1.57173e-05	0.000216987
LOC101906632	-5.16925	0.002591	0.0141931
LOC101907127	2.69388	0.00134122	0.00844528
LOC101907141	2.21774	1.57639e-06	3.11338e-05
LOC101907152	2.29672	0.00376126	0.0190053
LOC101907247	2.32864	0.00196144	0.0114355
LOC101907299	4.5713	0.000943077	0.0063207
LOC101907503	-2.12816	0.00143487	0.00893488
LOC101907574	-4.74944	0.000733006	0.00513862
LOC101907648	-5.08611	0.00628721	0.0286088
LOC101907803	-3.27524	2.99923e-05	0.000371506
LOC101908166	-3.33853	5.02477e-05	0.000567406
LOC101908205	-2.43713	4.79859e-07	1.13046e-05
LOC104968522	-2.30462	0.000653387	0.00467034
LOC104968634	6.08807	1.15028e-09	6.00192e-08
LOC104968751	-3.51537	0.000104585	0.00104431
LOC104969122	3.58954	1.63271e-12	1.67276e-10
LOC104969672	-3.51647	0.00632132	0.0287109
LOC104970249	-4.34484	0.00315384	0.016588
LOC104970637	4.23557	0.00808486	0.0347623
LOC104970930	-2.00065	0.0109759	0.0440356
LOC104971373	-6.73301	5.07749e-06	8.31635e-05
LOC104971388	4.54409	0.000701601	0.00495555
LOC104972622	-5.03782	5.77305e-05	0.0006362
LOC104973320	2.29428	0.010844	0.0435956
LOC104973760	-3.36813	0.00145739	0.00905791
LOC104973767	-3.87587	0.00546495	0.0255408
LOC104974473	-4.4708	0.00388201	0.0195452
LOC104974735	3.42794	0.00111076	0.0072374
LOC104975006	-6.01963	6.71292e-05	0.000719562
LOC104975091	2.3194	6.52374e-05	0.000703942
LOC104975285	4.89156	0.00280752	0.0150899
LOC104975474	-3.26193	0.00115371	0.00747272
LOC104976146	-3.13701	0.00761176	0.033119
LOC104976664	-5.38698	0.00052184	0.0039016
LOC104976949	2.1515	0.00159728	0.00970955
LOC107131224	2.09391	5.32206e-07	1.23601e-05
LOC107131305	3.82895	0.00116388	0.0075287
LOC107131496	-3.40978	1.8165e-06	3.49973e-05
LOC107131548	-3.61851	0.00532512	0.025036
LOC107131798	-3.19033	0.000122386	0.00119002
LOC107132098	-4.32404	0.00318817	0.0167328
LOC107132213	2.28685	0.00447241	0.0218173
LOC107132378	-4.52706	0.00451419	0.0219635
LOC107132618	-4.87648	0.00149532	0.00924108
LOC107133063	5.26529	0.0059396	0.0272858
LOC112441463	3.28622	9.14139e-16	1.7982e-13
LOC112441477	4.82664	1.50936e-05	0.000210721
LOC112441482	4.77852	5.46116e-05	0.000607304
LOC112441494	2.47407	2.45264e-05	0.000312271
LOC112441499	3.10321	3.34057e-05	0.00040643
LOC112441502	2.85575	0.00243178	0.0134862
LOC112441507	3.08468	3.74045e-14	5.79358e-12
LOC112441605	-6.62245	9.45892e-08	2.7423e-06
LOC112441653	-2.94503	0.00161317	0.00978497
LOC112441665	3.78692	9.56902e-06	0.000142708
LOC112441677	-2.47273	0.0107529	0.0433231
LOC112441837	-4.16928	0.00183213	0.0108489
LOC112441893	-2.03899	0.0103784	0.0422415
LOC112441946	-4.58774	0.00454573	0.0220784
LOC112441987	3.10269	0.00316644	0.0166454
LOC112442062	3.7099	7.45107e-06	0.000115409
LOC112442063	3.90792	0.000752438	0.00524308
LOC112442279	-5.94035	3.10524e-05	0.000381531
LOC112442344	-5.00062	0.000138396	0.00131579
LOC112442364	-5.03822	0.000905643	0.00611565
LOC112442483	2.2871	0.00638122	0.0289228
LOC112442567	2.43266	0.00779135	0.0337808
LOC112442614	-3.8659	0.0123349	0.0483733
LOC112443143	-2.84837	6.08025e-07	1.38271e-05
LOC112443149	-5.06191	0.000933077	0.00626222
LOC112443225	-8.39189	3.55286e-05	0.000426929
LOC112443415	-2.12275	0.000419594	0.00328054
LOC112443425	2.59639	8.92387e-05	0.00091143
LOC112443471	-2.96267	0.0105299	0.0427384
LOC112443512	3.09012	0.00211016	0.0121088
LOC112443846	4.07967	0.0044931	0.021888
LOC112444167	-4.58802	0.00145832	0.00905795
LOC112444215	-3.26113	0.000105103	0.00104844
LOC112444328	-5.45452	0.000812669	0.00558561
LOC112444334	-3.45528	0.0100728	0.0412624
LOC112444585	-3.21451	0.00361289	0.0183879
LOC112444589	-3.0064	0.00888868	0.0375132
LOC112444727	-2.47081	0.00146863	0.0091134
LOC112444733	8.18291	1.54544e-14	2.5763e-12
LOC112444847	2.27579	3.6532e-14	5.70334e-12
LOC112444948	-4.7961	0.0015652	0.00956379
LOC112444970	-3.08185	0.00546976	0.0255572
LOC112445029	-3.01931	0.000476544	0.00362494
LOC112445033	-4.91079	0.0110008	0.0441008
LOC112445051	4.78133	0.000639757	0.00459896
LOC112445160	-4.24369	0.00846012	0.0360683
LOC112445870	-4.54261	0.0085114	0.0362476
LOC112445915	2.67926	0.00430756	0.021226
LOC112445985	-5.85727	0.000664688	0.00472707
LOC112446015	-2.43939	0.000140673	0.00133143
LOC112446156	-4.92305	0.00447305	0.0218173
LOC112446347	-2.94013	9.21025e-05	0.00093582
LOC112446358	-4.94401	0.00156821	0.00956835
LOC112446380	3.19881	4.46846e-07	1.0603e-05
LOC112446408	2.94892	0.000937882	0.00629037
LOC112446689	-5.60784	0.00107922	0.00707851
LOC112446699	-3.45937	0.00122186	0.00782654
LOC112446775	-3.53445	0.00357186	0.0182357
LOC112447056	-5.27269	0.000177668	0.00161279
LOC112447103	-2.31163	0.00078591	0.00542634
LOC112447136	-2.50287	0.00961836	0.03989
LOC112447305	-2.40145	0.01255	0.049002
LOC112447345	-5.11221	0.000952256	0.00637137
LOC112447353	3.62498	3.77409e-05	0.000449668
LOC112447473	-4.34408	0.000216878	0.00189778
LOC112447662	5.48331	0.000107252	0.00106661
LOC112447738	-3.49013	0.0029513	0.0157416
LOC112447802	-4.76184	0.00281787	0.0151325
LOC112447804	-4.60962	0.00418136	0.0207235
LOC112447816	-5.83676	0.000984795	0.00655139
LOC112448010	-4.89331	0.011899	0.0469632
LOC112448015	-5.07625	0.000513018	0.00385027
LOC112448168	-5.20549	0.00113891	0.00739388
LOC112448260	-5.1001	0.0028155	0.0151239
LOC112448322	-5.37519	0.000547583	0.00405248
LOC112448324	-5.30493	0.00950816	0.0395172
LOC112448335	-5.627	0.0013396	0.00843783
LOC112448453	-2.43589	0.000344408	0.00279606
LOC112448488	-4.72034	0.00968846	0.0400971
LOC112448490	-4.21983	0.0100198	0.0411054
LOC112448496	-3.13875	0.00173795	0.0103818
LOC112448515	-2.53972	0.000316731	0.00260143
LOC112448546	-2.70582	0.00569942	0.0264107
LOC112448618	-4.65693	0.00498793	0.0237918
LOC112448626	-3.47376	0.0102418	0.0417807
LOC112448766	4.39547	0.00648304	0.0292831
LOC112448791	3.70155	2.74817e-06	4.98474e-05
LOC112448808	-3.89719	0.0105079	0.0427014
LOC112448826	-3.89031	2.0185e-06	3.82893e-05
LOC112449059	-2.33605	0.000363945	0.00292809
LOC112449349	4.42559	0.000906478	0.00611908
LOC112449414	4.60554	0.00304957	0.0161562
LOC112449434	4.60953	0.0119217	0.0470219
LOC112449534	-5.74871	2.13657e-05	0.000279817
LOC112449562	4.33117	0.00530567	0.0249564
LOC112449615	-4.27817	0.0116863	0.0462961
LOC112449618	-2.29118	0.00339861	0.0175839
LOC404103	2.31112	4.22437e-16	8.65599e-14
LOC504548	2.1964	0.00339205	0.0175546
LOC504773	2.51204	1.0133e-17	2.88877e-15
LOC505326	2.15267	0.010127	0.0414069
LOC507756	2.00909	0.00632042	0.0287109
LOC508858	4.92676	0.00730263	0.032138
LOC509881	4.18119	0.000104402	0.00104342
LOC510185	3.84039	3.81815e-12	3.62189e-10
LOC510520	3.13572	0.000497978	0.00375891
LOC511353	2.52511	0.0122936	0.04824
LOC511936	-2.81783	2.39394e-09	1.16562e-07
LOC512149	2.3667	0.00204043	0.0117912
LOC512486	2.38442	6.56782e-05	0.000707533
LOC514658	-5.66978	0.00037137	0.00297081
LOC515276	8.56548	7.34001e-17	1.7608e-14
LOC515485	-3.80504	3.58764e-06	6.20144e-05
LOC521214	3.96983	0.00016616	0.00153093
LOC523484	-5.14024	0.00625303	0.0284796
LOC524176	-7.54798	8.02396e-05	0.000833365
LOC527068	4.97881	0.000535841	0.00398493
LOC527186	-2.34972	0.0030944	0.0163453
LOC527744	2.70991	0.00798316	0.0344152
LOC538679	3.65585	0.00344531	0.0177669
LOC540321	2.86417	0.00239487	0.0133341
LOC540627	-2.44142	0.00349045	0.017913
LOC613822	2.30698	2.43495e-08	8.58384e-07
LOC616094	-2.12299	4.15097e-06	7.03305e-05
LOC616323	2.17786	0.0117062	0.0463605
LOC616819	3.0205	0.00131701	0.00832725
LOC616957	-2.69816	0.00031523	0.00259343
LOC618463	2.64955	0.0072059	0.0317819
LOC619159	2.43692	3.21699e-05	0.000393786
LOC781710	2.46263	1.10251e-06	2.3105e-05
LOC781726	3.86084	0.00629702	0.0286203
LOC781948	-4.80912	0.0057853	0.0267393
LOC781990	5.25455	0.00428533	0.021127
LOC782061	2.12389	0.00135163	0.00849453
LOC782781	-4.8145	0.00735699	0.032289
LOC783497	-3.41535	0.00944782	0.0392913
LOC783533	-5.63704	2.15297e-05	0.000281356
LOC784768	3.1281	2.24567e-13	2.81366e-11
LOC785168	2.48569	0.000130908	0.00125414
LOC785408	-2.45174	0.000150331	0.0014075
LOC786126	5.1202	0.0016478	0.00996428
LOC786489	-3.28948	0.00392523	0.0197123
LOC786987	3.54629	5.86929e-05	0.000644279
LOC787904	2.3232	0.00115284	0.00747185
LOC789175	5.91409	0.000246557	0.00211976
LOC789715	-2.21014	0.000296817	0.00247507
LOC789732	3.73051	0.0015614	0.00955341
LOC789799	6.5812	9.03165e-09	3.5675e-07
LOC789895	-3.90807	4.80616e-05	0.000546485
LRMP	2.12311	8.29388e-11	6.04255e-09
LRRC38	2.38907	0.003125	0.0164495
LRRC55	-2.98737	0.00191602	0.0112407
LRRC58	-2.89375	0.00266409	0.0144926
LRRN1	-2.51087	0.000382663	0.00304013
LY6G6C	5.31377	3.52111e-05	0.000424464
LYPD5	2.6706	0.000340782	0.00277349
MADCAM1	2.20544	6.43144e-12	5.88432e-10
MAGI2	-3.27862	0.0010997	0.00717961
MAS1	-2.09018	0.00397104	0.0198714
MCEMP1	2.43615	0.000590066	0.00430534
MDFI	2.30588	5.56657e-17	1.36875e-14
MGAM	2.42629	0.00163948	0.00992923
MIR186	-4.94987	0.00342948	0.0177021
MIR2285T	3.49326	0.00342383	0.0176906
MIR2443	-2.87302	0.00754683	0.032889
MIR374B	-3.231	2.93135e-05	0.000364492
MIR421	-2.87626	7.50905e-06	0.000116033
MMP1	3.69009	1.82437e-19	7.97491e-17
MMP12	4.93185	1.64958e-27	2.02805e-24
MMP13	3.94669	1.06271e-06	2.23683e-05
MMP3	6.04787	1.16061e-73	2.28304e-69
MMP7	6.54694	6.71711e-19	2.54101e-16
MMP9	3.96327	1.22779e-17	3.40168e-15
MPO	5.15831	0.000144614	0.0013611
MPTX	4.1114	2.15292e-07	5.62417e-06
MPZ	-2.40835	0.00310181	0.0163669
MSMB	5.08952	1.62674e-19	7.39221e-17
MT1A	2.66623	2.30466e-05	0.000297278
MT3	-3.31196	5.18855e-05	0.000580639
MYBPC2	2.95385	2.78745e-16	5.77177e-14
MYO18B	-2.75807	0.00178163	0.0106266
MZB1	2.55858	4.53808e-06	7.53321e-05
NALCN	-2.08294	8.63634e-09	3.43203e-07
NBEAL1	-2.01221	2.19709e-10	1.41701e-08
NEFM	-4.36604	0.0056383	0.0262015
NEGR1	-5.77841	4.8953e-05	0.000555978
NEMP1	-2.10092	1.4864e-07	4.06661e-06
NFAM1	2.33951	2.19896e-07	5.72923e-06
NHEDC1	-2.25488	0.000250414	0.00215011
NIPAL1	-2.16907	1.56996e-06	3.10379e-05
NLRP5	2.62582	0.00376089	0.0190053
NOVA1	-2.40309	0.00435572	0.0214096
NOX5	3.2757	0.000828617	0.00567935
NPTX1	-3.45354	9.8161e-06	0.00014584
NRG2	-2.10435	0.00703323	0.0311811
NRSN1	-2.97322	0.0113798	0.0452622
NTNG1	-2.40268	1.78935e-06	3.4576e-05
NTRK2	-2.12076	3.69992e-05	0.000442439
OAS1Y	2.86121	2.6556e-09	1.26179e-07
OCSTAMP	7.06557	8.56315e-14	1.21184e-11
OMD	-3.28991	0.00592644	0.0272445
OOSP2	3.98277	6.57339e-08	1.99237e-06
ORM1	5.50031	1.28207e-08	4.86773e-07
OSM	5.97588	2.8071e-07	7.09061e-06
OVCH2	-2.06927	0.00184651	0.0109175
OXGR1	-3.70054	8.525e-05	0.000875236
OXT	5.23375	1.99927e-05	0.000265297
P2RX3	2.30275	5.36304e-06	8.75488e-05
P2RY6	2.33795	3.80279e-11	3.04084e-09
PADI1	4.32629	0.00172026	0.010298
PADI4	5.43861	2.65897e-12	2.61523e-10
PAH	-2.21605	0.00408287	0.0203491
PAK5	-4.35976	0.00220957	0.0125222
PARP3	2.00777	1.45001e-13	1.95364e-11
PARVG	2.10581	6.8277e-20	3.35769e-17
PCLO	-2.74502	1.06321e-06	2.23683e-05
PCP4	-2.709	0.00565762	0.0262665
PCSK1	-2.07575	4.01392e-10	2.43697e-08
PDCD1LG2	2.19208	4.17321e-05	0.000486035
PDZK1IP1	2.2448	8.34216e-12	7.49309e-10
PDZRN4	-2.00975	0.000109302	0.00108262
PF4	3.90074	1.12994e-06	2.35705e-05
PGM2	-2.29322	0.000538695	0.00399874
PIGR	2.10345	1.33293e-16	3.04885e-14
PIH1D3	2.08194	0.0119282	0.0470219
PKD1L2	-2.25775	0.00353823	0.0180969
PKD2L2	-3.50377	0.00992501	0.0408441
PKHD1	-2.06347	8.1161e-09	3.2582e-07
PLA2G2D1	2.32221	6.17536e-05	0.000671878
PLA2G2D4	2.00753	7.04352e-10	3.93617e-08
PLA2G3	2.44945	1.6185e-06	3.17534e-05
PLA2G5	3.93435	5.19023e-19	2.0019e-16
PLCXD3	-3.06756	9.1598e-05	0.000932139
PLEK	2.13796	8.67876e-18	2.51059e-15
PM20D2	-2.92135	4.76364e-15	8.36657e-13
PNLIPRP2	-5.06001	0.000187792	0.00168755
POU2F3	2.61464	5.62941e-11	4.2921e-09
PPP1R14C	-3.09949	5.10827e-06	8.3598e-05
PRG3	5.63873	0.000124838	0.00120614
PROCR	2.28789	2.06897e-25	2.14203e-22
PROKR1	2.02699	0.000532412	0.00396107
PRRX2	2.08279	1.22104e-07	3.41179e-06
PRTG	-4.58562	0.00744716	0.0325757
PTGES	2.08023	2.62247e-31	6.44831e-28
PTI	2.00192	4.23467e-20	2.1359e-17
PTK6	2.37237	0.000377277	0.00300583
PTPN7	2.06964	1.44981e-14	2.43754e-12
RAB11FIP2	-2.67272	5.67239e-07	1.30658e-05
RASL10A	2.2183	0.000658206	0.0046951
RASSF9	-3.43132	0.00395618	0.0198071
RHEX	3.39074	3.49291e-14	5.49673e-12
RLBP1	3.33688	0.00242465	0.0134618
RN7SL1	-2.02481	6.95582e-06	0.000109113
RNF183	2.50162	7.07828e-05	0.000754263
RNF212	-5.54397	0.00021256	0.0018683
ROS1	2.0374	0.00150172	0.00927777
RSBN1	-2.07442	3.25338e-05	0.000397746
RUNX3	2.10617	2.32778e-11	1.93206e-09
S100A12	2.6935	1.05278e-05	0.000155592
S100A9	2.95301	2.23893e-08	8.02223e-07
SAG	-2.60501	0.00898363	0.0378085
SCN9A	-2.05789	0.00653728	0.0294537
SCRT2	-5.23096	0.00186556	0.0109938
SEPTIN14	-5.06797	0.000414412	0.00324906
SERPINB12	4.88034	0.0115833	0.0459571
SEZ6L	-4.14713	7.79382e-06	0.000119963
SFN	2.57457	8.83092e-12	7.79519e-10
SFRS18	-2.01678	1.50396e-07	4.10894e-06
SGTB	-2.35282	0.000237506	0.00205543
SH2D6	2.39983	1.22982e-15	2.37174e-13
SIGLEC15	2.27347	0.000754692	0.00525692
SIX4	-2.09428	2.07591e-19	8.87722e-17
SLAMF8	3.59196	5.69423e-10	3.29445e-08
SLC13A3	2.99188	1.62451e-09	8.236e-08
SLC13A5	2.06017	2.15732e-05	0.000281411
SLC16A4	-2.3486	0.000244593	0.00210564
SLC24A1	-2.84934	2.63027e-09	1.25365e-07
SLC30A4	-2.01555	9.53608e-09	3.72191e-07
SLC52A3	4.35225	0.00746744	0.0326354
SLC5A8	2.66966	0.00762476	0.0331609
SLC7A3	-4.61936	0.00997803	0.0410163
SMCO3	-3.45468	2.96868e-08	1.02093e-06
SNTB2	-2.20949	1.15901e-10	8.07977e-09
SNTG1	-3.78409	0.0126883	0.0493486
SOCS1	2.7571	7.92351e-06	0.000121768
SOCS3	2.9661	2.26798e-37	8.92267e-34
SOGA3	-3.00532	0.000372088	0.00297267
SP6	2.47242	0.000828074	0.0056776
SPATA48	3.51983	0.0075294	0.0328502
SPATC1	-2.42705	0.00354395	0.0181167
SPI1	2.18183	4.24378e-18	1.31372e-15
SPIB	2.07104	2.53622e-13	3.15759e-11
SPN	2.04409	2.44344e-12	2.41532e-10
SRD5A2	3.80508	0.000324762	0.00266183
ST8SIA2	2.66541	3.47e-06	6.02988e-05
STOX1	-3.36834	9.47481e-09	3.71896e-07
SULT1E1	-2.99172	0.00737213	0.0323338
SULT2A1	-5.08192	0.00594272	0.0272938
SVOPL	3.2002	3.45542e-06	6.00987e-05
SYT2	-2.49725	4.42814e-06	7.38813e-05
SYT8	2.77198	0.000635594	0.00457307
TAB3	-2.47788	6.77363e-05	0.000724941
TCAM1	2.16735	4.30647e-05	0.00049831
TCN1	5.8761	2.09629e-29	3.74875e-26
TDRKH	-2.58589	0.000550669	0.00407073
TEAD4	2.35045	3.19271e-15	5.76181e-13
TFF3	3.01607	7.0484e-24	6.30223e-21
TGM3	4.33249	4.37193e-06	7.32413e-05
THSD4	-2.22874	8.392e-06	0.000127573
THSD7B	-3.72297	0.00212298	0.0121583
TIFAB	2.7799	4.15312e-05	0.000484556
TIGD4	-5.40767	5.62814e-05	0.000624076
TKDP2	3.0951	1.21654e-06	2.50581e-05
TLR9	2.30996	4.41498e-06	7.37241e-05
TMC5	3.57663	3.08014e-39	1.51474e-35
TMEFF1	-2.79239	0.000849931	0.00578512
TMEM196	-3.3511	0.0036837	0.0186902
TMEM235	3.82235	0.0110337	0.0441866
TMEM74	-5.97321	0.00040009	0.00316325
TNC	2.94014	3.14378e-29	5.15345e-26
TNFRSF18	2.15933	2.43115e-09	1.17349e-07
TNFRSF9	2.37369	0.000850763	0.00578678
TNNT1	-2.46645	0.00170032	0.0102094
TNS4	3.7036	1.03289e-27	1.45128e-24
TOR4A	2.05802	0.000677855	0.00480334
TP73	2.55308	0.000233847	0.00202643
TREM1	4.82364	5.74029e-05	0.000632944
TREM2	2.02534	6.95773e-05	0.000743129
TREML2	2.27883	2.87589e-06	5.16636e-05
TRIM6	4.50455	0.00222454	0.0125816
TRPC5	-5.75579	5.39237e-05	0.000602689
TRPM5	2.69905	1.60593e-06	3.15743e-05
TSGA10IP	-4.79997	0.00502018	0.0239066
TTC25	-2.62113	0.00333917	0.017322
UHMK1	-2.37248	0.00310813	0.0163924
UOX	-2.30713	4.99509e-07	1.16697e-05
UPB1	-2.05267	5.10151e-05	0.000573655
UPP1	2.01846	4.31757e-08	1.39919e-06
VDR	2.06229	2.68709e-16	5.68363e-14
VN1R1	-3.86375	0.00812632	0.0349024
WDR63	-4.26172	0.00334418	0.0173434
WIF1	-4.90394	0.00987665	0.0406877
WNT9B	4.80104	0.00395375	0.0198
XCL1	2.49496	0.000994856	0.00661365
XCL2	2.11247	2.26305e-08	8.09389e-07
XPNPEP2	2.03652	1.07884e-09	5.67431e-08
YOD1	-3.68479	3.81259e-06	6.53287e-05
ZBTB16	-3.1819	8.07789e-09	3.24949e-07
ZBTB25	-2.60404	2.15385e-05	0.000281356
ZDHHC22	-3.39634	0.00244409	0.013543
ZKSCAN2	-3.58653	7.49643e-05	0.00078899
ZNF514	-2.10934	0.00040338	0.0031826
ZSCAN10	4.59028	0.000401613	0.00317402

## Sheet: 7-9vs.0dpi-pyloric
Gene	log2FoldChange	pvalue	padj
ACAP2	-2.19974	3.92104e-07	2.6941e-05
ACOD1	2.09882	0.00372796	0.0260935
ACSM4	-4.63595	0.00633782	0.037393
ADAM22	-3.57978	2.06123e-06	0.000100656
ADGRE3	2.05823	4.02974e-08	4.57175e-06
ADGRG3	2.56801	0.00255569	0.0200262
ADGRG5	2.05711	2.36337e-10	7.23117e-08
ADH1C	-7.61789	1.21733e-06	6.58795e-05
ADORA2B	2.12479	4.75846e-11	1.82706e-08
ADPRHL1	2.18343	0.00821693	0.0450333
AFP	-5.25247	0.00040696	0.00557039
AK9	-2.06172	0.000173238	0.00296533
AKR1C3	5.29754	0.0023741	0.0190064
AKR1C4	2.44004	0.00187184	0.0160671
AMBP	2.35964	0.00018119	0.00307457
AMPH	-2.47956	2.61587e-10	7.64536e-08
ANGPTL7	-5.3015	0.000254717	0.00398073
ANKRD37	3.10098	0.0046014	0.0301959
APOBEC3Z1	5.65585	0.000126013	0.00231646
AR	-5.09781	0.000354086	0.00503808
AVIL	2.06193	1.69556e-07	1.45625e-05
BATF2	2.32509	4.56772e-11	1.7889e-08
BCL2A1	2.06692	4.26367e-09	7.80291e-07
BEX4	-2.36632	0.00621799	0.0369868
BHMT2	-3.91423	3.96103e-10	1.0342e-07
BMP3	-3.58774	0.00641005	0.0377055
BOLA-DQA5	3.26913	0.000144185	0.00257142
BOSTAUV1R414	-3.89464	8.34153e-07	4.80423e-05
BPIFA2C	2.55331	0.00144267	0.0133257
C15H11orf53	2.49751	4.63938e-05	0.00110336
C17H22orf31	-2.74776	0.00407632	0.0276969
C2	2.28302	1.63839e-07	1.43151e-05
C22H3orf67	-2.17428	2.21724e-05	0.000631705
C2CD4D	4.57378	0.00702428	0.0401302
C3	3.69878	4.69667e-20	1.00587e-16
C4BPA	5.33618	1.0897e-11	5.61541e-09
C6H4orf17	-3.65041	2.85556e-06	0.000130014
C7H19orf57	2.18755	3.06279e-05	0.000806123
CAGE1	-2.22391	0.000132354	0.00240869
CALHM6	2.61958	2.0055e-05	0.000587677
CAPN14	4.36286	1.23801e-05	0.000410197
CASC1	-3.00662	0.000626322	0.00745571
CCDC129	4.45401	0.00615911	0.0367931
CCKAR	-3.08841	0.0016163	0.0144193
CCL1	3.04493	3.77776e-07	2.6326e-05
CCL17	3.40639	7.38674e-12	4.13278e-09
CCL22	2.5153	5.62393e-08	5.98521e-06
CCL4	3.25945	7.57342e-09	1.24624e-06
CCL8	2.44046	4.12138e-07	2.79255e-05
CCR10	2.43823	8.79688e-09	1.40049e-06
CD1B	2.08274	0.00137257	0.0129158
CD207	5.88273	0.00106373	0.0108264
CD27	2.1142	1.27344e-05	0.000417697
CD274	2.01775	1.37206e-07	1.23246e-05
CD72	2.26432	1.54732e-08	2.16426e-06
CD79B	2.53243	5.88444e-06	0.000233257
CDH19	-3.61729	2.53402e-06	0.000119726
CDKL5	-3.12529	1.29813e-05	0.00042296
CER1	-4.66467	0.00878009	0.0473511
CFAP206	-2.92974	0.000107686	0.00207142
CFAP44	-2.13793	0.00860048	0.0466135
CFAP54	-2.55433	9.40038e-05	0.00186503
CFB	2.10526	1.49746e-08	2.12488e-06
CFHR5	3.83428	0.00631407	0.037309
CHAT	2.36607	1.36005e-05	0.000438756
CHI3L1	2.19253	7.53651e-18	9.83866e-15
CHRDL1	-2.47607	0.000776859	0.00869283
CHRDL2	3.65044	5.3823e-18	8.1074e-15
CHRM5	-4.85539	0.00456548	0.0300407
CL46	5.62594	1.5165e-06	7.77386e-05
CLCA1	4.04518	0.000300946	0.0044611
CLCA2	2.56545	6.73564e-07	4.02126e-05
CLDN2	2.28721	2.87108e-11	1.27776e-08
CLDN20	-3.62856	0.00128596	0.01235
CLEC6A	2.50726	8.34242e-05	0.00171238
CNKSR2	-2.68967	0.00772444	0.0429822
CNTD1	-5.15739	0.0015983	0.0143141
COL10A1	-4.99611	0.0072125	0.0408903
COL4A3	-3.60763	2.8771e-05	0.000765228
COX6B2	2.78808	1.32277e-16	1.36328e-13
CPNE4	-2.27777	0.00370954	0.0260206
CRYBA2	-4.59236	1.28039e-05	0.000419275
CSF2	5.57031	4.93224e-06	0.000202906
CSMD1	-4.99327	0.00136982	0.0128961
CXCL10	3.07795	1.83874e-27	7.20123e-24
CXCL11	3.40379	7.70826e-10	1.84077e-07
CXCL9	3.26602	1.47936e-11	6.97752e-09
CXCR1	2.60934	0.000403422	0.00553984
CXCR2	3.23129	1.75012e-10	5.61816e-08
CYP24A1	2.42678	0.00907393	0.0484553
CYP2C19	-3.98363	0.00366977	0.0258402
CYP3A5	-4.12577	3.38546e-05	0.00087
DACT2	4.2233	5.21464e-09	9.19937e-07
DAPL1	2.51349	1.89645e-06	9.38266e-05
DCHS2	-3.26167	0.00226609	0.0184051
DHRS9	2.26583	0.00011292	0.00212821
DIAPH2	-2.28452	0.000411506	0.00560369
DKK2	-2.54942	0.00366272	0.0258277
DMGDH	-2.37001	5.63079e-05	0.00126447
DMRT2	-3.24691	0.000655545	0.00771324
DNER	-2.34742	1.84522e-05	0.000549134
DPP10	-2.28861	0.00593692	0.0358928
DUOX1	3.93835	4.44151e-19	7.24781e-16
DUOX2	2.40808	5.54812e-11	2.08929e-08
DUOXA1	2.75718	4.68131e-05	0.00110846
DUOXA2	2.71783	0.000146631	0.00260319
EAF2	2.37105	1.08838e-06	6.02592e-05
EBF2	-4.96044	0.000311267	0.00458287
EIF5A2	-2.41508	0.00766435	0.0427588
ELFN1	2.00424	0.000587523	0.00714145
ELMOD1	-3.73501	0.00135439	0.0128168
ELOVL2	-2.06086	0.00787281	0.0435988
EML6	-2.29148	1.85466e-06	9.24122e-05
ENAM	-5.17686	0.00109524	0.0110154
ENPP6	-2.43958	1.26219e-05	0.000416097
EPHA3	-2.11825	5.39605e-05	0.00122582
EPHA5	-3.33052	0.00944053	0.049869
FAM199X	-3.02943	0.000835646	0.00912131
FAM217A	-4.36897	0.00381418	0.0265138
FAM240A	-3.24571	0.00331139	0.0239984
FAM71E2	2.40766	0.00494746	0.0317331
FAT2	-3.80141	0.000477402	0.0062021
FBN3	-2.18598	6.56509e-07	3.95562e-05
FCER2	2.29215	5.42971e-05	0.00123061
FCGBP	2.89676	0.000553966	0.00686879
FCRL3	3.45353	1.19948e-07	1.10793e-05
FCRLA	2.41287	0.000451902	0.00597033
FETUB	2.14982	1.98096e-07	1.6163e-05
FFAR4	3.16667	0.000667573	0.00779047
FGF23	4.70727	0.00043646	0.00584552
FMO2	-2.47775	0.00835	0.045584
FNDC7	-3.61393	0.00794514	0.0438553
FOXD3	-2.13524	0.00703746	0.0401616
FREM3	-2.85046	0.000379968	0.00530706
FRMD1	-4.8046	1.53866e-08	2.16426e-06
FRZB	-3.01175	2.40642e-06	0.0001147
GABRA1	-3.32421	0.00586114	0.0355885
GALNT13	-4.91345	0.00536914	0.0335477
GATA1	3.46674	1.76212e-08	2.36341e-06
GBP4	2.96037	9.91548e-21	2.42706e-17
GBP5	2.30266	1.87714e-07	1.56418e-05
GCGR	-2.21684	0.00179322	0.0155582
GCM2	6.66801	7.80714e-05	0.00162984
GFAP	-2.62319	0.00559523	0.0345657
GFI1B	2.47412	0.000314231	0.00461499
GGT6	2.68651	0.000131931	0.00240322
GHRHR	-5.52697	0.000356762	0.0050624
GJB2	2.40057	6.65539e-06	0.000254543
GMNC	-3.41557	0.00105791	0.010792
GNA14	-2.36102	0.000455776	0.00598924
GNG13	3.02679	0.000117611	0.00219305
GPC6	-2.33365	9.2342e-05	0.00184472
GPR149	-4.71484	0.00122201	0.0119027
GPR158	-5.00368	0.00250066	0.0196975
GPR171	2.50677	2.22631e-12	1.47651e-09
GPR31	2.25524	7.4754e-07	4.38274e-05
GPR33	4.67446	0.000606108	0.00731739
GRIA1	-2.01955	6.2844e-07	3.8302e-05
GRIA2	-4.31833	0.00644849	0.0378975
GRID2	-4.63079	0.0074871	0.0420115
gzmA	4.61092	2.56344e-05	0.000703044
GZMB	2.1662	1.03107e-07	9.80115e-06
HAPLN4	2.07196	0.00452164	0.0297823
HCST	2.06146	0.0094249	0.0498268
HIST1H1B	2.57597	5.83345e-07	3.64954e-05
HIST1H2AJ	2.36993	4.9845e-05	0.00115511
HIST1H2AM	2.15987	0.00377449	0.0263407
HIST1H2BJ	3.05105	0.000622887	0.00743289
HIST1H2BN	2.16135	0.00334724	0.0242134
HIST1H3C	3.08336	0.000416719	0.00565502
HMX2	2.27569	0.00558311	0.034532
HMX3	2.16953	0.000614331	0.00736387
HPSE2	-3.82253	2.91513e-05	0.00077245
HTR1B	-3.26245	0.0056579	0.034775
ICOS	2.0657	7.06196e-06	0.00026645
IDO1	3.97762	2.69292e-31	2.63664e-27
IFI27	3.20444	8.21105e-05	0.00169073
IFI44	3.13294	9.88731e-06	0.000345738
IFI44L	2.2556	3.53898e-08	4.17472e-06
IFI6	2.45872	0.000208046	0.00341202
IFIT3	2.07548	1.47925e-06	7.62279e-05
IFNE	-5.51715	0.000279361	0.00424395
IGCGAMMA	5.63572	7.18714e-12	4.13278e-09
IGF2BP3	2.19898	7.15746e-07	4.22161e-05
IGHG1	3.63314	0.00104166	0.0106962
IGHM	2.78117	3.59469e-12	2.13307e-09
IGLL1	3.04528	7.84526e-05	0.00163606
IL11	2.15805	0.000409851	0.00559283
IL13RA2	2.6891	0.0061498	0.0367832
IL17REL	2.38128	2.73982e-05	0.000734693
IL1B	4.12542	3.32278e-25	1.08445e-21
IL1R2	2.6334	1.28276e-05	0.000419348
IL5RA	2.46345	0.000257515	0.00401055
IRF4	2.38633	1.25062e-10	4.15079e-08
ISG15	3.88138	3.64413e-07	2.55768e-05
ITLN2	11.2695	1.13728e-24	3.18147e-21
IZUMO2	-3.27145	0.000277157	0.00422593
JAKMIP2	-2.78259	0.000822107	0.00903902
JAZF1	-2.01434	1.79876e-14	1.40893e-11
KCNE1	2.04397	7.85754e-05	0.00163688
KCNH1	-3.4934	1.32414e-07	1.20043e-05
KCNJ13	-5.97686	2.41469e-05	0.000673567
KIAA0895	-2.42197	0.00151929	0.0138183
KMO	3.60463	0.002223	0.0181672
KRT12	2.3507	7.41852e-06	0.000275132
KRT13	3.12057	0.00474518	0.0308397
KRT17	3.22664	0.000324977	0.00473479
LAG3	3.16045	1.04005e-06	5.85237e-05
LEP	-5.75469	1.46404e-05	0.000465403
LEPR	-5.33552	0.00187967	0.0161084
LGI1	-2.50768	0.00148024	0.0135766
LHX3	5.91747	0.00176065	0.0153504
LINGO2	-2.80198	0.000115568	0.00216409
LMO1	2.23222	0.00594229	0.0359031
LOC100139881	2.27627	4.34637e-07	2.92395e-05
LOC100139916	4.33105	3.2306e-17	3.95385e-14
LOC100294952	2.2004	0.00063832	0.00757551
LOC100297044	2.0328	0.000336366	0.00485746
LOC100297192	2.73754	0.00136673	0.0128799
LOC100298356	3.07383	3.68329e-08	4.24679e-06
LOC100299023	4.76937	0.000612534	0.00736387
LOC100299045	3.86428	0.0010027	0.0103833
LOC100301422	4.49156	2.58909e-07	1.98045e-05
LOC100336589	2.90778	6.46862e-05	0.0014012
LOC100336682	10.5252	5.13673e-20	1.00587e-16
LOC100337168	3.96275	0.00234977	0.0188478
LOC100568284	-4.77591	0.00018868	0.00316601
LOC100847115	5.17838	0.00343378	0.0246753
LOC100847119	3.20304	0.000111505	0.00210763
LOC100847120	2.67129	1.89572e-07	1.57296e-05
LOC100847357	-2.05203	5.98302e-07	3.72873e-05
LOC100847941	-2.18807	0.000576832	0.0070597
LOC100847963	-2.24009	0.00107368	0.0108993
LOC100848368	2.31497	0.000647704	0.00764978
LOC100848752	3.22416	0.00263678	0.0205058
LOC100849017	-4.49301	0.00266491	0.0206834
LOC101901983	-2.0271	0.00522597	0.0328418
LOC101902232	-2.25954	0.00889512	0.0478134
LOC101902425	-5.59583	0.00096111	0.010086
LOC101902435	-2.10463	0.00163975	0.0145411
LOC101902515	3.14177	0.00697603	0.0399663
LOC101902689	5.74361	2.19166e-07	1.74924e-05
LOC101902760	-2.3656	2.84045e-05	0.000757789
LOC101902904	-3.27526	9.71234e-05	0.00191335
LOC101902922	-2.09751	7.24323e-05	0.00154338
LOC101902944	-6.02426	0.00028013	0.00424787
LOC101902951	-5.0994	0.00183419	0.0158336
LOC101902958	-2.98974	0.00252283	0.0198481
LOC101903030	3.20423	2.54952e-06	0.000119953
LOC101903199	-3.50001	0.00178731	0.0155138
LOC101903572	-2.49258	1.57206e-05	0.000490193
LOC101903645	-2.90095	1.35146e-06	7.17192e-05
LOC101903704	-5.318	0.000797081	0.0088433
LOC101903757	3.28692	1.65624e-05	0.000506759
LOC101904239	-2.84293	0.00278302	0.0212133
LOC101904564	-4.64041	0.000675648	0.00785519
LOC101904639	2.21191	0.00484273	0.031225
LOC101904659	2.70101	0.00752361	0.04216
LOC101904756	-2.97953	0.00830591	0.0453686
LOC101904759	2.59785	0.000389005	0.00539865
LOC101904769	-2.31285	0.000690435	0.00796528
LOC101904842	3.20096	0.00280152	0.0213129
LOC101905090	2.56022	0.000578151	0.00707143
LOC101905381	3.61539	0.00243204	0.0193516
LOC101905510	-2.1114	0.000221021	0.00356217
LOC101905635	2.05028	0.00553809	0.0343186
LOC101905666	-2.2054	0.00698938	0.0399959
LOC101905730	-3.88331	0.00185436	0.0159614
LOC101906012	-2.28609	2.40331e-06	0.0001147
LOC101906240	-2.31857	4.06232e-08	4.57175e-06
LOC101906281	2.49507	0.00315048	0.0231405
LOC101906344	-2.94752	0.00771996	0.0429822
LOC101906669	2.80795	0.00258017	0.0201763
LOC101907132	-3.13589	0.00930558	0.0493291
LOC101907516	-2.68672	0.00544317	0.0339021
LOC101907615	-2.36379	2.43483e-07	1.89202e-05
LOC101907641	-5.98051	0.000820932	0.00903117
LOC101907820	6.1219	0.000791734	0.00882323
LOC101908154	-4.1663	0.000293211	0.00438149
LOC101908166	-3.32862	0.000187143	0.00314831
LOC101908205	-2.24404	5.32569e-06	0.000214584
LOC101910094	-2.42917	5.1032e-07	3.30949e-05
LOC104968522	-2.19601	0.00015515	0.00272235
LOC104968634	3.04585	2.55519e-07	1.96219e-05
LOC104969122	2.58876	5.02698e-07	3.29225e-05
LOC104969351	-2.6672	0.00248662	0.0196105
LOC104969983	-3.29789	0.0020063	0.0168543
LOC104970450	-2.95965	0.000351581	0.00501432
LOC104970637	2.93342	0.00188707	0.0161506
LOC104970779	-4.37811	0.00274347	0.0209854
LOC104970930	-3.96195	0.000119648	0.00222081
LOC104971021	-4.71196	0.000365147	0.00516268
LOC104971030	-3.98752	0.00934771	0.0494728
LOC104971345	-2.20283	6.58041e-06	0.000252954
LOC104971707	2.37086	0.000980279	0.0102486
LOC104972133	3.03483	9.39075e-07	5.33014e-05
LOC104972173	-5.47909	6.46471e-05	0.0014012
LOC104972542	-4.39585	1.14343e-07	1.06622e-05
LOC104972888	-2.24579	0.00526567	0.0330594
LOC104973100	-2.6362	0.00547181	0.0340372
LOC104973311	-5.13956	0.00503335	0.0319956
LOC104973320	2.58932	0.000676328	0.00785519
LOC104973390	-4.71244	0.00371507	0.0260374
LOC104973760	-2.756	0.00269165	0.0208167
LOC104974473	-5.1034	0.00065365	0.00769907
LOC104974541	4.6682	0.00527858	0.033098
LOC104974928	-4.4021	0.000387348	0.00539093
LOC104975111	-4.54744	0.00742703	0.04178
LOC104975232	6.54488	0.000216348	0.00350706
LOC104975673	-2.87161	6.23697e-07	3.8286e-05
LOC104975866	2.39366	0.00356547	0.0253427
LOC104975911	-3.4724	1.80398e-05	0.000540972
LOC104976076	5.97593	0.00026016	0.00403292
LOC107131357	-5.49278	0.00114444	0.0113816
LOC107131422	-3.35176	0.00035533	0.0050494
LOC107131642	-2.29926	0.00379256	0.0263822
LOC107131710	-4.23793	4.61573e-06	0.000192477
LOC107131851	-2.30212	6.58801e-06	0.000252954
LOC107132032	-3.30274	0.000350577	0.00500729
LOC107132098	-6.26744	4.61577e-06	0.000192477
LOC107132382	-3.17136	0.00299332	0.0223048
LOC107132464	-5.34078	0.000850739	0.00923355
LOC107132465	-3.84416	0.000479595	0.00621538
LOC107132603	-2.0065	0.0087641	0.047317
LOC107132623	-4.6437	0.00194907	0.0165367
LOC107132759	-3.77841	0.000369771	0.00520885
LOC107132870	-2.03363	0.00118303	0.0116435
LOC112441472	-5.06292	0.00562648	0.0346798
LOC112441477	4.27155	0.00101827	0.0105057
LOC112441482	4.37496	0.000371481	0.00521833
LOC112441484	2.49623	0.00944038	0.049869
LOC112441499	3.43011	2.15519e-05	0.0006161
LOC112441507	3.42066	7.94337e-11	2.8805e-08
LOC112441525	-2.40395	0.00161246	0.0143981
LOC112441605	-5.19155	1.09935e-08	1.68183e-06
LOC112441612	-5.17802	0.000676263	0.00785519
LOC112441665	4.72089	3.97249e-07	2.7199e-05
LOC112441677	-3.38697	4.3655e-05	0.00105626
LOC112441773	5.82612	0.00301705	0.0224494
LOC112441845	-5.65493	5.84836e-05	0.00130222
LOC112441859	-5.11758	3.72343e-05	0.000938381
LOC112441885	-2.06238	0.000484918	0.00625537
LOC112441987	3.83693	0.000964621	0.010112
LOC112442024	-3.20416	0.00472421	0.0307527
LOC112442043	-4.578	0.00718218	0.0408011
LOC112442045	-4.22655	0.000221461	0.00356339
LOC112442054	-3.08168	0.00676479	0.0391981
LOC112442060	-4.72913	0.00623558	0.0370577
LOC112442062	4.16321	1.01084e-05	0.000350964
LOC112442070	4.03163	0.00287318	0.021723
LOC112442086	2.49699	0.00872001	0.0471179
LOC112442088	3.40688	1.46082e-10	4.76764e-08
LOC112442312	-4.95381	0.000340508	0.00489203
LOC112442381	-5.27905	0.00157499	0.0141734
LOC112442414	2.41144	2.40611e-05	0.000673093
LOC112442558	-4.68899	0.00117058	0.0115566
LOC112442611	-2.6904	0.0030166	0.0224494
LOC112442618	-3.83156	0.00767176	0.0427625
LOC112442647	-4.69353	0.00501702	0.0319387
LOC112442651	2.87403	0.00901946	0.048259
LOC112442976	-2.9497	0.0044106	0.0292675
LOC112443128	-3.54837	0.00312286	0.0229914
LOC112443200	3.65053	0.00075637	0.0085122
LOC112443225	-7.07804	3.07138e-07	2.25258e-05
LOC112443335	-4.6472	0.00441752	0.0292841
LOC112443425	4.4734	5.73839e-05	0.00128422
LOC112443444	-3.41217	6.00765e-07	3.72873e-05
LOC112443452	4.18505	0.00553063	0.0343158
LOC112443457	-3.63128	3.11326e-06	0.000139826
LOC112443486	-4.32265	0.00399329	0.0272747
LOC112443503	-2.62793	0.000193593	0.00323459
LOC112443543	-2.98697	0.00797444	0.0439751
LOC112443619	-5.26695	0.00244071	0.0193969
LOC112443674	-5.2863	0.00324235	0.023599
LOC112443780	3.87287	0.001393	0.0130142
LOC112443851	-4.58432	0.00722645	0.0409429
LOC112444167	-5.57799	0.000216688	0.00350967
LOC112444215	-4.59059	2.13235e-08	2.69392e-06
LOC112444316	-4.27003	0.00492136	0.0315968
LOC112444328	-6.47617	1.30964e-06	6.96883e-05
LOC112444343	-5.07456	0.00504245	0.0320277
LOC112444345	3.68259	0.00127839	0.0122954
LOC112444351	-2.67417	0.000107146	0.00206712
LOC112444389	-2.4393	0.0047976	0.0310464
LOC112444515	-5.01255	0.00775799	0.043097
LOC112444559	-4.54211	0.00256642	0.0200942
LOC112444560	-3.38554	0.000685796	0.00794631
LOC112444585	-5.4706	9.81201e-07	5.55314e-05
LOC112444588	2.61157	0.000864216	0.0093343
LOC112444589	-3.38385	0.00158118	0.0141967
LOC112444637	3.42886	0.00919115	0.0488946
LOC112444733	6.80802	1.88421e-08	2.47395e-06
LOC112444752	-2.33559	0.00292128	0.0219631
LOC112444772	-5.15083	0.00353143	0.0251779
LOC112444971	-2.84957	0.0024703	0.0195369
LOC112445029	-2.29292	0.00184663	0.0159136
LOC112445144	-2.23133	0.00679843	0.0393285
LOC112445939	-2.00228	0.00588087	0.0356579
LOC112445946	-4.16026	0.00860433	0.0466215
LOC112445986	-5.06756	0.00687926	0.0396368
LOC112446002	-4.93512	0.000650922	0.0076739
LOC112446007	2.45318	0.000129664	0.00237298
LOC112446350	-4.11559	4.0021e-06	0.000171486
LOC112446356	-2.38354	0.00157806	0.0141816
LOC112446364	2.13853	0.00462849	0.0303026
LOC112446408	3.00022	9.36922e-05	0.00186073
LOC112446457	-4.19601	0.00289333	0.0218416
LOC112446689	-5.06702	0.000574127	0.00704006
LOC112446690	-4.97345	0.00261566	0.0203819
LOC112446699	-3.6536	0.00137892	0.0129506
LOC112446730	-4.83375	0.00696559	0.0399415
LOC112446767	-3.95455	0.00673331	0.0390623
LOC112446775	-3.73712	0.000693839	0.00798954
LOC112446777	-3.93647	0.000130718	0.00238557
LOC112446779	-2.19914	2.50591e-05	0.000692112
LOC112446861	-2.76716	0.00401956	0.0273968
LOC112447056	-2.75678	0.00676685	0.0391981
LOC112447070	-3.64521	0.00908415	0.0484702
LOC112447136	-2.39043	0.000851117	0.00923355
LOC112447294	3.00416	0.0074875	0.0420115
LOC112447371	-3.25482	3.06781e-05	0.00080636
LOC112447386	-5.00505	0.000962363	0.0100937
LOC112447462	-2.86739	0.00177489	0.0154471
LOC112447470	3.31182	0.00125483	0.0121284
LOC112447473	-4.56912	2.11283e-08	2.68659e-06
LOC112447746	5.59085	0.00531497	0.0332753
LOC112447769	-2.66108	9.28231e-08	9.04309e-06
LOC112447851	-4.82306	0.00285932	0.0216266
LOC112448043	-4.99962	0.00370655	0.0260206
LOC112448045	-4.4669	0.00385347	0.026639
LOC112448058	-3.86515	0.000184455	0.00311918
LOC112448095	6.08065	0.000200539	0.00332793
LOC112448108	-4.44254	0.00309824	0.0228942
LOC112448253	-2.57663	0.00164035	0.0145411
LOC112448260	-3.20201	0.00514423	0.0324322
LOC112448392	-4.5487	0.00765965	0.0427447
LOC112448430	3.3362	0.00520163	0.0327203
LOC112448453	-2.61556	1.26069e-08	1.88758e-06
LOC112448496	-2.73704	0.000101318	0.00197022
LOC112448526	-4.85144	0.00262242	0.0204265
LOC112448620	-4.01255	0.00423768	0.0284576
LOC112448741	-4.72677	1.87195e-05	0.000554562
LOC112448758	-2.33484	0.0031986	0.0233887
LOC112448814	-4.99662	0.000287118	0.00432155
LOC112448973	-5.00842	0.00274152	0.0209787
LOC112449235	3.71949	7.89968e-05	0.00164391
LOC112449246	-4.15681	0.00102787	0.0105769
LOC112449450	-5.15292	0.00423301	0.0284398
LOC112449519	-4.9319	0.00268112	0.0207681
LOC112449534	-3.60426	3.9715e-05	0.00098443
LOC112449545	-4.68365	0.00519143	0.0326771
LOC112449664	3.03302	0.00117089	0.0115566
LOC504548	2.81687	3.79559e-11	1.58139e-08
LOC505183	3.4033	0.00447659	0.0295601
LOC505468	-5.88348	1.58744e-05	0.00049158
LOC507247	2.85052	7.54037e-05	0.00158089
LOC508646	4.4647	0.00151775	0.0138183
LOC510185	3.50787	1.67112e-05	0.000509831
LOC511353	3.75592	0.000184292	0.00311911
LOC511354	3.1963	3.21188e-08	3.85859e-06
LOC511531	2.30431	1.11769e-09	2.48712e-07
LOC512486	3.27106	4.49808e-28	2.20204e-24
LOC513659	2.12711	1.48813e-12	1.04073e-09
LOC515276	4.12292	0.00353426	0.0251848
LOC517828	-3.96174	0.00581861	0.0353961
LOC518134	2.13023	1.4388e-06	7.49327e-05
LOC521214	5.17599	7.37039e-09	1.22311e-06
LOC524176	-7.52214	8.51899e-09	1.36737e-06
LOC527068	3.12919	0.00084865	0.00922725
LOC527385	-5.22205	0.00247922	0.0195799
LOC529277	2.34789	0.000569004	0.0069989
LOC530472	5.44739	0.000344759	0.00494221
LOC531557	-2.11942	2.74959e-06	0.000126688
LOC534967	2.28617	0.000160761	0.00279824
LOC536148	-5.40213	0.00378173	0.0263596
LOC540627	-2.51986	0.000429508	0.00580044
LOC616094	-2.59634	1.36122e-06	7.20414e-05
LOC616364	2.54407	0.00403884	0.0275024
LOC616720	-2.30008	0.00144693	0.0133587
LOC781004	2.25875	3.0116e-12	1.84291e-09
LOC781197	2.0988	7.31982e-05	0.00155463
LOC781298	2.16549	0.00416702	0.0280988
LOC781710	4.66346	5.80453e-33	1.13664e-28
LOC782781	-4.52219	0.00188586	0.0161473
LOC783533	-2.62846	0.000571039	0.00701951
LOC784768	2.33197	0.000163481	0.00283299
LOC786987	4.87851	1.49656e-11	6.97752e-09
LOC787465	2.84598	0.000285304	0.00430418
LOC789175	6.6466	5.06561e-05	0.00117191
LOC789569	-2.43211	0.00392135	0.0269337
LOC789895	-2.79587	0.00177864	0.0154659
LRMP	2.01063	3.57234e-08	4.18883e-06
LRRC15	3.15966	1.64483e-07	1.43151e-05
LRRC31	-4.7386	0.00630837	0.037309
LRRC7	-4.56284	0.00575694	0.0351629
LSAMP	-2.03015	1.80346e-07	1.52881e-05
M1AP	-2.03424	0.00292438	0.0219743
MACROD2	-2.11804	0.00134605	0.0127644
MAGI2	-3.10649	1.89925e-05	0.000559266
MALRD1	-2.87961	0.00701979	0.040127
MCF2	-4.17076	0.0057416	0.0351021
MDFI	2.14767	2.78221e-09	5.34129e-07
MDGA2	-3.27795	0.00115507	0.0114583
MIR1281	-5.05766	0.002983	0.0222441
MIR197	-4.70055	0.00198281	0.0167215
MIR374B	-2.03602	0.00105119	0.0107464
MIR4657	-2.78375	0.000661018	0.00772995
MMP12	3.14238	4.53682e-11	1.7889e-08
MMP13	3.67724	8.33233e-11	2.91364e-08
MMP3	3.37032	2.52933e-15	2.35854e-12
MPO	4.01063	2.5191e-05	0.000693798
MPP3	-2.53785	0.000484383	0.0062526
MPTX	3.15296	2.1263e-05	0.000610517
MSMB	2.99532	0.0080339	0.044191
MT1A	3.69879	0.00134571	0.0127644
MUC13	3.22011	2.29218e-06	0.000110828
MX1	2.00286	2.78481e-07	2.08138e-05
MZB1	2.99512	6.02348e-06	0.000237806
NCMAP	-3.06531	1.00331e-07	9.67821e-06
NEGR1	-2.3981	0.000101218	0.00197022
NFAM1	2.07114	3.54053e-07	2.50291e-05
NGF	-3.50531	0.00442176	0.0293018
NLGN4X	-2.63909	8.83758e-05	0.00178849
NOL4	-2.28304	0.00564203	0.0347252
NPTX1	-2.79012	6.28777e-05	0.00137419
NUAK1	-2.43524	7.62637e-05	0.00159551
NYX	-5.25353	0.00112541	0.0112266
OAS1X	2.54143	3.60807e-06	0.000157357
OAS1Y	3.33641	3.33683e-06	0.000147166
OAS1Z	2.25807	3.9873e-05	0.00098585
OAS2	2.23952	0.00501565	0.0319387
OCSTAMP	5.33042	1.44246e-11	6.97752e-09
OOSP2	3.82687	0.00938897	0.0496637
ORM1	2.2286	0.00388156	0.0267919
OSM	4.07758	0.00139217	0.0130127
OXT	3.80643	6.84761e-05	0.00146707
P2RY11	2.58537	0.0038702	0.0267324
PADI4	2.40609	7.72451e-06	0.000283731
PAK5	-4.38881	0.00199556	0.0168146
PCDH15	-2.19168	0.00270907	0.0208854
PCDH19	-2.00581	0.00163966	0.0145411
PCDH9	-2.30148	0.000545754	0.0067907
PCLO	-2.23155	1.07662e-06	6.02592e-05
PCYOX1	-2.12119	2.72605e-07	2.05314e-05
PDCD1LG2	2.66389	5.53319e-06	0.000221731
PDZRN4	-4.43905	5.91145e-09	1.01542e-06
PEAK3	2.46663	7.33441e-05	0.00155604
PF4	4.45658	8.94463e-05	0.00180199
PGLYRP4	4.91465	0.00865666	0.0468531
PIGR	2.10617	7.32004e-18	9.83866e-15
PLA2G2D1	2.45172	0.000385593	0.00537415
PLA2G3	2.06815	1.82734e-05	0.000545472
PLA2G5	3.19178	1.07111e-05	0.000367974
PLAC8L1	-2.05989	0.00688209	0.0396368
PLCXD3	-3.4237	2.68625e-09	5.20813e-07
PLPPR4	-2.83776	0.00152003	0.0138186
PNLIPRP2	6.58766	0.000269802	0.00414698
POU2AF1	2.22031	1.46392e-07	1.30897e-05
POU2F3	2.14109	0.000614212	0.00736387
PPEF2	-2.95867	0.00102568	0.0105598
PPP1R14C	-2.28482	1.40856e-05	0.000451432
PRRX1	-3.18169	3.26694e-07	2.36064e-05
PRTN3	-2.12537	0.00757881	0.0423661
PSMB9	2.1232	2.26205e-12	1.47651e-09
PTGDR	2.81117	5.88057e-08	6.19104e-06
RASSF9	-2.20827	0.00358518	0.0254366
RERG	-2.08723	1.143e-11	5.73902e-09
RETN	3.07798	0.00434181	0.0289286
RGS18	2.35029	3.17888e-07	2.30551e-05
RHEX	2.28193	5.23502e-07	3.36191e-05
RIMS4	-2.4882	0.000817853	0.00900236
RN7SL1	2.08272	0.000102901	0.00199703
RNF32	-3.76213	0.000105443	0.00204232
RTP4	2.12344	1.19362e-05	0.000398185
S100A12	2.21189	1.87859e-05	0.000555688
S100A9	3.2279	3.87372e-05	0.000965078
SBK3	-5.41865	9.28332e-05	0.0018493
SCN2B	-2.06599	1.27068e-05	0.000417697
SCN9A	-2.98194	5.06899e-05	0.00117191
SDS	3.85074	1.05527e-30	6.88811e-27
SEMA3D	-2.90277	0.000255821	0.00399163
SERPINA14	5.16677	7.53137e-05	0.0015807
SEZ6L	-2.47892	0.00417508	0.0281433
SFRS18	-2.67715	1.98312e-09	4.04516e-07
SH2D6	2.2407	0.000590086	0.0071637
SLC10A1	-3.01954	0.00148458	0.0135935
SLC16A9	-2.72837	0.00141789	0.0131526
SLC22A2	-3.45885	0.00680775	0.0393631
SLC30A4	-2.14592	2.21945e-05	0.000631705
SLC3A1	-2.34974	0.00373843	0.0261263
SLC5A7	-2.9898	0.00335136	0.0242342
SLC6A7	-2.81917	5.77103e-06	0.000229273
SLC7A10	2.3709	1.37368e-08	2.02379e-06
SLPI	2.50361	0.00108603	0.0109791
SMCO3	-3.59734	0.00023678	0.00376105
SOCS1	2.83451	0.00224849	0.0183229
SOGA3	-2.63904	0.00410738	0.0278307
SORCS1	-2.0678	0.00292145	0.0219631
SPATA46	-2.61456	0.00329199	0.0238843
SPHKAP	-3.15944	2.50712e-06	0.000119161
SRXN1	2.23566	6.92114e-17	7.52943e-14
SSUH2	-2.2807	0.000431309	0.00581273
ST6GALNAC5	-5.4111	0.00037015	0.00520885
ST8SIA3	-2.82878	0.000251855	0.00395355
SULT1C3	-3.98972	0.00359357	0.0254592
TAS1R1	2.14987	0.00316542	0.0232242
TCN1	4.79271	2.53733e-06	0.000119726
TDRD5	-2.2025	2.69728e-05	0.000727523
TEKT3	-2.01193	0.00373732	0.0261263
TEX12	2.06778	0.000922283	0.00980996
TEX35	-2.64615	0.000853334	0.00924225
TFF3	3.08026	8.92182e-06	0.000318228
TGM3	3.23115	3.6752e-05	0.000927621
THEMIS	2.12501	0.00738607	0.0416453
TIFAB	2.19084	0.000323724	0.00472015
TIGD4	-3.57239	0.0031705	0.0232527
TKTL2	-3.3638	1.39032e-05	0.000446316
TLL1	-2.74693	6.07248e-05	0.00133758
TM4SF20	2.24614	0.00172823	0.0151487
TMC1	-2.50953	0.00255197	0.0200209
TMEM200A	-2.11238	0.00126106	0.0121603
TMIGD2	3.21576	0.000287608	0.00432229
TNFRSF13C	2.61005	0.000240199	0.00381166
TNFSF13B	2.39583	3.31305e-07	2.38404e-05
TRAM1L1	-5.14979	9.22602e-07	5.25186e-05
TREM1	4.99267	0.00163247	0.0145161
TREML2	2.64398	1.62187e-15	1.58797e-12
TRIM15	3.41048	2.57258e-06	0.00012023
TRPC3	-2.07823	0.00643493	0.0378291
TRPC5	-6.30718	4.29001e-06	0.000183022
TRPM5	2.13191	0.00531124	0.0332708
UBA7	2.36964	3.1512e-10	8.81525e-08
VIT	-2.1918	0.00908115	0.0484674
VPREB3	2.25339	0.00781451	0.043325
WDR66	-6.51306	5.10401e-07	3.30949e-05
WISP3	-2.22794	0.00274967	0.0210082
WNK3	-3.84778	4.21849e-05	0.00102872
XAF1	2.61064	5.86347e-10	1.4534e-07
XCL2	2.42753	7.62617e-06	0.000281765
XKR4	-2.58488	0.000494184	0.00632491
XKR7	-4.36415	0.00510228	0.0322558
ZBP1	2.6563	1.01563e-11	5.37518e-09
ZBTB16	-3.24923	1.76356e-05	0.000529662
ZDHHC22	-2.64489	0.00151888	0.0138183
ZEB2	-2.13453	6.44717e-07	3.89656e-05
ZFHX4	-3.15409	0.00343125	0.0246725
ZNF81	-2.2904	0.00702812	0.0401302
ZSCAN10	5.45951	0.00273542	0.0209701

## Sheet: 10vs.0dpi-fundic
Gene	log2FoldChange	pvalue	padj
ABCB11	3.92034	0.000706209	0.00424474
ABCG8	2.46568	0.00231353	0.0112751
ACRBP	2.80355	4.15221e-07	8.467e-06
ADAM12	3.27756	3.02015e-18	1.09808e-15
ADAMTS14	2.2782	1.47067e-06	2.38752e-05
ADAMTS4	2.37938	3.4209e-11	2.58513e-09
ADAMTS5	2.19046	6.99539e-14	9.8395e-12
ADCYAP1	-2.07317	0.013781	0.0462244
ADGRE3	3.30313	0.00046197	0.00299232
AGTR2	4.8948	0.00023357	0.00169717
AJAP1	-5.46557	0.00197783	0.00991229
ALB	-2.69349	0.00439542	0.0188404
ALDH8A1	-2.70449	0.00662373	0.026103
ALOX12	2.1271	2.19714e-16	5.16327e-14
AMBP	2.40036	1.97186e-11	1.58324e-09
AMH	-2.02629	2.30574e-06	3.49856e-05
ANGPTL4	2.16008	1.93418e-11	1.56603e-09
ANKRD1	2.19098	5.78854e-11	4.07099e-09
ANKS4B	2.20887	6.72639e-14	9.53071e-12
ANXA8L1	2.52293	1.29974e-09	6.15381e-08
AOX2	2.46186	0.00827957	0.0310403
APOB	3.51195	0.00451591	0.0192568
APOBEC3Z1	4.21931	0.000940815	0.00537441
AQP5	3.24517	9.95358e-15	1.74369e-12
ATP6V1G3	-2.11275	1.448e-14	2.36466e-12
B3GNT4	-2.16401	0.00399626	0.0174621
BATF2	2.80815	2.84217e-06	4.13972e-05
BCL2L15	2.70484	1.27494e-13	1.64886e-11
BDNF	4.1946	2.58047e-06	3.83094e-05
BLA-DQB	2.03909	6.52465e-10	3.32619e-08
BPI	2.23908	0.00866119	0.0322203
C10H15orf65	-2.19581	2.58058e-05	0.000268219
C15H11orf97	-2.84739	0.0026956	0.0127471
C1H21orf62	-2.05565	0.00433113	0.0185923
C1QTNF4	-4.82137	0.0120499	0.0415833
C1RL	3.05316	5.85783e-15	1.04519e-12
C2	2.29902	1.80543e-10	1.10097e-08
C3	3.16533	4.84532e-09	1.89007e-07
C4BPA	3.43729	7.91269e-14	1.09696e-11
C8B	2.60126	0.000177671	0.001357
CA3	-2.12418	1.04496e-13	1.40814e-11
CA4	-2.01696	3.87928e-12	3.75647e-10
CALHM6	2.58606	2.02835e-09	8.90347e-08
CAPN13	2.17142	4.82108e-10	2.56636e-08
CAPS2	-3.73283	0.00886556	0.0328033
CASS4	2.07681	4.88049e-05	0.000457427
CATSPERZ	4.50125	0.00998617	0.0359998
CBLN1	-2.17611	0.00347013	0.0156055
CBLN3	2.47675	7.24718e-11	4.93474e-09
CCBE1	2.21537	1.48479e-05	0.000169001
CCDC129	3.18861	0.000177	0.00135242
CCL17	3.76268	1.19976e-14	2.05646e-12
CCL22	2.73554	2.99318e-14	4.6515e-12
CCL26	-2.3387	0.000204069	0.00152893
CCL3	2.10588	0.00983715	0.0355985
CCL8	2.59971	4.44181e-06	6.07884e-05
CD1A	4.7971	2.22967e-15	4.47559e-13
CD1B	3.72668	7.97719e-06	9.96244e-05
CD1D	2.10613	8.4134e-09	3.03607e-07
CD1E	2.53282	1.66881e-08	5.52543e-07
CD274	2.37345	5.58994e-07	1.09137e-05
CD300LF	2.49596	3.04797e-14	4.69875e-12
CD5L	2.09956	4.67014e-07	9.35485e-06
CDA	2.94723	1.64891e-05	0.000185382
CDH26	5.38936	2.07484e-25	2.3519e-22
CDK5R2	-2.01185	3.09789e-08	9.26962e-07
CEACAM20	2.66117	3.6925e-05	0.00036359
CEMIP	3.24417	9.02166e-26	1.15898e-22
CFB	2.92613	1.14568e-05	0.000136112
CFHR5	4.86926	0.000270995	0.00192554
CFI	2.75619	0.00140266	0.00743584
CFTR	2.28176	7.80057e-18	2.54774e-15
CHAT	2.24738	2.13635e-07	4.7523e-06
CHCHD10	-2.41409	0.000156623	0.00122439
CHI3L1	2.54259	1.03798e-31	2.22244e-28
CHODL	2.24812	7.83717e-07	1.43149e-05
CHRDL2	2.03446	0.00182509	0.00927117
CHRNA6	-3.08478	0.0053994	0.0221895
CIDEC	-2.32983	0.00355502	0.0159019
CL43	6.95774	1.09406e-09	5.2444e-08
CL46	7.15568	1.67046e-06	2.6575e-05
CLCA1	6.11459	3.33964e-22	2.44341e-19
CLCA2	4.2458	3.09279e-06	4.46094e-05
CLCA3	3.24815	5.35782e-07	1.04924e-05
CLDN1	2.57953	7.30828e-11	4.95882e-09
CLDN10	-5.04932	0.00191709	0.00967076
CLDN2	3.66324	5.43456e-34	1.7454e-30
CLEC10A	2.76348	8.70624e-06	0.000107161
CLEC4D	3.17864	0.000956046	0.00543612
CLEC4G	2.37928	3.13448e-21	1.72576e-18
CLEC5A	2.44773	7.22824e-05	0.000638936
CLEC7A	2.35676	1.15955e-07	2.82484e-06
CLNK	2.40834	0.00219071	0.0107691
COL11A1	4.46286	0.00124743	0.00674467
COL21A1	2.08132	1.79335e-07	4.08004e-06
COX7B2	2.74315	0.0016752	0.0086129
CP	2.80412	1.54128e-05	0.000174503
CRLF1	2.13749	0.000271496	0.00192697
CSF2	3.18254	0.00218368	0.0107428
CTHRC1	2.69917	5.44613e-15	9.80812e-13
CTLA4	2.20766	7.51612e-05	0.000660445
CTRB1	-4.54329	0.00738495	0.0283878
CTSL	2.51225	3.72024e-11	2.77864e-09
CXCL11	3.81164	4.35954e-15	8.15614e-13
CXCL2	4.67752	0.000160904	0.00125278
CXCL8	3.83321	1.24455e-10	7.7613e-09
CXCL9	2.55333	0.00225583	0.0110302
CXCR1	3.84221	0.00321319	0.0146413
CXCR2	2.45135	0.000600042	0.00372393
CYP24A1	6.58731	1.27052e-16	3.06037e-14
CYP8B1	2.37205	0.00813358	0.0306181
DCC	2.46405	0.000106097	0.000883911
DEFB13	4.67178	0.00386028	0.0169796
DEFB7	4.462	0.00521941	0.0216436
DHRS9	2.92913	2.04057e-05	0.000222408
DIO2	3.46486	1.88464e-19	8.21478e-17
DISP2	2.69089	0.00729083	0.0280876
DLK1	-2.13524	0.00496514	0.020759
DMP1	2.74997	0.00689388	0.0269244
DPP6	2.73497	1.27567e-05	0.000148712
DTX3L	2.24414	7.15442e-06	9.09404e-05
DUOX1	4.16836	6.0388e-06	7.90005e-05
DUOX2	3.01565	7.92153e-19	2.9931e-16
DUOXA1	3.22911	9.68948e-17	2.52319e-14
DUOXA2	2.6637	1.01534e-17	3.20748e-15
DUSP9	-4.37491	0.00363136	0.0161571
EBF2	2.67129	0.000241551	0.00174529
ELMOD1	-3.35282	0.0114991	0.0400758
ENPP3	4.01846	0.000474371	0.00305825
EPHB1	2.16439	0.00190883	0.00963161
EPSTI1	2.20345	8.20659e-13	9.03662e-11
EREG	3.8539	0.000191251	0.00144639
F5	2.39167	3.92291e-18	1.3999e-15
FAM229B	-2.31569	4.19572e-06	5.79996e-05
FAM240A	-3.99802	0.00965757	0.0351135
FAM49A	2.1253	3.68863e-07	7.63479e-06
FAM71F2	2.28928	0.0036822	0.0163342
FAM92B	-3.25995	0.00423636	0.0182669
FANCB	2.57436	0.00225653	0.0110308
FCAR	2.72836	0.00532771	0.0219887
FCGBP	4.41483	1.7928e-40	8.6368e-37
FCGR2A	2.75382	1.59116e-17	4.86694e-15
FCGR2B	2.88179	3.60166e-22	2.47871e-19
FETUB	2.16633	0.00397467	0.0173835
FFAR2	2.03565	6.8568e-06	8.77361e-05
FGF23	8.44819	5.3793e-20	2.65792e-17
FN1	2.41607	5.49041e-18	1.92364e-15
FOSL1	2.60296	5.88795e-06	7.72893e-05
FRMPD3	-3.19047	0.0113609	0.0397033
GCG	-3.84718	0.00014405	0.0011401
GCM2	3.67521	0.00824045	0.0309178
GDAP1L1	-2.70091	0.00560802	0.0228652
GLDN	2.18954	0.0143522	0.0478406
GLP2R	2.50204	1.78726e-15	3.66388e-13
GP5	2.4477	0.00423302	0.0182572
GPR141	3.68149	5.16802e-09	2.00378e-07
GPR142	-3.46716	0.0129132	0.0439178
GPR182	2.85951	0.000690694	0.00417231
GPR31	2.65281	9.55984e-05	0.000807266
GRHL3	-2.41053	0.0149649	0.0494044
GRO1	2.87286	0.00311245	0.0142667
GSDMA	-3.12072	1.56965e-06	2.52691e-05
GSTA5	-4.73757	1.57892e-08	5.32852e-07
GULO	-2.06535	0.000120579	0.000980818
gzmA	4.91682	0.0115953	0.0402916
HAMP	2.11076	0.00202709	0.0101092
HAPLN4	-2.25146	4.53006e-06	6.18669e-05
HAS2	2.49266	5.29203e-11	3.76301e-09
HEATR1	2.07216	0.0145653	0.048342
HEATR9	4.39145	0.00182537	0.00927117
HERC6	3.01406	1.80488e-16	4.29383e-14
HIST1H1B	3.61639	0.000563924	0.00354546
HIST1H2AH	3.07369	0.0129483	0.0439748
HIVEP3	2.21187	3.36136e-09	1.36843e-07
HK2	2.58648	5.48109e-13	6.24974e-11
HK3	2.59871	2.30701e-22	1.85234e-19
HKDC1	2.01423	0.00055218	0.00348869
HRH3	-2.31472	0.0121743	0.0419001
HSH2D	2.04554	1.99312e-09	8.82931e-08
HSPA6	2.05416	1.73576e-08	5.72742e-07
IDO1	3.71846	1.18457e-05	0.000139698
IFI27	2.28457	4.43584e-12	4.23161e-10
IFI44	3.36449	4.17746e-09	1.65637e-07
IFI44L	2.16831	8.61492e-10	4.24003e-08
IFI6	2.07242	3.56833e-05	0.000353895
IFIH1	2.08004	2.29619e-12	2.31663e-10
IFIT2	2.08245	1.39972e-06	2.30141e-05
IFIT3	3.10499	1.69162e-13	2.15877e-11
IFITM10	2.47912	5.84301e-05	0.00053312
IGCGAMMA	3.41197	1.06926e-32	2.94353e-29
IGF2BP3	2.67566	3.94111e-09	1.57237e-07
IGFN1	5.05331	2.97366e-05	0.000302867
IL10	2.44643	0.00439578	0.0188404
IL17REL	2.58821	1.67785e-09	7.6476e-08
IL1A	3.18088	2.74433e-05	0.000281871
IL1B	3.04563	4.81455e-10	2.56636e-08
IL1R2	2.82342	2.31523e-05	0.000245134
IL22RA2	4.05947	0.00593124	0.0238612
IL26	4.98146	0.000103536	0.000864208
IQCA1L	-2.94327	0.000387145	0.00257517
ISG15	4.37969	1.37049e-14	2.27667e-12
ISG20	2.24799	8.17909e-13	9.03662e-11
ITGA11	2.12105	5.23444e-10	2.74844e-08
ITGA2	2.33204	5.24555e-19	2.06289e-16
ITGA4	2.15918	0.00306129	0.0140925
ITGAM	2.18111	4.30732e-09	1.69738e-07
ITLN2	5.47045	0.000356724	0.00241534
KCNA2	4.351	0.000715193	0.00428538
KCNK10	-2.40415	0.0149498	0.0494044
KCNT1	2.04697	6.83596e-06	8.75275e-05
KCTD19	5.11552	0.000845286	0.00492082
KLF15	-2.04709	1.86804e-10	1.13198e-08
KLHL4	2.49615	5.2254e-07	1.02748e-05
KNG1	3.4386	6.0721e-17	1.64802e-14
KRT23	2.10998	1.96411e-09	8.72085e-08
LEFTY2	-2.54192	0.000626628	0.00384876
LGI3	-2.82718	4.31648e-10	2.35593e-08
LHFPL5	-2.54649	0.00343502	0.0154692
LOC100138951	2.97765	0.00142987	0.00754686
LOC100139670	4.80741	1.54407e-09	7.15361e-08
LOC100140403	-2.2644	0.0149595	0.0494044
LOC100296901	2.13144	9.50773e-05	0.000803923
LOC100297044	3.6993	2.85902e-06	4.15799e-05
LOC100298356	3.14889	9.98813e-12	8.95215e-10
LOC100336589	2.39181	0.00175543	0.00897371
LOC100336682	5.39177	0.000240543	0.00173866
LOC100336795	3.7232	0.0150827	0.0496826
LOC100337053	4.1046	1.46665e-07	3.45506e-06
LOC100337081	2.59521	4.54158e-08	1.2908e-06
LOC100847115	4.95137	0.00478332	0.0201783
LOC100847618	2.43937	7.67854e-07	1.41054e-05
LOC100848100	3.37783	0.00226978	0.0110843
LOC100848132	-3.19014	1.82221e-06	2.85712e-05
LOC100848263	2.4495	0.00128586	0.00691365
LOC100848368	5.14611	0.00649268	0.025696
LOC100848475	-5.08938	3.03703e-05	0.000308669
LOC100848939	-5.38358	0.000924278	0.00530874
LOC101901948	2.30044	3.75019e-05	0.000368705
LOC101902048	2.62079	2.38652e-08	7.44146e-07
LOC101902154	2.34989	0.000185604	0.00141088
LOC101902675	-3.998	0.00602531	0.0241761
LOC101902689	6.68161	2.34356e-07	5.13794e-06
LOC101902944	-6.93243	5.5395e-06	7.31838e-05
LOC101903127	-2.64134	2.05262e-13	2.58522e-11
LOC101903290	-2.26058	6.66645e-08	1.77434e-06
LOC101903501	3.35549	0.0128448	0.0437467
LOC101903832	2.3382	0.000475183	0.0030594
LOC101904563	3.16405	0.0135875	0.0457109
LOC101904611	-6.39075	0.00735532	0.0283021
LOC101904673	-3.40105	0.00713031	0.0276017
LOC101904824	2.46841	0.00360805	0.0160645
LOC101905165	2.41285	0.00987338	0.0356642
LOC101905293	2.16066	0.000140585	0.00111991
LOC101905351	2.91139	5.30226e-06	7.05138e-05
LOC101905757	4.9778	0.00046266	0.00299478
LOC101905776	3.58718	0.0103041	0.0367737
LOC101905897	-2.44207	8.08254e-06	0.000100614
LOC101906009	3.28571	3.75724e-06	5.26832e-05
LOC101906171	-5.07335	3.94343e-06	5.4906e-05
LOC101906312	2.29446	0.00154556	0.00806031
LOC101906383	2.81559	0.00176114	0.00898997
LOC101906441	3.82983	0.0118831	0.0410959
LOC101906903	3.72451	0.00492126	0.0206337
LOC101907247	2.08613	0.0047884	0.0201865
LOC101907348	2.09314	2.25249e-05	0.000239809
LOC101907799	3.49927	5.0884e-06	6.81401e-05
LOC101907813	2.41747	4.27672e-13	5.05597e-11
LOC101908204	-2.46662	0.00157944	0.00819711
LOC104968634	3.77717	3.89825e-11	2.88921e-09
LOC104969022	-4.21595	0.00343876	0.0154824
LOC104969122	2.72404	6.33025e-05	0.000571621
LOC104971159	2.40336	0.0044258	0.0189523
LOC104971266	2.11122	0.000144794	0.00114445
LOC104971373	-7.04642	1.09942e-06	1.89497e-05
LOC104971388	4.33653	0.000382795	0.00255329
LOC104972026	2.5729	0.00938779	0.0342749
LOC104972309	3.32977	0.00396685	0.0173651
LOC104973100	3.72279	0.00250449	0.0120083
LOC104973320	2.17452	0.0107122	0.0378759
LOC104973657	-2.1274	0.00775578	0.0295188
LOC104973683	3.40725	0.00294325	0.0136337
LOC104973767	-2.23162	0.0102769	0.0367143
LOC104973781	-4.8056	0.00374212	0.0165696
LOC104973826	2.13476	2.35224e-05	0.000248235
LOC104973964	3.67906	0.0028294	0.0132529
LOC104974070	2.15639	1.61357e-10	9.96586e-09
LOC104974562	2.16782	0.00066266	0.00403331
LOC104974648	3.4645	0.00760181	0.0290361
LOC104974666	3.40277	2.99213e-07	6.40144e-06
LOC107131305	4.25629	0.000165343	0.00128061
LOC107131524	3.70574	0.0108253	0.0381709
LOC107131648	-5.0084	0.00662477	0.026103
LOC107131779	2.08081	0.00275666	0.0129975
LOC107131785	2.72973	0.00648889	0.0256916
LOC107131795	-4.259	0.00601489	0.0241473
LOC107132174	2.11463	0.012394	0.0425273
LOC107132241	4.32594	0.00533345	0.0220009
LOC107132344	3.34736	0.0118302	0.0409574
LOC112441463	3.72081	4.15608e-26	6.67397e-23
LOC112441507	3.69797	1.75638e-19	7.9972e-17
LOC112441619	-3.11931	0.00314269	0.014395
LOC112441664	-3.83626	0.0121034	0.0417308
LOC112441665	3.9032	9.68775e-08	2.41817e-06
LOC112441840	-2.42239	4.27674e-05	0.000409627
LOC112441934	3.87873	0.00591808	0.0238231
LOC112441987	-2.97178	0.00309358	0.0142105
LOC112442064	-3.12677	0.0025935	0.0123674
LOC112442082	2.62433	3.58537e-05	0.000355402
LOC112442086	-3.24982	0.00357192	0.0159552
LOC112442215	2.64305	0.00573751	0.0232566
LOC112442278	-5.73427	0.000144281	0.00114086
LOC112442609	4.32887	0.00249127	0.0119662
LOC112442611	2.37028	0.00977836	0.035479
LOC112442647	3.56732	0.00326789	0.0148518
LOC112442994	3.28469	0.00016913	0.00130522
LOC112442995	3.85618	0.0107907	0.0380768
LOC112442996	-2.16399	2.32658e-08	7.28994e-07
LOC112443149	-4.68416	0.000607581	0.00376345
LOC112443160	2.41016	0.0137196	0.0460987
LOC112443472	2.52903	9.2411e-05	0.000786902
LOC112443512	4.07275	1.53356e-07	3.57768e-06
LOC112443728	2.06443	5.73934e-07	1.11377e-05
LOC112443846	6.31479	0.000406298	0.00268313
LOC112444147	2.08734	7.64047e-05	0.000670149
LOC112444198	-2.53042	0.000670652	0.00407167
LOC112444283	5.6126	0.000614936	0.00379802
LOC112444459	2.37217	0.0011701	0.00641838
LOC112444486	4.06832	0.00592043	0.0238276
LOC112444733	6.90308	3.07836e-10	1.75489e-08
LOC112444758	2.39484	0.0125927	0.0430556
LOC112444896	3.08475	0.00510285	0.0212303
LOC112445870	-4.12085	0.0126442	0.0431781
LOC112445915	2.19138	0.0106265	0.0376281
LOC112446345	-5.63662	0.000338031	0.00231727
LOC112446369	3.42936	0.00801911	0.0302996
LOC112446408	3.4719	1.00147e-06	1.76886e-05
LOC112446461	3.53988	0.000519966	0.00331012
LOC112446463	-2.1881	6.44814e-06	8.3449e-05
LOC112446681	-5.04208	0.0143172	0.0477489
LOC112446722	-2.12944	5.9036e-05	0.000537629
LOC112446736	4.78303	0.00664754	0.0261745
LOC112446757	3.20914	0.0040522	0.0176425
LOC112446798	2.74522	0.000563218	0.00354217
LOC112447056	2.17304	0.000106783	0.000888096
LOC112447141	-3.86071	0.00803363	0.0303379
LOC112447294	3.73668	1.35948e-05	0.000156949
LOC112447338	-4.79485	0.00129794	0.00697081
LOC112447353	3.86534	1.30342e-06	2.17087e-05
LOC112447822	2.43013	0.00424258	0.0182855
LOC112447869	2.90342	0.0041171	0.0178686
LOC112448010	-5.21067	0.00457757	0.0194638
LOC112448059	-2.263	0.003594	0.0160204
LOC112448083	-4.36249	0.00389436	0.0171177
LOC112448429	-2.46628	1.13228e-10	7.3218e-09
LOC112448533	4.38197	0.00242629	0.0117179
LOC112448547	2.50205	0.000776403	0.00458513
LOC112448766	5.09026	8.09322e-05	0.000702822
LOC112448863	2.4565	1.17937e-05	0.000139171
LOC112449271	3.99858	0.00746076	0.028605
LOC112449292	2.17484	0.000698774	0.00420924
LOC112449352	2.31438	0.011416	0.0398671
LOC112449550	2.15909	0.000604191	0.00374606
LOC112449565	-2.05063	2.96538e-05	0.000302183
LOC507055	3.23838	1.022e-06	1.79199e-05
LOC508459	3.66283	5.21941e-08	1.45134e-06
LOC509283	2.86279	3.66756e-09	1.47237e-07
LOC509881	2.87067	0.000265951	0.0018974
LOC510185	3.7143	6.06376e-11	4.21836e-09
LOC510520	3.09302	1.79791e-05	0.000199816
LOC511531	2.65291	1.20768e-10	7.65524e-09
LOC512486	3.05678	1.22489e-06	2.06445e-05
LOC512627	2.9219	0.00720996	0.0278525
LOC515276	6.93711	3.54797e-19	1.42436e-16
LOC515676	3.19825	0.000237499	0.00172118
LOC517475	-3.41683	0.00159239	0.00825542
LOC520626	2.24538	0.00879475	0.0325947
LOC521021	-4.85797	0.00806124	0.0304171
LOC521214	6.296	2.04531e-06	3.16825e-05
LOC524576	2.62272	3.89677e-14	5.77622e-12
LOC524810	-2.23878	0.000437523	0.00285702
LOC527068	4.12604	0.00262313	0.0124809
LOC538679	4.39472	0.000259923	0.00186128
LOC616364	-2.96713	0.00158354	0.00821615
LOC616611	3.92969	0.0125508	0.0429658
LOC618409	2.07283	0.00103567	0.00579818
LOC618463	2.54816	0.0117697	0.0407843
LOC781494	3.1995	1.86996e-05	0.000207093
LOC781624	3.81483	0.000442374	0.00288283
LOC781710	4.13536	1.54235e-09	7.15361e-08
LOC781726	3.64841	0.00334131	0.0151037
LOC782367	2.49108	2.47832e-05	0.000259833
LOC783399	-4.66975	0.00819687	0.0308022
LOC783497	-3.23374	0.00232309	0.0113188
LOC784768	2.23782	8.45381e-05	0.000728555
LOC785168	2.58863	0.000169087	0.00130522
LOC786126	4.88735	0.000359204	0.00242739
LOC786987	3.03056	0.000191459	0.0014474
LOC787714	-2.45486	0.00206664	0.0102693
LOC789732	3.72372	0.00187858	0.00950387
LOC789799	4.9233	3.12764e-05	0.000316376
LRRC56	-2.01017	0.010866	0.0383002
LRRTM2	2.72514	0.00635668	0.0252563
LTF	2.03073	0.000292476	0.00204797
LY6G6C	4.24736	0.0019373	0.00974793
LY6G6F	2.2261	0.00619867	0.0247305
LY75	2.11018	4.56152e-06	6.22524e-05
MALRD1	5.41047	5.52498e-05	0.000509652
MARCHF1	2.78713	4.63437e-05	0.000438842
MARCHF10	4.61425	0.000169757	0.0013085
MDFI	2.15223	2.73329e-14	4.28215e-12
MGAT5B	-2.45659	3.21981e-06	4.62682e-05
MGC137014	-2.19572	0.00173781	0.00889206
MIR2285T	3.67981	0.000635149	0.00389168
MIR2887-1	-10.1257	9.79933e-06	0.000118736
MLKL	2.02778	2.31066e-13	2.87267e-11
MMP1	4.21248	1.89708e-11	1.54902e-09
MMP12	5.33337	3.08874e-36	1.1904e-32
MMP13	5.62071	7.48824e-26	1.0307e-22
MMP3	6.1793	2.11898e-93	4.08327e-89
MMP7	4.78714	8.25207e-23	7.22806e-20
MMP9	4.05045	4.23476e-14	6.13562e-12
MPTX	2.84757	0.000524803	0.00333761
MRC1	2.13409	7.52302e-11	5.05117e-09
MS4A15	4.31834	0.000596578	0.00370601
MS4A18	2.03839	1.23424e-05	0.000144582
MT3	-2.72817	0.0068166	0.0267201
MUC6	2.13122	1.88783e-06	2.95041e-05
MX1	2.75555	7.41942e-19	2.85944e-16
MX2	4.09512	1.54015e-10	9.57375e-09
MXRA5	2.2013	6.09733e-32	1.46869e-28
MYBPC2	2.60211	3.08967e-12	3.03765e-10
MYH7	-3.12593	4.30174e-06	5.92951e-05
MYO18B	-2.87561	8.24792e-05	0.000714005
NAIP	2.12098	7.49702e-08	1.96037e-06
NEUROD2	-2.37205	0.00277767	0.0130742
NFE2	2.17726	0.0149634	0.0494044
NHEDC1	-2.10586	0.000407577	0.00268973
NLRP12	2.7925	1.83585e-05	0.000203549
NOX4	3.15012	8.98072e-05	0.000767443
NOX5	4.3593	2.5137e-08	7.76265e-07
NPW	-2.47103	0.00176624	0.00900888
NPY	-2.65184	0.00460995	0.0195798
NR0B2	-2.04104	2.842e-07	6.11666e-06
NTN5	-3.96241	0.000868052	0.00502474
NTRK1	3.62814	3.58392e-06	5.07437e-05
NXPH2	2.07067	0.00390995	0.0171706
NYAP2	3.53243	0.00686365	0.0268599
OAS1X	3.28681	2.78819e-06	4.07651e-05
OAS1Y	3.50847	7.79391e-24	7.50943e-21
OAS1Z	4.00191	3.62351e-21	1.93958e-18
OAS2	3.46038	4.33823e-09	1.70608e-07
OCSTAMP	6.7647	1.71794e-12	1.79917e-10
OOSP2	3.05944	0.000102985	0.000860594
ORM1	4.2771	7.9562e-05	0.000692484
OSM	5.18469	2.65475e-05	0.000274794
OTOS	-4.96343	0.00089783	0.00517845
OXT	4.39238	0.000647401	0.00395589
P2RY6	2.34323	2.01698e-10	1.2146e-08
PADI1	5.67386	9.80684e-09	3.49312e-07
PADI4	3.80737	3.97303e-05	0.000385888
PALM2	2.12745	3.07995e-05	0.000312276
PARP14	2.67587	9.57003e-15	1.69188e-12
PEBP4	-2.14299	0.0143831	0.047898
PF4	2.54249	0.0017552	0.00897371
PIP5KL1	2.53085	0.000169758	0.0013085
PKHD1L1	2.12445	1.40727e-08	4.78273e-07
PLA2G1B	-2.24236	0.00062873	0.00385602
PLA2G2F	-4.38877	0.0120348	0.0415398
PLA2G3	2.28949	6.86529e-05	0.000611623
PLA2G5	2.39793	2.40833e-07	5.26772e-06
PLP1	-2.08828	0.00202662	0.0101092
PLPPR5	-3.46088	0.010695	0.0378289
POU2F3	2.99113	2.92759e-15	5.58562e-13
PPDPFL	-2.24159	2.07858e-09	9.07231e-08
PPP1R14C	-4.5795	5.57304e-10	2.89007e-08
PPP1R1A	-2.02739	1.27238e-13	1.64886e-11
PRG3	4.89362	0.00164133	0.00846585
PROCR	2.18633	5.18203e-24	5.25567e-21
PROKR1	2.10861	1.95218e-05	0.000214228
RAB39A	2.55136	0.000186841	0.00141805
RASGEF1C	-2.699	0.0105729	0.0375144
RGS20	2.11532	0.00613517	0.024533
RHAG	-2.66839	0.00893425	0.0329814
RHEX	2.20232	1.19538e-05	0.000140801
RN18S1	-2.11727	0.00492277	0.0206356
RNASE11	-2.84032	0.00937477	0.0342468
RNASE12	-2.10011	1.32456e-06	2.19092e-05
RNF183	2.66646	8.49134e-07	1.53497e-05
RNF207	-2.54462	0.000250223	0.00179918
ROPN1L	-3.82892	0.0123798	0.0424934
ROS1	3.89518	4.28521e-17	1.21435e-14
RSAD2	3.40711	2.92202e-09	1.21102e-07
RSPH6A	-4.30512	7.51799e-08	1.96037e-06
RTP4	3.34418	5.31857e-17	1.48534e-14
S100A12	2.19365	0.000774685	0.00457639
S100G	-4.19328	2.65845e-07	5.75599e-06
SAMD9	3.72133	4.80629e-10	2.56636e-08
SDK1	2.11382	7.72795e-22	4.96392e-19
SEMA3A	3.44916	1.03798e-07	2.56434e-06
SFN	2.78439	6.63194e-10	3.36309e-08
SH2D1B	2.07341	2.24445e-06	3.42172e-05
SIGLEC15	2.23489	0.000670965	0.00407228
SKOR2	-2.63881	0.00276494	0.013027
SLAMF8	3.01708	8.06223e-06	0.000100491
SLAMF9	4.38531	0.000861368	0.00499205
SLC13A3	2.30819	3.74919e-06	5.26198e-05
SLC2A5	3.17667	0.00734887	0.0282848
SLC5A8	4.58237	2.64507e-13	3.26734e-11
SLC6A14	2.62145	5.21127e-09	2.01245e-07
SLCO4C1	2.33257	2.57231e-05	0.000267648
SMCO3	-2.30401	1.68202e-05	0.000188665
SMIM33	2.1641	1.44246e-07	3.40639e-06
SOCS3	2.68914	4.71252e-26	6.9854e-23
SP100	2.09933	1.20696e-11	1.05719e-09
SP6	2.51668	4.01405e-05	0.000388893
SPATS1	-3.25794	0.000991426	0.00560422
SPON1	2.03539	3.35758e-19	1.37661e-16
SRD5A2	3.53729	0.000140293	0.00111805
ST8SIA1	3.33986	3.49037e-05	0.000347774
ST8SIA2	2.52639	1.34309e-06	2.21587e-05
STAB2	2.79187	8.55382e-06	0.000105662
SULT1E1	-3.33961	0.000327701	0.00226085
SVOPL	3.36628	2.32592e-08	7.28994e-07
SYNDIG1	-2.88491	0.00289786	0.0134721
SYT8	3.87165	2.00748e-09	8.8522e-08
SYTL5	3.37508	1.29735e-11	1.12107e-09
TCAM1	2.82937	5.11622e-10	2.70851e-08
TCN1	5.54135	1.04705e-46	6.72554e-43
TEAD4	2.4424	4.84387e-16	1.0607e-13
TFEC	2.01255	2.48921e-07	5.42002e-06
TFF1	-2.30868	0.00159051	0.00824972
TGM3	3.46402	0.00106651	0.00595009
THRSP	-2.85565	0.00426983	0.0183865
TIFAB	2.18777	0.00476793	0.0201222
TMC5	3.13355	3.15435e-24	3.37691e-21
TMEM182	-2.39626	0.000309575	0.00215206
TMPRSS3	2.01793	3.86981e-08	1.12987e-06
TNC	3.95091	3.13772e-65	3.0232e-61
TNFRSF11B	2.03805	0.000354842	0.00240599
TNFRSF9	2.76055	3.64939e-05	0.000360627
TNFSF11	2.30308	3.84902e-05	0.000376119
TNFSF15	2.42299	0.000126461	0.00102007
TNNI2	2.0457	0.000508842	0.00325004
TNNT1	-3.0798	7.52988e-06	9.49613e-05
TNS4	3.40998	9.28253e-22	5.77014e-19
TP73	2.04823	0.00579183	0.0234324
TRARG1	-2.37356	0.00643468	0.0255294
TREM1	3.73305	0.00193724	0.00974793
TRIM40	2.6627	5.81981e-05	0.000531758
TRIM6	4.33385	0.00103284	0.00578907
TSHR	-4.57658	0.00611288	0.024449
TTC36	-2.75705	0.00675623	0.0265266
UBA7	2.29523	1.2234e-12	1.32443e-10
UNC5CL	2.08911	2.11528e-07	4.72377e-06
UOX	-2.08352	3.56607e-06	5.05652e-05
VIT	-3.86595	0.00238832	0.0115723
WNT9B	5.06148	3.97931e-05	0.000386304
XAF1	2.13537	2.01929e-07	4.54577e-06
XPNPEP2	2.29981	1.29785e-14	2.19382e-12
ZBP1	2.74027	4.08498e-17	1.17489e-14
ZDHHC22	-5.23933	0.00015052	0.00118486
ZEB2	2.22215	2.80565e-06	4.09582e-05
ZNF580	-2.45506	0.00282348	0.0132316
ZSCAN10	3.83451	0.004159	0.0180099

## Sheet: 10vs.0dpi-pyloric
Gene	log2FoldChange	pvalue	padj
ACOD1	3.51208	0.000368178	0.00736807
ACP7	-2.20133	0.000331959	0.00685258
ADAMTSL1	2.59489	5.2793e-07	3.56525e-05
ADIG	-2.76959	1.57108e-05	0.000608148
AGMAT	2.416	0.00011685	0.00307917
ANKRD1	4.24866	0.000164992	0.00398823
AOX2	3.02179	2.06655e-10	3.72586e-08
APOB	2.05541	0.00218034	0.0293278
APOBEC3Z1	5.56382	0.000277448	0.0058945
APOL3	2.18451	5.91191e-17	5.80904e-14
ATP6AP1L	-2.15269	0.00110495	0.0173943
BATF2	4.11086	2.51403e-08	2.55507e-06
BPI	2.53695	3.95932e-14	2.10294e-11
BVD1.23	3.99055	0.00054533	0.0101485
C1RL	2.0961	0.00122532	0.0188863
C22H3orf35	-2.64632	0.00355901	0.041506
C29H11orf86	-2.09169	0.000135296	0.00340005
C3	3.18431	2.42856e-08	2.49875e-06
C4BPA	4.38459	1.0741e-08	1.20619e-06
CA14	5.14516	0.000308953	0.00645222
CA4	-2.41754	3.59165e-18	5.04165e-15
CACNG7	-3.2009	1.27348e-11	3.20851e-09
CAPN14	3.05915	0.00051355	0.0096855
CCDC129	4.27344	0.000326565	0.00676842
CCL11	-2.1634	1.84117e-32	3.61826e-28
CCL17	2.01929	0.000220267	0.00499848
CCL19	2.11351	7.33604e-18	9.01049e-15
CCL22	2.20469	1.75168e-07	1.38249e-05
CCL4	3.00082	7.24517e-07	4.71464e-05
CCL8	2.91982	1.01775e-07	8.73402e-06
CD180	2.11561	2.37986e-05	0.000856574
CD207	4.41242	0.00364622	0.0422746
CD72	2.4465	1.37943e-13	6.04805e-11
CD79B	2.45828	1.89341e-06	0.000108178
CES1	-2.22533	1.93896e-05	0.000725074
CFI	2.17788	3.1442e-25	2.05966e-21
CHRDL2	2.4034	2.39175e-05	0.000857714
CIDEC	-2.00515	1.67135e-07	1.33437e-05
CL46	4.15795	0.000391902	0.00777946
CLCA1	3.41945	0.00412373	0.0463199
CLEC17A	2.68584	0.00103878	0.0166782
CLEC1B	4.56304	0.000621269	0.0112527
CLEC6A	2.8699	6.60163e-12	1.88022e-09
CP	2.24226	5.87199e-19	1.28218e-15
CTLA4	2.47382	1.62974e-06	9.5605e-05
CXCL10	3.31545	1.0478e-07	8.95276e-06
CXCL11	4.50058	1.16858e-15	9.18599e-13
CXCL8	2.2636	1.07346e-05	0.000447891
CXCL9	3.54709	4.02899e-08	3.86233e-06
CXCR5	3.20908	0.000753199	0.0131707
CYM	3.16083	0.000578335	0.0106618
CYP24A1	5.22488	1.28041e-18	2.28751e-15
CYP2C19	-2.45885	0.00305575	0.0374387
CYP3A24	-3.88628	0.000120827	0.00314955
CYP8B1	2.24242	0.000840403	0.0142499
DCC	2.57107	0.00131686	0.0199684
DCSTAMP	3.75021	0.00178058	0.0251019
DDX58	2.20522	1.49462e-12	4.89538e-10
DPP10	-2.03022	0.000541215	0.0100815
DUOX1	3.37104	2.37313e-16	2.2208e-13
DUOX2	2.46136	4.37129e-12	1.30159e-09
DUOXA1	2.64202	5.63562e-05	0.00174687
DUOXA2	2.44298	0.00106239	0.0169793
DYNC1I1	2.02487	0.0026712	0.0336877
ELMOD1	-4.49324	9.50089e-06	0.000405848
FCRL1	2.41299	0.000728981	0.0128599
FCRL3	2.52459	9.3863e-06	0.000401873
FCRLA	2.6263	2.11356e-05	0.000780746
FGF23	6.45159	1.6048e-10	2.97523e-08
FOSB	-2.90099	3.92006e-16	3.50169e-13
FOXS1	2.27536	8.01255e-05	0.00228064
FRMD1	-2.51485	3.64767e-06	0.000184278
GABRB2	3.71598	5.51625e-06	0.00026059
GALNT15	-2.04443	4.71209e-16	4.02617e-13
GAS2L2	5.32348	0.000130464	0.00330823
GBP4	4.24417	3.27227e-14	1.83734e-11
GBP5	2.69925	0.000120841	0.00314955
GCM2	5.15397	0.00026842	0.00574618
GLYAT	-2.1858	0.00382589	0.0437893
GRIA1	-2.05799	1.85944e-07	1.45584e-05
GZMA	5.86397	2.09078e-07	1.59256e-05
gzmA	6.74384	1.54261e-05	0.000601296
HEATR9	3.05816	0.00302119	0.0371078
HEPHL1	5.10348	8.71575e-05	0.00243991
HERC6	2.50057	2.62947e-07	1.93537e-05
HMGA2	2.17069	0.000475507	0.00909899
IDO1	5.72046	5.98233e-10	9.5581e-08
IDO2	2.43031	0.0030368	0.0372529
IFI27	3.96886	1.32436e-11	3.29448e-09
IFI44	4.34217	6.01414e-13	2.14891e-10
IFI44L	3.35724	9.24208e-18	1.06838e-14
IFI6	3.64385	4.97436e-07	3.40614e-05
IFIH1	2.05113	7.22412e-12	2.02812e-09
IFIT3	3.31437	4.39468e-06	0.000215911
IFNG	3.95729	0.000687637	0.0122294
IGCGAMMA	4.20873	1.54301e-12	4.97101e-10
IGF2BP3	3.54638	2.70089e-20	8.84631e-17
IL10	2.69239	0.00337976	0.0402784
IL17REL	2.36712	3.23438e-08	3.2265e-06
IL1B	3.01875	9.28913e-16	7.60625e-13
IL21R	2.04219	8.67587e-10	1.36398e-07
IRF1	2.04196	3.28689e-10	5.56844e-08
ISG15	5.20309	2.79223e-13	1.14318e-10
ITLN2	6.29608	0.000202745	0.00466005
KCNA1	3.13311	2.31303e-05	0.000837121
KCNA2	3.26371	0.000224757	0.00506528
KMO	3.14946	0.000409973	0.00806486
LAG3	2.84849	9.57547e-19	1.88177e-15
LAP	5.76667	0.0013446	0.020295
LEP	-4.79966	9.74739e-06	0.000413727
LHX3	5.53359	2.24083e-05	0.000815497
LOC100139670	4.51548	2.90965e-12	9.22266e-10
LOC100139916	5.4184	8.54645e-09	1.00572e-06
LOC100298356	3.48887	2.4188e-08	2.49875e-06
LOC100300806	2.00355	8.01915e-05	0.00228064
LOC100301305	5.08265	0.00048834	0.00929928
LOC100301422	3.02415	1.31021e-07	1.09567e-05
LOC100335748	3.51739	8.11853e-09	9.66435e-07
LOC100336682	5.65849	0.000284399	0.00602914
LOC100336869	2.01016	0.000802288	0.0137699
LOC100337053	3.55489	0.00129885	0.0197409
LOC100848263	2.24072	5.87875e-05	0.00181365
LOC100850659	2.07711	0.000448386	0.00865791
LOC101902458	-2.41947	3.73879e-05	0.0012517
LOC101902757	2.23567	7.43125e-05	0.00216873
LOC101903126	2.45681	8.00118e-05	0.00228064
LOC101904498	-2.00813	7.93549e-06	0.000350189
LOC101905267	-2.20265	0.00148814	0.0219722
LOC101905293	2.00121	0.00134807	0.0203006
LOC101905590	2.03491	0.00037977	0.0075692
LOC101906383	5.07421	7.00656e-05	0.00206436
LOC101906408	2.27294	4.12446e-05	0.00134865
LOC101906669	3.62854	8.10179e-07	5.16936e-05
LOC101907813	2.06071	3.92992e-09	5.21829e-07
LOC104968484	2.40778	0.000773785	0.0133977
LOC104968634	2.90377	4.43553e-11	9.90535e-09
LOC104969334	4.27296	0.00324176	0.0389885
LOC104969678	-2.00873	9.32297e-06	0.000400908
LOC104970680	-4.82393	0.00150223	0.0221042
LOC104970868	4.85564	0.00306573	0.0375142
LOC104971266	2.39611	9.61025e-06	0.000408789
LOC104971647	2.88497	1.02297e-05	0.000429561
LOC104972133	2.33407	6.13814e-06	0.000279229
LOC104972906	3.56222	2.03052e-05	0.000757187
LOC104973320	2.41615	0.000254948	0.00554229
LOC104974137	3.04169	0.00349124	0.0409856
LOC104974831	-2.52311	0.00262393	0.0333603
LOC104975097	3.30406	0.000866351	0.0145393
LOC104976124	3.21329	0.00251217	0.0323404
LOC107131305	4.10042	0.00112629	0.0176468
LOC107131449	3.95959	0.00222502	0.0298045
LOC107131749	2.06696	4.01608e-09	5.29691e-07
LOC107131831	-2.21294	3.00945e-05	0.00103395
LOC107132300	-3.06289	0.000803814	0.0137841
LOC107132475	-2.12599	0.000700374	0.0124222
LOC107132550	2.4234	3.93695e-07	2.76318e-05
LOC107133190	-2.86594	0.0014503	0.0215429
LOC112441463	2.75565	8.55834e-12	2.30395e-09
LOC112441507	3.96693	1.5202e-10	2.84524e-08
LOC112441665	4.47315	0.000389596	0.00774149
LOC112441821	3.94472	0.000531543	0.00995794
LOC112442609	3.21215	0.00347057	0.040855
LOC112443025	-2.07314	0.00274114	0.0343771
LOC112443201	2.26566	1.04413e-11	2.77288e-09
LOC112443428	4.2207	0.00192557	0.0266301
LOC112443444	-2.26341	5.98645e-06	0.000277466
LOC112443826	-2.10841	7.40087e-09	8.8684e-07
LOC112444283	2.95423	8.18409e-05	0.00232083
LOC112444301	-2.23094	0.00038633	0.00769215
LOC112444485	4.00078	0.00223939	0.0298565
LOC112444596	3.88336	0.00431773	0.047912
LOC112444607	2.47419	0.000674228	0.0120454
LOC112444733	4.7634	0.000975942	0.01589
LOC112444839	-2.56332	0.00201318	0.0276085
LOC112445995	2.2393	7.70004e-06	0.000340814
LOC112446038	4.27608	0.00308844	0.0376713
LOC112446408	3.02993	2.58176e-05	0.000912106
LOC112446461	2.34361	0.00291548	0.0360286
LOC112446726	2.00128	1.39211e-10	2.6813e-08
LOC112448766	3.60796	0.000732478	0.01291
LOC112448784	2.68836	8.52448e-11	1.7634e-08
LOC112449069	-2.27835	0.000441392	0.00856292
LOC112449274	-2.7587	0.000160114	0.00388465
LOC407163	3.62198	1.01824e-08	1.15668e-06
LOC504548	3.92431	3.94054e-19	9.67993e-16
LOC505326	3.99035	0.00118141	0.0183534
LOC505468	-2.41779	0.00124853	0.0191839
LOC506828	-2.64102	0.000272615	0.00581998
LOC507055	4.49271	2.66751e-10	4.59842e-08
LOC508098	3.5777	0.00394988	0.0448082
LOC508646	6.16863	1.38491e-13	6.04805e-11
LOC508916	-5.89597	2.1412e-06	0.000118867
LOC509283	2.79458	1.74049e-15	1.22158e-12
LOC510185	3.99529	3.10125e-11	7.1701e-09
LOC511353	2.48931	0.000946226	0.015496
LOC511531	3.62894	2.4747e-08	2.53296e-06
LOC511617	2.12632	1.48776e-09	2.21496e-07
LOC512486	4.91512	1.91679e-15	1.29892e-12
LOC513659	3.27846	4.96165e-06	0.00023782
LOC515149	4.32056	0.000158889	0.00385969
LOC515676	5.9426	1.2354e-05	0.000499549
LOC516599	2.17976	3.60044e-08	3.50277e-06
LOC521214	8.12259	2.28727e-07	1.72587e-05
LOC530472	4.15354	0.00436262	0.0482521
LOC617396	4.45565	0.000985157	0.0160126
LOC618367	2.51751	6.2109e-05	0.00188069
LOC618409	3.14565	1.31772e-14	7.61639e-12
LOC781494	2.90286	0.00388197	0.0442354
LOC781710	6.86625	1.36426e-13	6.04805e-11
LOC783920	2.34648	0.000736582	0.0129475
LOC786126	4.29244	0.00286368	0.0356184
LOC786372	3.10858	5.85421e-14	2.87617e-11
LOC786987	5.91879	2.22232e-15	1.45577e-12
MB	2.57022	0.00160188	0.0232669
MIR142	5.63665	0.00161751	0.0234247
MMP1	2.42696	0.00110551	0.0173943
MMP12	2.82407	7.33589e-11	1.55016e-08
MMP13	4.61478	1.59831e-31	1.5705e-27
MMP3	2.28925	1.6768e-08	1.76952e-06
MUC13	2.79771	6.80749e-06	0.000306837
MX1	2.72159	6.61334e-08	6.07315e-06
MX2	2.45054	0.000133904	0.00336939
MZB1	2.11082	6.68993e-07	4.397e-05
NKX3-2	-2.49628	4.23334e-21	1.66387e-17
NLRC5	2.21315	1.57601e-05	0.000608148
NPSR1	4.2072	0.00363496	0.042169
NRG2	-2.1434	0.00217578	0.0292866
NRK	2.20463	0.00247296	0.0320148
NTRK1	3.59423	3.90106e-05	0.00129718
NUGGC	3.10913	1.99114e-09	2.8772e-07
OAS1X	3.01766	6.4002e-12	1.84966e-09
OAS1Y	3.913	8.67753e-09	1.01506e-06
OAS1Z	3.91412	3.1076e-18	4.69773e-15
OAS2	4.16247	1.10399e-12	3.67721e-10
OCSTAMP	4.25987	3.99132e-10	6.64725e-08
P2RY11	2.57383	0.000620299	0.0112469
P4HA3	-2.2422	7.1519e-09	8.67587e-07
PADI1	3.58477	4.27595e-10	7.06143e-08
PARP14	2.44921	8.43544e-15	5.02343e-12
PAX5	3.14819	8.86772e-06	0.000384699
PDCD1LG2	2.22229	3.70719e-05	0.00124324
PHLDA2	-2.15916	1.06315e-08	1.20075e-06
PI3	2.59432	0.00262241	0.0333603
PLA2G5	2.74824	0.000239627	0.00530908
POPDC2	5.07538	4.9645e-05	0.00157885
POU3F2	4.15676	0.00371833	0.0429586
PSMB8	2.16988	3.67149e-13	1.44304e-10
PSMB9	2.72698	4.49279e-14	2.32348e-11
PTCHD1	2.45611	0.00288955	0.0358494
REG3G	5.13402	0.000816053	0.0139122
RGS20	2.40494	1.22861e-05	0.000497828
RSAD2	3.90754	7.35872e-10	1.16624e-07
RTP4	4.30069	2.68757e-23	1.3204e-19
SAMD9	2.2428	5.83735e-14	2.87617e-11
SCEL	-2.55744	6.0703e-06	0.000279182
SCRG1	2.38018	9.99718e-05	0.00272489
SDS	3.01755	6.25376e-11	1.36554e-08
SEMA3A	2.23633	4.72901e-06	0.000227781
SH2D1A	2.32978	0.000122625	0.00317041
SH2D2A	2.29617	7.48187e-08	6.71387e-06
SLC14A1	-2.31991	2.45497e-05	0.000874004
SLC2A2	-5.1755	0.000255661	0.00554553
SLC5A8	4.64342	0.000224475	0.00506472
SMPX	3.22182	5.03093e-06	0.000240555
SOST	-3.24569	0.00171992	0.0244395
SP100	2.33877	4.68921e-13	1.71373e-10
SULT6B1	2.32229	0.00243112	0.0315765
SYNDIG1	-2.73701	8.02489e-08	7.10383e-06
TACR2	2.1913	0.00017111	0.00409579
TAP1	2.46297	2.6797e-07	1.96498e-05
TFF1	-2.57646	0.00226876	0.0301255
THRSP	-3.12237	1.30017e-13	6.04805e-11
THSD7B	3.60385	0.00123432	0.0190101
TIGIT	2.00461	1.24195e-09	1.87745e-07
TM4SF20	2.52335	6.02155e-05	0.00185187
TMEM40	5.99408	2.03693e-06	0.000114045
TNFRSF8	2.25633	6.56755e-07	4.33106e-05
TNFRSF9	2.40865	1.64455e-07	1.32453e-05
TNFSF13B	2.00553	1.87506e-05	0.000705912
TNIP3	3.20694	0.00299781	0.0368437
TRARG1	-2.02773	5.71721e-06	0.000266876
TRIM15	4.3558	3.754e-11	8.57833e-09
TRIM58	2.30901	0.00273062	0.034267
TRPV1	2.71106	0.00413178	0.0463457
TVP23A	3.54933	4.49624e-05	0.00145027
UBA7	3.03934	4.4433e-10	7.27664e-08
UBD	2.1552	1.42369e-11	3.45413e-09
USP18	2.32688	5.67152e-12	1.66353e-09
WC1	3.41716	0.000133335	0.00336368
XAF1	3.32524	4.17133e-09	5.465e-07
ZBP1	3.74672	1.4214e-10	2.68589e-08
ZNF385D	4.04179	7.19903e-09	8.67946e-07

## Sheet: 21vs.0dpi-fundic
Gene	log2FoldChange	pvalue	padj
A4GALT	-2.04424	7.44139e-16	7.64547e-14
AARD	-3.15878	2.4603e-08	4.23743e-07
ABCA10	2.1335	1.96037e-10	5.75468e-09
ABCA13	5.67185	0.000605167	0.0029297
ABCB11	4.7485	2.0905e-06	2.12482e-05
ABCB4	-2.51518	3.73224e-09	7.98545e-08
ABCC11	2.35759	0.000698106	0.00331924
ACRBP	2.34616	0.000439773	0.00223374
ACSM1	-2.27347	0.00529694	0.0183957
ADAM12	2.18779	7.93113e-08	1.17657e-06
ADAM8	2.29595	1.36873e-12	6.6216e-11
ADAMTS14	2.69914	2.56396e-08	4.36525e-07
ADAMTS4	2.88313	5.52403e-12	2.30675e-10
ADCYAP1	-4.01386	1.33273e-05	0.000107166
ADGRE3	4.86394	1.58843e-05	0.000124683
ADGRF1	2.13944	0.000894637	0.00410963
ADGRG3	3.92643	4.83058e-05	0.00032827
ADGRG5	2.71888	7.89997e-11	2.53641e-09
ADIPOQ	-2.12866	0.0121338	0.0367144
ADM5	2.24428	1.33244e-09	3.18957e-08
ADORA2B	2.33554	1.54322e-09	3.64368e-08
ADRA2A	2.10895	1.76533e-14	1.36199e-12
AFF2	2.11887	0.000103055	0.00063598
AGBL4	-4.69839	0.00683911	0.0228107
AGMAT	3.20006	0.00399801	0.014534
AGTR2	6.16173	2.7623e-08	4.66736e-07
AIRE	-2.78841	2.43366e-10	7.01502e-09
AKR1C3	5.1667	0.00252363	0.00985984
ALAS2	4.40583	0.00100833	0.00454636
ALB	-3.46451	0.00058746	0.002862
ALDH1L1	-5.49952	0.000487326	0.00243651
ALDH8A1	-2.69557	0.0043241	0.0154956
ALOX15	2.98823	6.11798e-06	5.40743e-05
ALOX5	2.86974	1.21144e-35	1.33769e-32
ALOX5AP	2.60229	2.92579e-20	6.45978e-18
AMBP	2.83092	1.9912e-16	2.2338e-14
AMH	-2.3166	1.50846e-07	2.08849e-06
ANG2	2.23078	0.000454814	0.00229944
ANKMY1	2.02325	0.0045458	0.0161741
ANKRD1	3.53419	1.35098e-17	1.90737e-15
ANKS1B	-2.73857	7.02761e-05	0.000455215
ANKS4B	2.35574	1.21484e-18	2.04982e-16
ANO3	4.30697	2.04296e-12	9.54947e-11
ANO4	-2.1201	0.000224302	0.00125173
ANTXRL	-4.54973	0.00884829	0.0282476
ANXA8L1	2.13487	5.12277e-11	1.70381e-09
ANXA9	-2.32483	7.56968e-09	1.4962e-07
AOX2	3.036	0.00202168	0.00816621
AOX4	2.93458	3.03658e-07	3.85215e-06
APOA4	-2.41362	0.00633054	0.0213529
APOB	2.83616	0.000439674	0.00223374
APOBEC1	2.37785	6.2528e-08	9.5148e-07
APOBEC3Z1	5.01661	3.53716e-08	5.81236e-07
APOBEC3Z2	2.05512	0.000510217	0.00253508
APOL3	2.14262	1.69706e-07	2.30653e-06
AQP5	5.53954	1.9343e-13	1.10896e-11
AQP6	3.55474	2.72142e-05	0.000198525
AQP7	-2.72862	8.7139e-07	9.75976e-06
ARRDC4	2.17702	4.7902e-12	2.01655e-10
ASGR1	-3.25675	0.00511073	0.0178536
ASPG	-2.25338	2.18129e-07	2.85618e-06
ASPHD2	2.10713	5.31489e-10	1.41781e-08
ASPRV1	3.8878	2.58102e-05	0.000190013
ASRGL1	3.35438	7.84975e-37	1.08609e-33
ATP4A	-2.48433	1.26481e-14	1.01744e-12
ATP4B	-2.83514	1.05291e-16	1.24869e-14
ATP6V0A4	-2.08306	2.35812e-12	1.08275e-10
ATP6V1G3	-3.0367	1.16608e-17	1.66903e-15
AURKC	-2.09923	6.37857e-17	7.97475e-15
AVIL	3.31348	2.62137e-09	5.80619e-08
AZIN2	-2.09773	4.80787e-10	1.2942e-08
B3GNT4	-2.983	0.00086186	0.00397849
BATF2	2.84107	1.45825e-05	0.000115778
BATF3	2.55864	1.12305e-16	1.29488e-14
BCAT1	2.10248	6.66484e-06	5.829e-05
BCAT2	-2.09774	3.2327e-23	1.08212e-20
BCL2L15	2.74953	7.37465e-17	8.95049e-15
BDNF	3.40865	0.00148424	0.00629938
BFSP1	-2.49855	0.000563618	0.00276076
BLA-DQB	2.00037	8.42374e-13	4.29549e-11
BMX	2.26359	8.71019e-34	8.60815e-31
BOLA-DQA2	2.15687	0.00464951	0.0164641
BPIFA2A	-2.19357	2.26412e-05	0.000169331
BPIFA2C	2.7771	0.00964055	0.0303022
BPIFB2	6.93185	7.01717e-09	1.39497e-07
BPIFB4	3.51845	0.00859468	0.0275865
BTK	2.45773	2.00686e-11	7.43756e-10
BVD1.23	3.28029	0.00220262	0.00878085
C11H2orf50	3.36537	7.44893e-05	0.000478326
C15H11orf53	3.00816	3.90903e-18	5.96529e-16
C1QL1	-2.18103	1.13687e-05	9.30756e-05
C1QL2	-4.84017	0.00287487	0.0110205
C1QTNF4	-5.02244	0.00866734	0.0277596
C1QTNF9	-2.10316	3.52787e-06	3.34631e-05
C1RL	3.28939	6.96444e-23	2.19e-20
C2	3.21089	1.34966e-08	2.47009e-07
C20H5orf49	2.09576	8.32504e-06	7.08687e-05
C28H10orf99	3.52788	0.0137925	0.0409206
C2CD4C	-2.11178	7.83506e-05	0.000500951
C3	4.73695	4.92034e-11	1.64705e-09
C4BPA	5.23402	6.27266e-25	2.60366e-22
C7H19orf57	3.05766	8.17582e-27	4.35079e-24
C8B	5.40389	2.49561e-23	8.63231e-21
CA12	-2.56157	3.64007e-13	1.98805e-11
CA14	-2.14584	0.00148861	0.00631533
CA7	3.98123	2.37552e-10	6.88568e-09
CACNA1F	4.00679	0.00112672	0.00499335
CACNG6	2.47225	0.000341577	0.00179881
CACNG7	-2.0619	0.011863	0.0360212
CALHM6	2.9504	4.33281e-12	1.83892e-10
CAPN13	4.90203	5.76467e-55	1.70914e-51
CAPN14	4.20541	1.33354e-17	1.89564e-15
CASS4	3.48108	6.23077e-13	3.25726e-11
CBLN3	2.10015	1.62347e-08	2.92987e-07
CCDC129	5.05136	6.30434e-17	7.92972e-15
CCDC13	-3.39273	0.00853659	0.0274382
CCDC154	-2.11042	3.25021e-07	4.08273e-06
CCDC177	4.62998	0.000604641	0.00292895
CCDC194	2.527	1.09512e-06	1.20184e-05
CCDC198	4.02441	0.00745411	0.0245015
CCDC60	-2.07053	4.19482e-07	5.11863e-06
CCDC81	-2.68901	5.90415e-08	9.06323e-07
CCKAR	-3.81438	5.06667e-10	1.35556e-08
CCKBR	-2.42495	4.46097e-14	3.0861e-12
CCL1	2.1705	1.97916e-05	0.000150791
CCL17	5.13044	3.47764e-14	2.5148e-12
CCL22	3.50973	1.52802e-26	7.92815e-24
CCL3	4.06486	3.75815e-05	0.00026368
CCL4	3.47838	0.000143359	0.000849595
CCND2	2.31148	1.48597e-13	8.71183e-12
CCNO	-2.4148	0.0012057	0.00527247
CCR1	2.87818	3.53907e-18	5.52255e-16
CCR2	3.17417	1.90022e-18	3.12994e-16
CCR3	3.13611	1.38117e-06	1.47075e-05
CCR4	2.04056	3.41907e-07	4.26952e-06
CCR5	2.16499	2.90752e-05	0.000210107
CD163L1	2.78955	2.88691e-09	6.32014e-08
CD1A	6.54526	1.17822e-12	5.8221e-11
CD1B	5.38519	4.42518e-16	4.73403e-14
CD1B5	5.85443	1.27188e-07	1.79274e-06
CD1E	2.90277	1.44842e-13	8.51574e-12
CD200R1L	2.29104	6.10825e-10	1.60672e-08
CD27	2.81021	5.84314e-12	2.42053e-10
CD274	3.18287	5.85162e-07	6.86515e-06
CD300A	2.02567	1.72523e-05	0.000133503
CD300E	2.69399	1.11108e-16	1.28823e-14
CD300LB	4.67543	4.2255e-06	3.92903e-05
CD300LF	3.13394	1.22463e-35	1.33769e-32
CD48	2.06226	2.1408e-12	9.93962e-11
CD69	2.37047	0.000109608	0.000671826
CD83	2.17813	7.89663e-11	2.53641e-09
CD84	2.37571	1.25825e-09	3.01892e-08
CD8B	2.19384	0.000503762	0.00250962
CDA	3.76396	2.52208e-08	4.31518e-07
CDH10	4.01926	8.47842e-05	0.000536429
CDH26	8.36724	4.21113e-72	2.18494e-68
CDH9	-3.45689	0.000413401	0.0021195
CDK5R2	-2.0382	0.000189875	0.00108409
CEACAM20	3.23469	1.04615e-07	1.50777e-06
CEBPE	4.03694	6.54051e-06	5.72508e-05
CELSR3	-2.26531	1.22316e-08	2.26244e-07
CEMIP	3.40001	2.4825e-17	3.34557e-15
CERS4	2.03001	1.27238e-07	1.79274e-06
CES3	-2.51908	0.00102312	0.00460004
CFAP45	2.67897	0.00168716	0.00701288
CFB	4.37344	2.82429e-10	8.01852e-09
CFHR5	4.99264	0.000105108	0.000647113
CFI	3.4882	5.49642e-05	0.00036644
CFTR	3.67279	2.86542e-30	2.12389e-27
CHAT	3.80989	3.19654e-35	3.31705e-32
CHCHD10	-2.46369	0.000305372	0.00163849
CHDH	2.00737	6.8494e-14	4.52715e-12
CHI3L1	2.61636	4.74646e-24	1.85864e-21
CHI3L2	2.92155	4.50634e-06	4.1585e-05
CHODL	2.25424	2.29433e-05	0.000171283
CHRDL2	2.9098	2.73355e-06	2.68618e-05
CHRM1	2.42496	0.00315933	0.0119021
CHRM2	-2.05869	1.24889e-05	0.000101367
CHRNA9	-3.47458	0.0140319	0.0414308
CIART	-2.0289	5.28904e-09	1.09006e-07
CIDEC	-2.92908	0.000483981	0.00242212
CL43	10.6925	2.46217e-22	6.99999e-20
CL46	10.2191	5.21049e-14	3.52662e-12
CLCA1	7.61019	1.52652e-36	1.98009e-33
CLCA2	4.65232	2.63851e-08	4.47017e-07
CLCA3	4.81275	4.59954e-20	9.84111e-18
CLDN1	2.64714	1.87184e-10	5.54181e-09
CLDN2	5.23528	1.55148e-41	2.68328e-38
CLDN4	2.06892	2.30288e-07	2.98899e-06
CLDN6	5.36582	6.8559e-05	0.000445762
CLEC10A	3.24059	7.45694e-08	1.1158e-06
CLEC2L	-2.20233	0.00918866	0.0291147
CLEC4D	3.58009	0.000127077	0.000764239
CLEC4G	2.22084	1.71185e-19	3.2896e-17
CLEC5A	3.32751	5.21903e-09	1.0767e-07
CLEC6A	2.02092	0.000205849	0.00116377
CLEC7A	2.97075	7.8448e-12	3.14915e-10
CLEC9A	2.28961	0.000744311	0.00351238
CLNK	3.07048	7.78074e-05	0.000498092
CNPY1	2.96133	1.75836e-06	1.82374e-05
COL11A1	2.81094	0.00931128	0.0294493
COX4I2	-2.14186	2.0961e-07	2.76381e-06
COX8B	-2.7215	6.32048e-15	5.4885e-13
CP	2.68266	2.5692e-05	0.000189351
CPA3	2.55877	3.08053e-09	6.68059e-08
CRB2	-2.06543	0.00404485	0.0146683
CRHR1	3.05106	0.0118739	0.0360437
CSF2	3.71754	0.000354595	0.00185185
CSF2RB	2.69882	4.77949e-22	1.30518e-19
CSTB	2.8107	3.84693e-11	1.33182e-09
CTHRC1	2.77324	6.22037e-14	4.15105e-12
CTLA4	3.08372	9.11022e-11	2.88222e-09
CTNNA3	-2.82745	3.43405e-05	0.000243409
CTRB1	-4.74219	0.00479527	0.0169196
CTSL	2.64087	1.66187e-09	3.88407e-08
CXCL11	3.13686	2.09702e-06	2.12924e-05
CXCL2	5.84463	5.21236e-07	6.19218e-06
CXCL5	3.49164	7.43158e-16	7.64547e-14
CXCL8	5.05094	5.60981e-19	1.03032e-16
CXCR1	6.12644	4.23845e-09	8.94861e-08
CXCR2	4.07329	1.28784e-12	6.24483e-11
CXHXorf58	-2.2045	0.000646265	0.00310405
CYBB	2.3173	7.3425e-13	3.80016e-11
CYP1A1	-2.02341	0.00793631	0.025827
CYP1B1	2.1101	0.00986518	0.0308765
CYP24A1	5.6928	3.38271e-11	1.19193e-09
CYP26B1	2.49788	4.07333e-14	2.84639e-12
CYP27B1	2.90782	1.70442e-08	3.05207e-07
CYTH4	2.122	1.13618e-10	3.54591e-09
DAPL1	-2.21169	0.0102254	0.0318312
DCC	2.80316	1.7844e-06	1.8489e-05
DCDC1	-2.27086	0.000494816	0.0024698
DCDC2C	-5.13818	0.00137518	0.00589559
DCSTAMP	6.12088	3.09486e-05	0.000221791
DDO	-2.54992	4.36406e-18	6.56316e-16
DEFB4A	2.06147	0.000931386	0.00424555
DHRS9	5.23757	3.93932e-09	8.37671e-08
DIO2	4.79094	3.94345e-28	2.33835e-25
DIRAS1	-2.48632	5.87739e-06	5.23068e-05
DISP3	-2.21789	0.00055567	0.00272697
DLK1	-4.02696	0.000629249	0.00303285
DMBT1	2.46936	1.15718e-09	2.81218e-08
DMKN	-2.10262	0.00453684	0.0161505
DNMT3L	4.71102	0.00395216	0.0143976
DOCK10	2.11805	1.31433e-11	5.08911e-10
DOCK2	2.12447	2.74649e-12	1.23112e-10
DOCK8	2.33193	2.13735e-11	7.86977e-10
DPEP3	2.14018	0.00362424	0.0133814
DTX3L	2.06207	3.69432e-08	6.03716e-07
DUOX1	5.21679	8.13774e-09	1.59632e-07
DUOX2	3.9123	2.27863e-30	1.75151e-27
DUOXA1	4.4918	1.66831e-31	1.38497e-28
DUOXA2	3.82169	2.8639e-33	2.7017e-30
DUSP4	2.19727	2.13865e-11	7.86977e-10
DUSP5	2.01426	3.49249e-11	1.22438e-09
EAF2	2.69964	7.65503e-08	1.14297e-06
EBD	2.90228	0.000652697	0.00312987
EDN2	2.59519	9.07371e-05	0.000570119
EGR2	2.97386	2.69887e-09	5.92724e-08
EGR3	2.19365	1.14851e-08	2.15127e-07
ELFN1	2.73151	1.12716e-05	9.23899e-05
ELFN2	4.20044	2.92012e-24	1.16547e-21
ELOVL4	2.16135	0.00135068	0.00580732
EMB	2.7078	6.93933e-08	1.04589e-06
ENPP3	5.58311	8.39916e-07	9.44804e-06
EPHB1	2.47708	1.00497e-05	8.35955e-05
ERAP1	2.06956	1.94328e-11	7.21481e-10
EREG	4.5383	9.14469e-05	0.000573507
ERP27	2.4003	0.00353753	0.013115
ESR1	2.84837	0.0119304	0.0361783
ESRRG	-2.06505	1.75226e-12	8.28394e-11
EYA2	2.11155	0.00406952	0.0147398
F5	2.38199	8.3868e-21	2.00069e-18
FABP3	-2.2392	1.91288e-21	4.90122e-19
FABP4	-3.01658	0.000535435	0.00264518
FADS3	2.0228	1.36207e-13	8.07669e-12
FAM163B	-4.76487	2.64093e-05	0.000193675
FAM216B	-4.82322	0.0114441	0.0350054
FAM221B	-4.6457	0.00958207	0.0301639
FAM229B	-2.78264	0.000247609	0.00136491
FAM240A	-4.19504	0.00625424	0.0211264
FAM49A	2.36187	3.74155e-09	7.99712e-08
FAM69B	-2.36482	1.79452e-05	0.000138194
FAM71E2	2.89541	0.00419601	0.0151109
FAM71F2	2.20749	0.00601847	0.02048
FAM78B	-2.01604	0.00465631	0.0164825
FAM92B	-3.80824	0.00285583	0.0109551
FANCB	2.82644	0.000589525	0.00287072
FCAR	3.09448	0.00114427	0.00505928
FCER1A	3.19947	4.33633e-16	4.66301e-14
FCER2	3.40351	1.65401e-23	5.91851e-21
FCGBP	7.11482	1.43672e-80	1.49088e-76
FCGR2A	3.5273	3.77094e-29	2.52458e-26
FCGR2B	2.93057	1.55905e-22	4.55727e-20
FCRL3	3.25003	1.57552e-05	0.000123857
FER1L6	2.00476	5.81492e-19	1.04942e-16
FFAR2	3.95891	2.93694e-17	3.93247e-15
FGA	-2.03939	5.63495e-17	7.13096e-15
FGF21	-2.0106	2.63328e-06	2.59872e-05
FGF23	8.02621	6.60193e-17	8.20458e-15
FGFBP1	6.43268	1.7903e-07	2.40959e-06
FGR	2.16671	8.21501e-16	8.35757e-14
FN1	2.23475	1.22203e-16	1.40121e-14
FNDC9	4.60433	0.00453323	0.0161432
FOSL1	4.2299	4.372e-12	1.85176e-10
FOXB1	3.60501	0.010942	0.0337151
FRMPD4	2.34483	0.00533344	0.0185008
FRRS1L	-2.37689	2.47483e-08	4.25281e-07
GABRD	2.69745	8.0539e-06	6.88713e-05
GABRQ	2.66344	0.00680862	0.0227429
GAL3ST3	-2.19689	0.00105962	0.00473033
GALNT14	-2.22774	1.03033e-05	8.56022e-05
GATA1	3.21091	5.32911e-06	4.80662e-05
GBP5	2.73788	0.000102395	0.000633036
GBX1	-2.69117	0.00426344	0.0153112
GCG	-3.42462	0.000391085	0.00202006
GCM2	6.12318	1.97031e-08	3.45955e-07
GCSAML	2.63094	1.76421e-05	0.000136214
GCSH	-2.17728	7.90719e-11	2.53641e-09
GDAP1L1	-4.49126	1.87445e-06	1.93255e-05
GDF10	-3.11775	0.000657742	0.00315188
GFI1B	2.73974	2.56628e-09	5.71464e-08
GHRL	-2.07084	1.55068e-10	4.71199e-09
GIF	-2.09666	1.91482e-20	4.31958e-18
GJB6	-3.6162	0.000189641	0.00108335
GKN2	-2.05623	2.43111e-19	4.54551e-17
GLDN	3.50483	3.72777e-05	0.000261726
GLP2R	2.00801	5.51823e-09	1.12722e-07
GLYAT	-3.85568	0.00401805	0.0145839
GNA15	2.10799	9.47976e-15	7.90133e-13
GNG13	2.57183	0.000125909	0.000758529
GP5	2.34677	0.00294206	0.0112387
GPNMB	2.19114	1.1552e-09	2.81068e-08
GPR119	-2.25877	8.3423e-10	2.11142e-08
GPR141	4.3104	6.44367e-14	4.28628e-12
GPR171	2.91918	4.2829e-14	2.9828e-12
GPR18	2.11391	5.58497e-07	6.58208e-06
GPR183	2.04447	1.11078e-06	1.21589e-05
GPR31	3.10544	8.65561e-08	1.27403e-06
GPR65	2.27287	3.91867e-07	4.82373e-06
GPR82	2.41749	1.19746e-06	1.29843e-05
GPT	-2.62033	4.73188e-15	4.17895e-13
GRAP2	2.83948	2.38015e-13	1.34233e-11
GRK1	-2.72423	1.52407e-05	0.00012036
GRM4	-2.08825	0.00346019	0.0128648
GRO1	3.57926	8.94727e-05	0.00056336
GSDMA	-3.44405	5.51858e-06	4.94956e-05
GSTA3	-2.20294	0.00377661	0.0138676
GSTA5	-6.99187	8.33779e-10	2.11142e-08
GSTT1	-2.07025	1.17129e-08	2.18605e-07
GSTT2	-2.42491	6.44727e-21	1.5742e-18
GULO	-3.21993	9.93984e-07	1.10198e-05
GZMA	4.68649	0.00523503	0.0182112
gzmA	5.66763	0.00563494	0.019375
GZMB	4.48412	7.51002e-13	3.86757e-11
GZMK	3.6939	0.00608387	0.0206315
HAPLN4	-2.5936	9.01003e-07	1.00806e-05
HAS2	2.35856	3.80938e-08	6.19591e-07
HEATR1	2.17069	0.000947713	0.00430833
HEATR9	3.89546	0.00659146	0.0221286
HERC6	3.05215	2.82347e-16	3.11693e-14
HHLA1	5.63675	2.62447e-05	0.000192603
HHLA2	2.85071	6.35596e-29	4.12224e-26
HIST1H1B	5.0062	1.24781e-08	2.2938e-07
HIST2H2BF	3.57964	0.00570503	0.0195868
HIVEP3	2.86659	8.88025e-14	5.60185e-12
HK2	3.46568	2.59706e-25	1.1229e-22
HK3	4.0111	1.33382e-37	1.97729e-34
HKDC1	3.12816	1.41018e-07	1.96421e-06
HMX2	3.15607	1.6188e-05	0.000126574
HMX3	2.16008	8.32202e-07	9.3867e-06
HORMAD1	2.45798	0.0154942	0.0449052
HPSE2	-2.16833	1.27794e-14	1.02009e-12
HRH4	3.19769	6.03681e-12	2.49578e-10
HSH2D	2.23192	2.94709e-12	1.30972e-10
HSPA6	2.31964	6.98914e-14	4.59027e-12
HTR1B	3.04823	9.67738e-09	1.84092e-07
HTR3C	5.05663	0.000176609	0.0010159
IBSP	8.61067	2.0184e-19	3.80817e-17
ICOS	2.49428	5.63941e-11	1.85484e-09
ID4	-2.09555	3.65167e-17	4.82719e-15
IDO1	4.03662	2.96709e-06	2.88967e-05
IFI44	2.8193	6.65486e-10	1.72644e-08
IFI44L	2.13375	2.59491e-09	5.75987e-08
IFIT2	2.4198	6.79567e-09	1.35743e-07
IFIT3	2.62437	1.18706e-09	2.8747e-08
IFITM10	2.86411	1.00362e-05	8.35167e-05
IFNG	3.67645	0.00440547	0.0157423
IGCGAMMA	5.92479	1.6458e-78	1.13856e-74
IGF2BP3	3.11085	1.23253e-11	4.79928e-10
IGFN1	4.30332	0.00280058	0.0107716
IGHE	3.2012	0.0176676	0.0499826
IGHG1	5.24914	2.88325e-18	4.56785e-16
IGLL1	3.34689	5.66783e-06	5.07245e-05
IKZF1	2.00995	1.90987e-10	5.64262e-09
IL10	2.6962	0.00115157	0.00508719
IL11	2.64941	3.74825e-08	6.11086e-07
IL12RB1	2.09417	5.61344e-07	6.61188e-06
IL13	4.62303	1.44917e-05	0.000115101
IL13RA2	2.85651	0.00451544	0.016101
IL17F	5.27416	1.40429e-05	0.000112068
IL17RB	2.73227	1.02761e-18	1.79218e-16
IL17REL	3.52861	1.07935e-16	1.25847e-14
IL1A	4.58431	2.62194e-13	1.46673e-11
IL1B	3.70518	1.94625e-16	2.19524e-14
IL1R2	3.46178	5.77739e-08	8.89496e-07
IL1RL1	2.09871	2.53604e-08	4.3355e-07
IL26	6.43386	2.13657e-10	6.23661e-09
IL2RA	2.83756	8.29579e-14	5.29756e-12
IL4I1	2.35078	1.95666e-10	5.75191e-09
IL5RA	5.28211	3.9314e-22	1.1026e-19
IL6R	2.09477	2.53785e-11	9.20812e-10
IL7R	2.7675	8.41561e-14	5.34659e-12
INSRR	-2.73922	9.47785e-14	5.9427e-12
IPCEF1	2.55728	1.2731e-13	7.63938e-12
IQCA1L	-4.57728	5.81096e-06	5.18267e-05
IRF4	3.58153	2.02639e-09	4.61136e-08
IRX6	-2.63646	0.0176412	0.0499353
ISG15	3.39289	3.67893e-18	5.65575e-16
ISG20	2.62872	2.71047e-13	1.51218e-11
ITGA11	2.12577	2.47324e-09	5.52526e-08
ITGA2	3.06926	5.43676e-20	1.13974e-17
ITGA4	2.28549	0.00198167	0.00803432
ITGAD	2.53322	8.50519e-05	0.000537669
ITGAM	2.46541	3.13599e-10	8.80707e-09
ITGAX	2.17611	1.13566e-10	3.54591e-09
ITGB6	2.14098	1.06712e-13	6.59139e-12
ITGB7	2.03236	1.18618e-10	3.69087e-09
ITIH3	-2.04271	0.0074342	0.0244477
ITIH4	2.98426	2.62305e-23	8.92439e-21
IZUMO4	-2.32107	4.75379e-06	4.35971e-05
JCHAIN	2.11684	0.0078211	0.0255216
KCNA3	2.49289	9.66125e-12	3.79753e-10
KCNE1	2.09507	0.000516529	0.00256338
KCNJ5	-4.0152	7.26476e-06	6.28744e-05
KCNS1	4.14724	0.0131152	0.0392265
KIAA1549L	2.2099	0.00853225	0.0274286
KIT	2.09994	2.24264e-12	1.03431e-10
KLF15	-2.74734	6.85732e-16	7.11584e-14
KLHL38	-2.14908	7.30578e-10	1.89056e-08
KLK1	-2.2488	1.51355e-07	2.09415e-06
KLK7	-2.68883	1.58565e-10	4.81118e-09
KNG1	5.97996	7.35623e-32	6.3613e-29
KRT17	3.14973	0.00408852	0.0147956
KRT23	3.74926	2.34766e-32	2.11841e-29
KRT6A	5.92216	4.04965e-06	3.78143e-05
KRT9	3.09786	8.39297e-11	2.67981e-09
LAG3	2.52247	0.000342874	0.00180518
LAMC3	2.32321	0.00454208	0.0161636
LAP	4.18304	0.000897407	0.00412053
LBHD1	-2.31809	0.000282834	0.00153342
LCN1	-5.40182	0.000203576	0.00115312
LEFTY2	-3.7141	6.76774e-05	0.00044135
LGI1	-2.22187	0.00675319	0.0225758
LGI3	-3.61166	8.44197e-15	7.12214e-13
LHFPL1	-5.14848	0.00395436	0.0144031
LHX3	6.42431	2.07515e-08	3.63134e-07
LIF	2.65052	4.40713e-14	3.05905e-12
LIPG	2.59624	6.38549e-10	1.66907e-08
LOC100137897	3.2732	0.00264743	0.0102566
LOC100138951	4.01011	1.51798e-06	1.60082e-05
LOC100139670	4.11467	9.29501e-08	1.35565e-06
LOC100139881	2.67778	1.40297e-11	5.38211e-10
LOC100139916	5.0843	5.33468e-27	2.99232e-24
LOC100140403	-2.46648	0.0158707	0.0458033
LOC100294952	4.12751	5.13741e-08	8.0591e-07
LOC100295797	-4.27885	1.87195e-06	1.9319e-05
LOC100295883	6.48796	9.03583e-08	1.32249e-06
LOC100295884	-2.00748	0.0175119	0.0496234
LOC100296421	2.62114	0.0166139	0.0475528
LOC100296901	4.12702	2.7637e-20	6.16752e-18
LOC100297044	5.97373	1.5608e-08	2.8266e-07
LOC100297192	2.50409	0.000195587	0.00111089
LOC100298356	2.47327	3.40453e-09	7.32203e-08
LOC100299023	6.39551	5.9426e-08	9.10878e-07
LOC100300051	3.74458	0.00389132	0.0142034
LOC100300483	7.38645	1.19182e-14	9.73252e-13
LOC100300716	4.02302	1.0825e-09	2.64931e-08
LOC100300806	4.55485	5.88891e-11	1.93383e-09
LOC100301305	4.98195	4.92005e-07	5.90918e-06
LOC100301422	2.45321	0.00361183	0.0133452
LOC100335748	5.1897	1.56479e-06	1.64185e-05
LOC100336589	3.32343	3.80002e-07	4.69438e-06
LOC100336941	3.21293	1.34596e-06	1.43694e-05
LOC100337053	4.21514	1.61162e-06	1.68417e-05
LOC100337081	2.60131	8.5166e-07	9.55941e-06
LOC100337108	-9.34856	9.05474e-07	1.01251e-05
LOC100847115	6.488	5.44241e-08	8.44816e-07
LOC100847119	4.49366	6.48856e-10	1.68751e-08
LOC100847120	2.48757	9.08136e-09	1.74514e-07
LOC100847159	4.02468	9.83962e-22	2.58496e-19
LOC100847209	3.34867	0.00832412	0.0268551
LOC100847554	-2.18244	1.45134e-12	6.98865e-11
LOC100847618	4.2858	3.03005e-28	1.90563e-25
LOC100847782	-3.94463	1.64138e-07	2.24113e-06
LOC100847995	-2.29053	1.85948e-19	3.54053e-17
LOC100848006	3.03216	4.01182e-10	1.10134e-08
LOC100848017	2.24945	0.0150996	0.0440445
LOC100848263	2.23849	0.00254744	0.00993974
LOC100848288	-3.42664	0.0026781	0.0103561
LOC100848331	2.24398	0.00197533	0.00801331
LOC100848368	6.24638	1.07168e-07	1.5401e-06
LOC100848439	2.29929	0.004939	0.017353
LOC100848475	-4.17056	0.000119121	0.000722877
LOC100848507	-2.02242	1.58793e-14	1.23431e-12
LOC100848883	-2.15506	7.58931e-11	2.45723e-09
LOC100848933	-2.3823	8.8608e-14	5.60185e-12
LOC100849037	4.50705	0.00891755	0.028425
LOC100850659	2.70058	4.98527e-06	4.5399e-05
LOC100852077	2.70276	2.73751e-06	2.68879e-05
LOC101901948	2.76067	2.06649e-07	2.72823e-06
LOC101902048	3.3233	5.46201e-10	1.45332e-08
LOC101902154	2.32086	0.00560843	0.0192968
LOC101902283	-2.74486	4.44638e-06	4.1123e-05
LOC101902375	3.80076	0.000372871	0.00193561
LOC101902515	3.15848	0.0022486	0.00894528
LOC101902742	2.68285	0.0112456	0.0344895
LOC101902874	2.19058	0.00858207	0.0275588
LOC101902915	3.27548	0.00970622	0.0304641
LOC101902937	-2.10164	0.000184337	0.00105567
LOC101902958	-3.28934	0.000227325	0.00126723
LOC101903018	2.03455	0.000174428	0.00100693
LOC101903127	-3.13632	4.44836e-06	4.1123e-05
LOC101903252	2.2553	0.000716698	0.00339597
LOC101903289	2.03127	0.0115802	0.0353381
LOC101903290	-2.08952	3.74033e-06	3.52209e-05
LOC101903383	-2.05404	2.61904e-09	5.80619e-08
LOC101903545	-3.64593	0.000150861	0.000888973
LOC101903632	3.0406	0.000619048	0.00298923
LOC101903668	2.79351	0.0164746	0.0472453
LOC101903757	3.53006	1.81868e-05	0.000139899
LOC101903832	3.07814	5.08952e-07	6.0636e-06
LOC101904045	4.04618	0.00021046	0.00118543
LOC101904131	6.91951	6.94516e-11	2.26279e-09
LOC101904157	-2.70774	0.0115506	0.0352687
LOC101904405	4.02055	0.00155902	0.00656971
LOC101904537	-2.83236	3.83055e-06	3.60051e-05
LOC101904564	2.13567	0.00408278	0.0147826
LOC101904592	-2.6799	0.0058231	0.0199
LOC101904611	-6.59017	0.00571766	0.0196204
LOC101904759	2.43518	1.94932e-08	3.43431e-07
LOC101904822	-2.5019	0.000252109	0.00138603
LOC101904842	2.92019	0.00295843	0.0112908
LOC101904871	-2.24085	0.00939943	0.0296738
LOC101904939	2.26467	0.00408715	0.0147933
LOC101905046	-2.40513	1.56136e-15	1.52851e-13
LOC101905351	2.55392	0.000153892	0.000904013
LOC101905490	3.63538	0.00489755	0.0172336
LOC101905532	3.39006	0.000713587	0.00338277
LOC101905575	-4.05289	0.0148431	0.0434552
LOC101905635	3.02116	1.16357e-07	1.65742e-06
LOC101905680	-5.14637	5.12511e-06	4.65295e-05
LOC101905897	-3.76138	1.7397e-09	4.03043e-08
LOC101905966	-4.25296	0.00794174	0.0258383
LOC101906009	4.03297	2.43376e-13	1.36884e-11
LOC101906064	-3.21776	0.00146562	0.0062331
LOC101906171	-6.30869	3.39031e-07	4.24638e-06
LOC101906281	3.0765	1.86206e-06	1.9236e-05
LOC101906286	-2.35118	0.00017486	0.00100751
LOC101906311	-2.17246	1.03232e-05	8.5733e-05
LOC101906312	2.57711	0.000142598	0.000845566
LOC101906383	3.25449	6.74789e-05	0.000440534
LOC101906441	5.64931	3.05003e-08	5.06809e-07
LOC101906460	4.84045	0.00779665	0.0254621
LOC101906508	-2.73093	6.46796e-13	3.37277e-11
LOC101906976	2.52893	0.000848273	0.00392308
LOC101907033	2.68802	0.000218061	0.00122182
LOC101907074	-3.73578	0.00911734	0.0289285
LOC101907141	2.72735	2.41163e-12	1.10488e-10
LOC101907247	3.05071	4.0374e-07	4.94641e-06
LOC101907275	2.91091	0.00298627	0.0113737
LOC101907306	-2.36036	0.000976292	0.00442111
LOC101907581	2.3579	0.00175546	0.00724925
LOC101907799	2.99328	0.000404652	0.00208081
LOC101907883	2.19193	8.58709e-07	9.62812e-06
LOC101907986	4.56786	0.001561	0.00657671
LOC101908149	3.52238	2.71156e-12	1.21809e-10
LOC101908235	3.53677	1.66128e-05	0.000129229
LOC104968484	3.8444	4.38019e-06	4.06377e-05
LOC104968518	-2.36665	0.00579043	0.0197981
LOC104968634	8.52228	6.34083e-24	2.43699e-21
LOC104968898	3.09236	0.000157707	0.000923806
LOC104968940	-2.40257	0.00721834	0.0238626
LOC104968959	2.1116	0.0073912	0.0243371
LOC104969122	4.02695	1.49727e-16	1.70739e-14
LOC104969334	3.83669	0.00337474	0.0126001
LOC104969366	-4.08186	0.0137282	0.040772
LOC104969408	-4.05549	3.35635e-05	0.00023817
LOC104969653	-2.33315	0.00990477	0.0309817
LOC104970025	-2.90161	1.78173e-07	2.40117e-06
LOC104970503	-2.07972	0.00742141	0.0244134
LOC104970566	3.05856	0.0173457	0.0492397
LOC104970637	4.03177	0.00166018	0.00691735
LOC104970680	-3.45222	4.0905e-05	0.000283642
LOC104971159	2.31887	0.0097186	0.0304887
LOC104971364	2.73616	0.0072498	0.0239475
LOC104971373	-7.24761	5.71627e-07	6.71835e-06
LOC104971388	4.36585	0.000685133	0.00326668
LOC104971588	-2.62434	0.0115329	0.0352199
LOC104971647	2.11794	5.03076e-05	0.000340204
LOC104971707	2.22232	0.0105118	0.0326151
LOC104972118	-5.06056	0.00054811	0.00269561
LOC104972309	4.42615	6.47327e-06	5.66862e-05
LOC104972595	-3.23781	3.54357e-12	1.53856e-10
LOC104972597	-4.0882	0.00961307	0.0302379
LOC104972957	-3.00151	0.00535695	0.0185606
LOC104973073	2.03971	0.00105863	0.00472693
LOC104973100	3.33086	0.0100264	0.031296
LOC104973683	3.06844	0.00834544	0.0269155
LOC104973739	-2.06268	0.000117051	0.000711984
LOC104973826	2.88798	1.87571e-08	3.32154e-07
LOC104973892	7.35974	0.00480433	0.0169458
LOC104973964	3.44554	0.0111502	0.0342528
LOC104974569	-2.67431	0.00567218	0.0194901
LOC104974666	2.94624	1.75353e-05	0.00013549
LOC104974735	3.79759	3.07803e-05	0.000220803
LOC104974837	-2.07811	3.56988e-05	0.000252176
LOC104974928	-4.34535	1.71901e-06	1.7865e-05
LOC104974955	2.9192	0.00152858	0.00646438
LOC104975283	-2.55456	1.24534e-08	2.29129e-07
LOC104975285	4.42864	0.00892811	0.0284499
LOC104975528	-3.743	0.0159985	0.0460965
LOC104975830	5.14443	0.00211986	0.00849828
LOC104975849	2.33289	0.00119953	0.00524768
LOC104976076	4.43679	6.93825e-05	0.000450164
LOC104976146	-3.06669	0.00390675	0.0142497
LOC107131239	2.13762	0.00507497	0.0177466
LOC107131296	2.846	2.60862e-05	0.000191576
LOC107131305	4.09931	0.0001423	0.00084441
LOC107131434	-2.33823	3.11457e-09	6.74737e-08
LOC107131639	3.65275	8.16153e-06	6.96482e-05
LOC107131643	-4.83308	0.00507104	0.0177358
LOC107131716	4.13558	0.0158075	0.0456666
LOC107131779	2.19984	0.00105202	0.0047045
LOC107131805	3.15211	0.00999968	0.031244
LOC107131854	4.9038	0.000513555	0.00255106
LOC107132098	-2.27334	0.0127597	0.0383123
LOC107132174	2.68208	0.000213165	0.00119601
LOC107132190	-3.77647	0.000221923	0.00124012
LOC107132300	5.09053	0.000899755	0.00412766
LOC107132327	2.33202	1.14363e-07	1.63382e-06
LOC107132475	-2.10134	0.000142322	0.00084441
LOC107132523	4.02503	1.49275e-11	5.68448e-10
LOC107132656	2.63311	0.00855826	0.0275036
LOC107132732	2.35312	0.00381115	0.0139814
LOC107132796	2.34352	1.07941e-05	8.90213e-05
LOC107133100	4.90643	0.00145925	0.0062111
LOC107133150	-2.1602	0.0137887	0.0409166
LOC107133223	2.98515	0.00233582	0.00924013
LOC107133238	-3.32897	1.85416e-20	4.22871e-18
LOC107133301	-2.77722	0.00988702	0.0309308
LOC112441463	3.04757	2.18644e-15	2.08153e-13
LOC112441477	3.21019	0.00126401	0.00549502
LOC112441478	2.02319	1.25108e-06	1.34813e-05
LOC112441482	5.66317	7.68488e-09	1.51464e-07
LOC112441499	3.52069	7.96689e-08	1.18019e-06
LOC112441502	2.93339	0.000590819	0.00287449
LOC112441507	3.03738	1.69756e-13	9.84113e-12
LOC112441530	-2.65997	0.0159284	0.0459328
LOC112441622	4.78875	0.0151128	0.0440663
LOC112441647	2.26483	0.000175075	0.00100819
LOC112441665	3.0116	1.55105e-05	0.000122072
LOC112441982	2.35627	0.00365149	0.0134678
LOC112442052	2.45651	0.000325331	0.00172684
LOC112442062	3.01853	4.4644e-06	4.12205e-05
LOC112442063	3.38851	2.49109e-08	4.27273e-07
LOC112442064	2.19109	0.0010946	0.00486868
LOC112442067	5.06715	0.00938852	0.0296568
LOC112442073	3.71212	1.02185e-13	6.34952e-12
LOC112442074	4.79297	9.58234e-07	1.06748e-05
LOC112442082	2.49264	4.54594e-05	0.000311374
LOC112442215	3.21241	0.000177401	0.0010196
LOC112442249	4.05104	0.00133559	0.00575797
LOC112442252	3.89482	0.00310394	0.0117467
LOC112442278	-4.93788	0.000370984	0.00192774
LOC112442290	3.04957	0.0176623	0.0499806
LOC112442414	2.39323	0.00694871	0.0231111
LOC112442600	-2.00674	0.00648504	0.0218166
LOC112442609	4.39794	0.00119654	0.00523571
LOC112442660	4.01728	0.00131006	0.0056655
LOC112442686	4.58621	0.016009	0.0461203
LOC112442756	3.48853	0.0011675	0.00513791
LOC112442871	-5.43209	0.00138207	0.00592267
LOC112442994	3.70288	3.81146e-06	3.58419e-05
LOC112442996	-2.99495	7.44616e-13	3.84422e-11
LOC112443015	-2.23887	0.0171391	0.0487816
LOC112443021	3.63079	0.00736977	0.0242859
LOC112443133	4.4652	0.000310909	0.00166271
LOC112443146	4.67377	0.00194019	0.00789852
LOC112443149	-9.45388	1.77299e-07	2.3925e-06
LOC112443156	2.21323	0.00873172	0.0279141
LOC112443170	2.41173	0.0168657	0.0481672
LOC112443200	4.72018	1.80231e-05	0.000138692
LOC112443201	5.02606	6.42154e-19	1.1489e-16
LOC112443203	4.54982	5.77652e-08	8.89496e-07
LOC112443467	-2.04317	0.00781513	0.0255122
LOC112443472	2.13857	0.00142542	0.00608459
LOC112443512	3.67201	7.55185e-06	6.50336e-05
LOC112443728	2.33366	7.7648e-08	1.15757e-06
LOC112443780	4.33185	0.000169715	0.000984425
LOC112443846	5.12247	4.41516e-06	4.09073e-05
LOC112443865	-4.11511	0.0140048	0.0413687
LOC112444158	5.31408	0.000160324	0.000937023
LOC112444198	-2.50009	0.000131053	0.000784732
LOC112444283	4.86506	0.00328448	0.0123177
LOC112444309	-2.75971	0.0145207	0.0426197
LOC112444323	4.45482	0.00624417	0.0210958
LOC112444346	2.3141	0.0101837	0.0317155
LOC112444459	2.19764	0.00288006	0.0110375
LOC112444479	2.68262	0.000122165	0.00073962
LOC112444486	4.26227	0.000817814	0.0038005
LOC112444732	3.01745	0.00562964	0.0193632
LOC112444733	9.78616	1.4184e-27	8.17709e-25
LOC112444803	3.02381	0.0142357	0.0419326
LOC112445051	4.37627	0.000426875	0.00217782
LOC112445870	-3.34652	0.0136558	0.0405861
LOC112445915	2.75308	0.00385443	0.0141082
LOC112446345	-5.11157	0.000753918	0.00355044
LOC112446347	-2.25516	4.18945e-05	0.000289152
LOC112446359	2.19247	0.00774102	0.0253123
LOC112446380	3.04533	2.61919e-07	3.3617e-06
LOC112446408	3.2067	6.39177e-06	5.61253e-05
LOC112446449	4.89415	0.000836587	0.00387489
LOC112446457	-4.61834	0.000955487	0.00433731
LOC112446461	3.50441	0.00037249	0.0019346
LOC112446463	-3.43009	2.18722e-10	6.36655e-09
LOC112446722	-2.15844	1.96001e-05	0.000149607
LOC112446783	-2.55912	0.000696291	0.00331137
LOC112446800	-3.27547	0.00918086	0.0290989
LOC112446843	3.83978	0.00928813	0.0293895
LOC112447120	3.85226	0.00220669	0.00879372
LOC112447288	2.86768	0.0170336	0.0485399
LOC112447294	2.99698	0.000419663	0.0021463
LOC112447295	3.75572	0.00206502	0.00831859
LOC112447353	3.97846	6.47783e-07	7.50647e-06
LOC112447377	2.08549	0.00672959	0.0225122
LOC112447746	2.11221	0.0155944	0.0451263
LOC112447759	2.88807	0.0112475	0.0344904
LOC112447802	-5.28738	0.000285484	0.00154577
LOC112447816	-5.64176	0.000685162	0.00326668
LOC112447822	2.23461	0.0135843	0.0404489
LOC112448002	3.45693	0.0032118	0.0120774
LOC112448010	-5.40949	0.0031854	0.011996
LOC112448016	2.29336	0.0115082	0.0351704
LOC112448059	-2.63373	0.000848356	0.00392308
LOC112448095	4.35682	0.00118359	0.00519658
LOC112448420	4.61213	0.000297395	0.00160024
LOC112448429	-2.82739	1.557e-07	2.13717e-06
LOC112448532	3.3747	0.00592388	0.0202078
LOC112448533	5.25143	1.38754e-05	0.000111014
LOC112448535	3.58102	0.0108414	0.0334924
LOC112448547	2.39741	0.00322146	0.0121096
LOC112448548	-4.25092	0.00560942	0.0192968
LOC112448766	4.60122	0.00068544	0.00326726
LOC112448784	4.65479	8.33279e-09	1.62689e-07
LOC112448791	5.12751	4.38259e-13	2.33359e-11
LOC112448795	3.72088	0.0100345	0.0313121
LOC112448813	-2.28272	0.0122616	0.0370419
LOC112448826	-2.2981	3.01596e-05	0.000217036
LOC112448832	2.34562	0.0038473	0.0140848
LOC112448856	2.02409	0.00722341	0.0238718
LOC112448922	2.54685	0.00664043	0.0222786
LOC112449033	3.80758	0.00565084	0.01942
LOC112449081	3.03406	0.00241506	0.00951086
LOC112449090	4.1295	0.00747465	0.0245418
LOC112449098	2.14955	0.003976	0.0144698
LOC112449292	2.01388	0.00078599	0.00368393
LOC112449308	-2.0863	0.00898349	0.0285808
LOC112449349	4.68779	0.000110974	0.000678795
LOC112449534	-2.83994	0.000884011	0.00407163
LOC112449550	2.51576	4.98312e-05	0.00033727
LOC112449551	-2.49008	5.43568e-05	0.000362973
LOC112449564	-2.22782	0.000277762	0.00150928
LOC112449603	3.12235	0.00156644	0.00659751
LOC404103	2.2806	1.20698e-09	2.91613e-08
LOC504548	3.08261	0.000226632	0.00126371
LOC504730	3.62455	0.000124916	0.000754073
LOC504773	2.16899	2.0958e-11	7.73953e-10
LOC505183	4.01829	0.00694547	0.0231041
LOC505326	2.44492	0.0039498	0.0143915
LOC507055	3.1933	7.47056e-07	8.50021e-06
LOC507184	3.16662	8.35138e-07	9.4147e-06
LOC508098	-2.17517	2.30364e-05	0.000171854
LOC508459	2.70775	0.000429244	0.00218829
LOC508646	7.18342	0.00055518	0.00272522
LOC508858	6.11783	4.76867e-06	4.36949e-05
LOC509283	2.45291	4.86841e-14	3.32365e-12
LOC509881	4.28487	2.0289e-05	0.000153903
LOC510185	4.27895	8.42408e-14	5.34659e-12
LOC510520	3.09565	9.79378e-06	8.16936e-05
LOC511240	-4.12431	4.30587e-07	5.23822e-06
LOC511353	3.83385	5.68209e-06	5.08083e-05
LOC511354	2.90652	1.48744e-09	3.52805e-08
LOC511531	3.00997	3.6372e-12	1.57263e-10
LOC512486	3.33566	5.93422e-08	9.10265e-07
LOC512627	2.96501	0.00154235	0.00651269
LOC512869	2.41281	9.85228e-17	1.17514e-14
LOC513659	2.75374	2.67637e-12	1.21014e-10
LOC515276	10.4536	4.43215e-50	1.14981e-46
LOC515828	2.0903	6.12423e-14	4.10007e-12
LOC517475	-3.55645	0.000449901	0.00227737
LOC518134	2.32867	1.54493e-07	2.12481e-06
LOC521214	5.38508	3.88571e-05	0.000271476
LOC522174	3.54743	0.00323735	0.0121585
LOC522334	-2.02192	0.00120488	0.00526999
LOC522763	4.15856	0.00121348	0.00530204
LOC524576	2.52077	1.11788e-15	1.11007e-13
LOC526966	4.68494	0.00197223	0.00800383
LOC527068	4.75439	0.0017963	0.00739251
LOC527744	4.64025	8.85044e-08	1.29811e-06
LOC528329	2.16729	0.00230737	0.00914264
LOC529196	2.13862	0.00041842	0.00214047
LOC529284	-3.79563	0.0145322	0.0426472
LOC537017	3.10085	8.9665e-08	1.31327e-06
LOC538679	6.55476	1.44521e-13	8.51574e-12
LOC540321	3.27172	0.000226091	0.00126103
LOC613822	2.63072	3.44781e-16	3.78602e-14
LOC614141	2.24714	2.44332e-05	0.000180973
LOC615514	-2.77008	0.0030376	0.011542
LOC616323	4.56256	2.72418e-07	3.48998e-06
LOC616364	-2.46005	0.00524723	0.0182475
LOC616611	4.65911	0.000398535	0.00205547
LOC616868	3.08754	0.00014862	0.000877266
LOC616911	2.2014	0.0136172	0.0405234
LOC617313	3.84439	0.000350129	0.0018336
LOC617785	2.14554	7.07141e-05	0.00045791
LOC618463	3.12705	0.00118724	0.00520755
LOC751788	2.89155	0.00879173	0.02808
LOC751811	2.41601	0.000175055	0.00100819
LOC780933	3.95816	0.00737677	0.0242973
LOC781494	3.297	3.9772e-06	3.72485e-05
LOC781624	3.60344	4.33721e-05	0.000298754
LOC781710	4.22595	1.93992e-11	7.21481e-10
LOC781726	5.19179	3.2213e-05	0.000229505
LOC782367	2.29847	5.99992e-05	0.000396948
LOC782865	-2.12639	0.00099419	0.00449334
LOC783497	-5.89359	1.06216e-05	8.78482e-05
LOC783920	2.44251	0.000159371	0.000932242
LOC784535	2.92509	0.000345976	0.00181782
LOC784768	4.43026	3.02265e-36	3.69012e-33
LOC785168	3.17939	4.67368e-07	5.62631e-06
LOC786126	6.5749	3.54876e-07	4.41288e-06
LOC786372	2.28744	0.000330063	0.00174659
LOC786796	2.695	0.0129273	0.0387482
LOC786987	4.13544	6.73272e-06	5.87845e-05
LOC787241	-2.35692	5.03846e-06	4.5803e-05
LOC789175	4.71358	0.0110844	0.0340858
LOC789732	5.23368	2.24368e-07	2.92384e-06
LOC789799	7.78215	1.15395e-14	9.46601e-13
LRFN2	-2.203	0.0120045	0.0363763
LRMP	2.48674	8.94792e-16	9.05879e-14
LRP8	2.80714	2.43101e-18	3.88101e-16
LRRC15	4.67779	6.43963e-15	5.56867e-13
LRRC38	2.47191	0.00126101	0.00548312
LRRC3C	3.96204	0.0121634	0.0367933
LRRC4B	-2.36026	0.0153151	0.0444917
LRRTM2	2.42398	0.0124144	0.0374272
LTF	2.62839	8.4853e-05	0.000536575
LY6G6C	4.11398	0.00285621	0.0109551
LY6G6F	2.21695	0.0031161	0.0117735
LY6H	-4.91882	0.011711	0.0356379
LY75	2.53612	2.92361e-08	4.88539e-07
LYZ1	-2.19304	2.8221e-05	0.000205292
LYZ3	-2.03382	4.31681e-11	1.46871e-09
MADCAM1	2.51322	1.24578e-10	3.8532e-09
MAK	2.37563	0.0100986	0.0314838
MAP3K7CL	2.04838	2.31242e-06	2.31957e-05
MARC1	2.98581	7.77511e-08	1.15757e-06
MCEMP1	2.26224	0.00081448	0.00379007
MCTP1	2.08615	0.00154021	0.00650498
MDFI	2.47487	1.10432e-19	2.18277e-17
MESP1	-2.21831	0.00157189	0.0066149
MFSD2A	2.26837	1.39933e-08	2.55649e-07
MGAM	3.0135	1.55494e-06	1.63481e-05
MGAT5B	-2.14512	0.000124163	0.000750621
MGC127133	2.29399	0.00746695	0.0245204
MGC137014	-2.47552	0.00409641	0.0148143
MGC137036	-2.2192	8.48019e-07	9.52369e-06
MGC157082	2.12288	0.000166819	0.00097061
MGC157368	-3.10931	4.2016e-08	6.74401e-07
MIR2285T	3.88653	2.6712e-05	0.000195411
MIR2887-1	-9.82847	1.35123e-05	0.000108527
MLNR	-2.65618	0.0144214	0.0423964
MMP1	4.47231	2.85189e-14	2.09887e-12
MMP12	7.65394	2.99036e-26	1.51371e-23
MMP13	5.91978	1.12503e-25	5.42998e-23
MMP14	2.16671	8.02656e-22	2.13568e-19
MMP19	2.17705	6.18717e-18	9.04286e-16
MMP20	-2.06488	0.00146546	0.0062331
MMP3	6.06575	2.13147e-47	4.91517e-44
MMP7	7.45197	6.83532e-18	9.9203e-16
MMP9	6.58008	4.75461e-15	4.18123e-13
MMS22L	2.30212	1.24126e-09	2.98506e-08
MNX1	-2.19601	9.8594e-05	0.000613375
MPL	-3.33309	0.00191505	0.00780385
MPO	4.50723	0.000792746	0.00370569
MPP4	-4.97183	0.000532144	0.00263018
MPTX	4.6151	3.23367e-13	1.78488e-11
MPZ	-2.01494	0.0019827	0.0080369
MRC1	2.9526	1.05831e-18	1.83034e-16
MS4A15	3.54994	0.015181	0.0441972
MS4A18	2.75552	0.000225885	0.00126022
MS4A2	2.70539	1.01137e-06	1.11678e-05
MS4A3	4.96399	0.00490689	0.0172489
MS4A7	2.04531	1.603e-08	2.9005e-07
M-SAA3.2	2.12176	0.00680949	0.0227429
MSMB	6.01221	1.53654e-94	3.18893e-90
MT3	-2.82979	0.000327301	0.00173552
MX1	2.10115	2.96118e-12	1.31317e-10
MX2	3.13178	9.33107e-07	1.04229e-05
MYBPC2	2.90981	1.3761e-12	6.64175e-11
MYCBPAP	-2.16447	1.85555e-15	1.79116e-13
MYH7	-2.52351	0.000804666	0.00374945
MYO18B	-3.69901	4.96676e-10	1.33351e-08
MYO1F	2.25	2.4729e-13	1.3871e-11
MYRFL	-2.58884	0.000265406	0.0014503
MZB1	3.94517	4.88241e-23	1.55892e-20
NAIP	2.45191	1.1464e-08	2.14927e-07
NCKAP1L	2.0417	1.03406e-10	3.24188e-09
NEB	2.96733	1.17038e-07	1.66485e-06
NEURL3	-2.00378	0.00885759	0.0282686
NEUROD2	-3.30592	0.000407223	0.00209144
NFAM1	2.01417	2.11669e-05	0.000159803
NFE2	3.88288	3.47705e-16	3.79803e-14
NLRC3	2.08777	6.3554e-07	7.38108e-06
NLRP12	3.11126	1.21788e-06	1.31782e-05
NME8	2.68359	6.80923e-05	0.000443562
NOS2	2.26876	1.19907e-08	2.22859e-07
NOX4	3.43682	6.69816e-06	5.85074e-05
NOX5	5.28401	6.23399e-12	2.56707e-10
NPC1L1	2.14	4.6214e-14	3.17591e-12
NPW	-2.70418	0.000507369	0.00252329
NR0B2	-2.67051	3.39083e-08	5.59406e-07
NR4A3	2.60076	2.97566e-09	6.49388e-08
NRG2	-3.10928	0.00101951	0.00458579
NRN1	2.00377	1.91024e-09	4.38067e-08
NTN5	-2.93692	0.006564	0.0220471
NTRK1	4.67172	1.43872e-11	5.48882e-10
OAS1X	3.64343	7.06493e-22	1.90423e-19
OAS1Y	2.95313	1.41284e-17	1.98123e-15
OAS1Z	3.68047	4.15524e-15	3.73324e-13
OAS2	2.20511	0.000168922	0.000980646
OCA2	-4.2538	0.0116635	0.0355244
OCSTAMP	8.25447	2.0469e-18	3.34499e-16
OLFM4	3.42634	0.00985195	0.0308537
OLR1	2.53627	0.000917973	0.00419547
ONECUT2	3.02176	5.74275e-08	8.85821e-07
OOSP2	2.56555	0.000157952	0.000924983
ORM1	4.34426	1.59704e-05	0.000125217
OSM	7.45148	5.17164e-14	3.51909e-12
OSMR	2.02864	5.12693e-18	7.65498e-16
OTOS	-5.89696	0.00012461	0.000752663
OXGR1	-3.981	3.00812e-05	0.000216547
OXT	6.39039	2.47188e-09	5.52526e-08
P2RY13	2.14876	1.43144e-09	3.40299e-08
P2RY6	2.38336	7.19071e-09	1.42673e-07
PACSIN1	2.1375	2.40022e-07	3.10756e-06
PADI1	3.18071	0.0171723	0.0488546
PADI3	4.65907	0.00298241	0.0113656
PADI4	5.89575	4.7098e-17	6.1092e-15
PALM2	2.17882	9.61206e-06	8.03722e-05
PAPPA2	3.21307	1.17608e-05	9.59376e-05
PARP14	2.63573	7.22974e-15	6.20025e-13
PATL2	-2.68844	0.00661259	0.0221924
PAX4	-2.0399	0.0035493	0.0131516
PDCD1LG2	2.49855	1.85632e-06	1.91863e-05
PDX1	2.96748	8.55015e-06	7.26063e-05
PDZD7	-2.0215	0.000109644	0.000671849
PDZK1IP1	2.29988	1.60846e-11	6.0916e-10
PELI3	-2.29167	2.60015e-16	2.88575e-14
PF4	5.50969	1.37113e-23	5.08151e-21
PFKFB3	2.08705	1.38846e-14	1.09152e-12
PHF24	-2.65149	1.48509e-05	0.00011773
PHGR1	-2.28094	4.33521e-08	6.92633e-07
PIGR	3.04888	1.21615e-25	5.73635e-23
PIK3CG	2.71369	1.26737e-12	6.17439e-11
PIP5KL1	2.12102	0.00807628	0.026194
PLA2G1B	-3.79894	2.91448e-05	0.00021039
PLA2G2A	2.24058	0.00292985	0.0112002
PLA2G3	2.97275	1.83881e-08	3.26177e-07
PLA2G5	3.32528	4.70306e-10	1.26763e-08
PLAU	2.34273	3.63103e-16	3.94547e-14
PLEK	2.73099	1.68792e-19	3.27394e-17
PLS1	2.1401	4.33516e-10	1.18073e-08
PLXNC1	2.04494	5.92792e-09	1.1991e-07
PNMA8B	-2.59178	7.09114e-12	2.8744e-10
PNPLA2	-2.10875	1.42853e-11	5.45999e-10
POU2AF1	2.85308	2.21985e-15	2.10369e-13
POU2F3	4.3715	8.21864e-40	1.31207e-36
PPDPFL	-3.60259	8.66853e-11	2.75508e-09
PPP1R14C	-3.10852	1.86649e-06	1.92722e-05
PPP1R1A	-2.72531	2.47926e-15	2.32826e-13
PRDM1	2.01581	3.6186e-13	1.98154e-11
PRF1	3.48602	5.60819e-21	1.40232e-18
PRG3	6.93408	1.20597e-08	2.23471e-07
PRKAG3	-2.00118	1.06948e-09	2.62054e-08
PRLH	-2.5193	0.000490063	0.00244784
PROC	-5.5526	0.000103577	0.000639012
PROCR	2.43555	1.50281e-21	3.89866e-19
PRR22	-2.18394	9.83194e-07	1.09282e-05
PRRT4	-2.28441	0.000623723	0.00300901
PRSS27	4.23583	0.000942354	0.00429083
PRSS35	-2.035	9.41224e-06	7.89578e-05
PSD2	2.69978	0.000546626	0.0026915
PTGER2	2.43392	7.68098e-07	8.71099e-06
PTK6	2.35493	0.000181023	0.00103869
PTPN5	2.92964	6.21427e-05	0.000409172
PTPN7	2.02695	2.84006e-11	1.01977e-09
RAB17	-2.12921	1.72875e-15	1.68443e-13
RAB39A	2.80758	3.21901e-06	3.09713e-05
RASGEF1C	-2.9071	0.00563808	0.0193826
RBP2	-2.05206	0.00161204	0.00676843
REG3G	4.54942	0.00333584	0.0124855
RETN	2.22261	0.00024611	0.00135809
RGL3	-2.6404	3.60747e-14	2.56402e-12
RGS11	-2.42139	2.45893e-11	8.96038e-10
RGS13	2.01253	4.74555e-09	9.87855e-08
RGS18	2.70578	2.66635e-10	7.60129e-09
RGS20	2.30158	0.00165023	0.00688695
RGS6	-2.18526	2.21903e-18	3.57006e-16
RHAG	-4.67452	0.000547626	0.00269514
RHEX	3.91133	5.22203e-18	7.74129e-16
RHOH	2.18396	2.72627e-09	5.98108e-08
RINL	2.16828	5.81327e-08	8.94357e-07
RLBP1	3.88336	1.66407e-05	0.000129349
RNASE11	-3.31408	0.00897827	0.0285702
RNASE12	-2.75552	4.92129e-08	7.76113e-07
RNF183	2.3543	3.68791e-05	0.000259366
RNF208	-2.11232	1.00836e-07	1.45937e-06
RNF212B	-2.68173	1.07743e-16	1.25847e-14
ROS1	4.61845	1.27895e-18	2.14059e-16
RSAD2	2.88542	2.35264e-13	1.33406e-11
RSPH6A	-3.12207	6.02097e-07	7.04392e-06
RTL9	3.02107	0.00682123	0.0227736
RTP4	3.03788	3.55127e-15	3.23455e-13
RUFY4	4.5628	0.00913501	0.0289801
RUNX3	2.07436	1.27853e-09	3.06404e-08
RXFP1	-2.92251	0.013612	0.0405139
S100A12	3.45348	4.0435e-09	8.57189e-08
S100A9	2.30701	9.07619e-05	0.000570119
S100G	-3.57943	9.71256e-05	0.000605511
SAMD5	2.20686	0.00236462	0.00933522
SAMD9	3.83982	1.21816e-13	7.37073e-12
SAMSN1	2.39685	1.61666e-14	1.25195e-12
SCIN	2.57137	2.67288e-15	2.48758e-13
SDK1	2.42896	8.55599e-26	4.22788e-23
SDS	3.21988	1.15649e-20	2.66687e-18
SEC14L2	-2.02359	1.7886e-13	1.02827e-11
SEMA3A	3.62119	3.73407e-08	6.09732e-07
SEMA7A	2.03784	6.08423e-18	8.95547e-16
SERPINA3	3.13524	0.00517398	0.018032
SERPINB2	4.99522	0.000202461	0.00114774
SERPINE1	2.14705	7.90084e-14	5.09236e-12
SERPINE2	2.50802	1.03958e-22	3.09129e-20
SERPINE3	-2.28297	4.52885e-06	4.17741e-05
SERPINI1	-2.88706	1.41159e-25	6.36873e-23
SEZ6L	-2.36439	0.000173186	0.00100142
SFN	2.43966	5.54822e-09	1.13223e-07
SH2D1B	2.65996	9.64592e-11	3.04242e-09
SH2D2A	2.18679	0.000318269	0.00169673
SH2D7	2.91869	3.0778e-30	2.20264e-27
SHISA8	-3.41165	0.00429035	0.0153966
SIGLEC15	3.34438	3.992e-08	6.46255e-07
SIRPB1	2.37977	1.01136e-12	5.08226e-11
SIRPB2	2.03351	2.45952e-07	3.17641e-06
SIX6	4.66245	0.000268041	0.00146316
SKOR2	-3.00849	0.00143711	0.00612941
SLA	2.42532	8.13288e-15	6.91762e-13
SLAMF1	2.0922	1.85493e-07	2.48689e-06
SLAMF6	2.08587	2.82163e-07	3.60148e-06
SLAMF7	2.50321	1.67763e-08	3.01517e-07
SLAMF8	2.96087	2.67004e-06	2.63125e-05
SLC13A3	3.24576	5.23198e-11	1.72905e-09
SLC13A5	2.91061	1.79761e-12	8.45979e-11
SLC16A1	2.14308	1.08958e-18	1.86885e-16
SLC16A6	2.73397	2.24937e-11	8.24758e-10
SLC16A7	-2.06746	6.07459e-21	1.50086e-18
SLC1A1	3.69279	9.85046e-11	3.10222e-09
SLC22A16	-2.07512	3.51804e-05	0.000248768
SLC22A9	-3.42809	5.24032e-17	6.71343e-15
SLC24A1	-2.15391	6.23467e-08	9.5073e-07
SLC25A4	-2.0533	1.56302e-16	1.77262e-14
SLC26A7	-2.03889	5.53742e-12	2.3077e-10
SLC28A3	4.38428	1.8154e-07	2.44021e-06
SLC2A3	2.69299	3.45946e-14	2.5104e-12
SLC2A4	-2.23936	2.23859e-11	8.22294e-10
SLC2A5	3.60761	0.000445559	0.00225756
SLC36A2	-2.08846	4.33165e-05	0.00029847
SLC38A4	2.13266	8.62936e-07	9.67029e-06
SLC4A8	2.49496	6.60079e-13	3.4334e-11
SLC5A1	2.06006	0.000288937	0.00156039
SLC5A8	4.9608	2.17218e-05	0.000163339
SLC6A14	3.92776	3.22954e-07	4.06218e-06
SLC7A10	2.46704	2.80399e-08	4.71207e-07
SLC7A11	4.27879	7.44841e-42	1.40531e-38
SLC7A3	-5.1412	0.00177917	0.00733218
SMCO3	-3.26344	6.94867e-12	2.8277e-10
SMIM33	2.42578	2.4007e-09	5.38638e-08
SOCS3	3.49891	6.74432e-27	3.68346e-24
SP100	2.29302	4.98006e-11	1.66435e-09
SP6	3.19761	2.06923e-09	4.69856e-08
SPATA48	3.40496	0.00179106	0.00737386
SPESP1	3.39429	0.0124911	0.0376201
SPI1	2.07876	1.28775e-12	6.24483e-11
SPIB	2.09514	9.7538e-14	6.0973e-12
SPIC	3.11333	0.000582718	0.00284157
SPINK4	-3.54718	9.93124e-09	1.88231e-07
SPN	2.54157	3.23538e-15	2.97111e-13
SPON1	2.17724	8.92109e-23	2.72277e-20
SPP1	2.76879	7.64144e-06	6.57233e-05
SRD5A2	2.67775	0.0158607	0.0457821
SRGN	2.67234	1.43516e-17	1.99901e-15
ST3GAL1	2.35072	1.43198e-05	0.000113954
ST8SIA1	3.36629	3.3411e-05	0.000237307
ST8SIA2	2.40401	1.61937e-05	0.000126574
STAB2	2.28041	0.00115631	0.00510332
STC2	2.63114	5.21976e-05	0.00035104
STK32B	-2.08077	0.00554639	0.0191117
STX11	2.19359	1.0207e-12	5.11682e-11
SULF1	2.90753	3.86186e-14	2.70774e-12
SULT1E1	-2.55604	0.00313779	0.011836
SVOPL	4.44851	1.11096e-17	1.60117e-15
SYCN	-5.04012	0.0106004	0.0328458
SYNDIG1	-2.567	0.0018902	0.00772634
SYT8	3.23173	0.000216259	0.00121238
SYTL5	3.50252	7.58127e-12	3.06112e-10
TAC4	2.77008	0.000113816	0.000694132
TAF7L	-3.04262	2.39788e-06	2.39604e-05
TAGAP	2.01134	3.9458e-08	6.39775e-07
TCAF2	2.168	4.37823e-11	1.48717e-09
TCAM1	2.26319	3.35974e-06	3.20736e-05
TCEA3	-2.49967	1.54551e-06	1.62655e-05
TCN1	6.40786	1.84155e-23	6.47789e-21
TDRD5	-2.42224	1.28377e-05	0.000103833
TDRD6	2.09081	2.20243e-05	0.000165374
TEAD4	2.91079	3.67421e-18	5.65575e-16
TEPP	-3.49514	3.62221e-19	6.71208e-17
TEX45	-5.15587	0.00181733	0.00746574
TFEC	2.08838	2.46455e-08	4.24124e-07
TFF3	3.82596	2.04016e-30	1.62852e-27
TG	2.2343	0.00190224	0.00776538
TGM3	6.05314	3.49179e-07	4.34725e-06
THEMIS	2.17245	0.00282559	0.0108617
THEMIS2	2.51054	1.73617e-12	8.22661e-11
THRSP	-4.12056	1.66124e-05	0.000129229
TIFAB	2.37751	0.000898642	0.00412452
TIGIT	2.81793	0.000884319	0.00407215
TKDP2	2.32897	0.00331971	0.0124318
TKTL1	-3.47462	0.00576791	0.0197409
TKTL2	-2.50665	3.13444e-05	0.00022424
TLR8	2.32729	1.19903e-10	3.72525e-09
TLR9	2.07606	1.31766e-06	1.41035e-05
TM4SF19	3.064	2.73766e-05	0.000199499
TMC5	5.54323	1.30744e-44	2.71345e-41
TMC7	2.76002	8.79498e-05	0.000554616
TMEM132C	-2.40052	3.05536e-11	1.08954e-09
TMEM154	2.17428	3.05706e-10	8.6087e-09
TMEM171	-2.90125	6.83506e-20	1.4045e-17
TMEM182	-2.21662	0.00420129	0.015122
TMEM202	-5.54993	0.00130101	0.00563146
TMEM229A	-2.46441	5.48437e-10	1.45739e-08
TMEM238	-2.0374	0.0031356	0.0118299
TMEM255B	-2.18779	1.44773e-07	2.00977e-06
TMEM26	2.67976	7.48641e-06	6.45505e-05
TMEM30C	-2.80092	4.1785e-70	1.73441e-66
TMEM89	-5.67708	0.000167286	0.000972781
TMEM92	-2.03349	4.56872e-15	4.06949e-13
TMIGD3	2.42655	0.00918516	0.0291081
TMPRSS3	2.17376	2.19059e-08	3.8013e-07
TMPRSS5	-2.00647	0.00362211	0.0133784
TNC	3.99744	9.34447e-61	3.23225e-57
TNFAIP6	2.11973	0.00187315	0.00766622
TNFRSF11B	3.42373	1.09597e-09	2.67912e-08
TNFRSF12A	2.24405	1.47592e-10	4.51787e-09
TNFRSF13B	2.94722	3.07895e-05	0.000220803
TNFRSF17	2.35705	0.00206313	0.00831258
TNFRSF18	2.29134	3.04371e-09	6.61458e-08
TNFRSF8	2.0945	4.15834e-05	0.000287578
TNFRSF9	3.21681	9.86406e-07	1.09534e-05
TNFSF11	2.41797	7.26084e-05	0.000468131
TNFSF15	2.34972	0.000337521	0.00178015
TNFSF8	2.18254	6.07855e-13	3.18571e-11
TNNI3	-2.77651	3.87903e-28	2.33835e-25
TNNT1	-2.19462	3.52472e-05	0.000249155
TNS4	4.93286	4.18887e-20	9.05582e-18
TP63	4.0035	0.00547781	0.0189131
TP73	2.84857	6.27295e-05	0.000412643
TRAM1L1	-2.83965	0.00381734	0.0139974
TRARG1	-3.10856	0.000338243	0.00178351
TREM1	5.52993	4.69013e-08	7.41913e-07
TREM2	2.24381	3.12886e-06	3.0203e-05
TREML2	3.42376	3.03676e-15	2.81361e-13
TRIM40	2.82386	0.00135371	0.00581677
TRIM50	-2.28582	1.48077e-23	5.39156e-21
TRIM6	3.69607	0.00593543	0.0202439
TRPM5	2.54564	2.52305e-06	2.50303e-05
TRPM6	3.06971	2.04119e-10	5.98346e-09
TRPV1	2.64832	0.000470358	0.00236294
TRPV2	2.12178	8.24136e-14	5.27905e-12
TRPV3	2.88085	0.00161609	0.0067822
TSHR	-4.06144	0.0108701	0.033561
UBD	2.08705	0.000495585	0.00247304
UGT1A6	4.78969	1.02559e-13	6.35376e-12
UNC93A	2.16681	0.00203213	0.0082052
UOX	-4.16035	2.06692e-12	9.61811e-11
UPB1	-2.03344	0.000540478	0.00266502
UPK2	-3.08646	0.0150897	0.0440297
UPP1	2.37809	6.58826e-07	7.62592e-06
USP2	-2.30765	3.54152e-14	2.52579e-12
VAV1	2.07758	1.49941e-15	1.47482e-13
VDR	2.12406	2.46204e-14	1.86486e-12
VEGFB	-2.00924	5.04999e-11	1.68501e-09
VIT	-3.30342	0.00818178	0.0264897
VNN2	2.95796	1.7296e-09	4.01971e-08
VOPP1	-2.02958	1.04264e-22	3.09129e-20
VSTM1	2.23787	2.43139e-06	2.42485e-05
VTCN1	4.25806	0.0109172	0.0336714
WARS	2.11798	7.85453e-08	1.1684e-06
WC1	3.28309	0.000627229	0.00302451
WC1.3	2.17729	0.000131358	0.000785649
WC1-10	2.74324	4.45825e-06	4.11962e-05
WC-7	2.11855	9.07937e-05	0.000570146
WDFY4	2.01171	6.27947e-10	1.64551e-08
WDR63	-2.49674	0.0159408	0.045962
WFDC2	3.95185	0.00237865	0.00938528
WIPF3	-2.62989	1.12451e-20	2.62225e-18
WNK4	-2.09759	7.64486e-21	1.8449e-18
WNT6	-4.11244	0.010082	0.0314414
WNT9B	5.20156	1.5337e-05	0.00012089
XCR1	2.46814	4.34561e-09	9.16553e-08
XKRX	2.46002	0.00463689	0.0164306
XPNPEP2	2.39766	1.07326e-13	6.60962e-12
YBX2	-2.67562	8.16584e-11	2.61131e-09
ZBED2	4.19656	0.000815626	0.0037937
ZBP1	2.25625	1.48042e-17	2.04831e-15
ZBTB16	-3.43467	8.29149e-10	2.10369e-08
ZEB2	2.17039	3.58807e-06	3.39549e-05
ZFYVE28	-2.71194	0.0143219	0.0421493
ZMYND12	-2.12505	0.00147078	0.00624927
ZNF580	-2.24944	0.00700624	0.0232801
ZNF804A	-2.81624	0.00975019	0.0305673
ZSCAN10	4.84478	8.53147e-05	0.000539002
ZYG11A	3.09063	0.015103	0.0440483

## Sheet: 21vs.0dpi-pyloric
Gene	log2FoldChange	pvalue	padj
ACOD1	2.58491	2.42964e-05	0.000321163
ACSM5	-3.79801	0.0122721	0.0493954
ADGRE3	2.48784	1.42172e-06	3.06081e-05
ADGRG5	2.06449	3.34326e-10	2.04072e-08
ADH1C	-8.68484	4.66738e-10	2.724e-08
ADORA2B	2.4156	8.97729e-18	2.9625e-15
AGMAT	3.50952	1.21814e-08	4.80516e-07
AKR1C3	4.96343	0.00447792	0.0227602
ALDH3A1	-3.44317	1.60411e-09	7.92526e-08
ALPK2	2.575	0.00492914	0.0244393
AMBP	2.01296	5.83807e-07	1.40904e-05
AMPH	-2.18892	5.5513e-08	1.81349e-06
ANKRD37	3.88247	1.19815e-09	6.16368e-08
ANXA13	4.64488	0.00155565	0.00984801
APOBEC3Z1	6.23442	4.13992e-08	1.40056e-06
APOL3	2.30803	3.4557e-17	1.02949e-14
AQP5	2.04114	6.67598e-05	0.00076014
ARL9	2.25284	0.00240177	0.0139318
ASB16	-3.18715	1.373e-06	2.96591e-05
ASIC2	-2.07027	0.000856238	0.00612563
ATP13A4	4.66637	0.0104622	0.0435324
AVIL	2.43335	1.30773e-10	8.96988e-09
BATF	2.00524	8.85391e-19	3.60661e-16
BATF2	2.42589	4.85882e-09	2.19334e-07
BEST4	3.08529	0.00318242	0.0174652
BHMT2	-3.45694	7.37604e-10	4.06701e-08
BLK	2.05686	5.83188e-09	2.56397e-07
BPIFB2	9.90546	1.40024e-11	1.28206e-09
BPIFB6	4.62025	0.00627074	0.0294584
BVD1.23	3.329	0.00221769	0.01307
C15H11orf53	2.54391	1.20061e-07	3.53455e-06
C1QTNF4	-4.88526	0.000532096	0.00418465
C1RL	2.19176	1.86551e-07	5.22239e-06
C2	2.44804	3.20323e-13	4.34942e-11
C25H16orf89	-2.20313	0.011264	0.0462138
C25H16orf96	-2.00159	1.70025e-05	0.000238155
C28H10orf99	2.84075	0.00780899	0.0348697
C2H2orf80	-3.10321	1.86838e-05	0.000258081
C3	4.70178	9.05372e-18	2.9625e-15
C3H1orf162	2.21713	2.08895e-09	1.0023e-07
C4BPA	6.34469	3.34657e-14	5.3438e-12
C6H4orf17	-2.79221	5.7891e-06	9.80072e-05
C7H19orf57	2.46748	5.02788e-22	3.46057e-19
CA5A	-4.30853	0.00353054	0.0188724
CACNA1F	2.32551	0.00995211	0.0418462
CALHM6	2.49138	0.000222107	0.00205434
CAPN11	-2.97914	0.000803816	0.00584062
CAPN14	4.74196	9.14164e-13	1.0992e-10
CAPN6	2.93749	1.16404e-05	0.000174432
CAPS2	-2.75477	6.72441e-06	0.000110016
CCDC129	5.56407	1.43317e-07	4.12787e-06
CCDC152	4.1476	1.37103e-05	0.000199313
CCDC153	-2.81586	0.00959173	0.0406564
CCDC162P	-2.0496	0.00690997	0.0318095
CCDC177	5.04991	0.00550627	0.0265728
CCDC198	3.71688	0.000240957	0.00219512
CCL1	2.38442	3.52165e-06	6.41352e-05
CCL17	2.2871	8.38429e-05	0.00092052
CCL20	2.21351	2.10072e-08	7.60987e-07
CCL22	2.17026	1.98473e-07	5.48687e-06
CCL3	2.6674	0.00013151	0.0013311
CCL4	3.19586	6.08327e-09	2.65324e-07
CCL8	2.46173	1.13342e-08	4.51556e-07
CCR1	2.08048	3.46111e-09	1.61411e-07
CCR10	2.09268	3.28385e-07	8.55686e-06
CCR7	2.08162	4.10238e-11	3.30175e-09
CD101	2.00705	1.11387e-07	3.33326e-06
CD163L1	2.78056	2.58876e-08	9.09712e-07
CD180	2.54937	1.28008e-05	0.000188462
CD1A	3.65506	0.002398	0.0139221
CD1B	3.0025	7.71382e-07	1.80501e-05
CD1E	2.49991	1.48047e-05	0.000212897
CD27	2.9455	6.68739e-13	8.39499e-11
CD274	2.94166	3.96699e-21	2.39943e-18
CD300LF	2.14966	1.11049e-08	4.43308e-07
CD4	2.2661	6.48228e-10	3.62426e-08
CD40	2.10335	2.76361e-16	6.26837e-14
CD72	2.38046	3.60744e-07	9.26699e-06
CD79A	2.15256	6.56143e-12	6.45154e-10
CD79B	3.61514	2.82228e-13	3.96709e-11
CDA	2.75843	0.00276622	0.0156104
CDH18	-2.92627	0.00207161	0.0123394
CDH26	4.39938	0.00043811	0.00358388
CES3	-2.06098	1.97242e-06	3.99285e-05
CFAP206	-3.00125	0.000233761	0.00214227
CFAP47	-4.3278	0.00618226	0.0291157
CFB	3.00464	1.66185e-16	3.99644e-14
CFI	2.43897	1.40491e-29	2.8042e-26
CFTR	2.43387	2.01502e-19	9.14088e-17
CHAT	2.04297	3.56316e-09	1.65397e-07
CHI3L1	2.55136	2.80916e-12	3.06398e-10
CHRDL2	3.25027	6.65376e-12	6.4607e-10
CHRM2	-2.05561	0.000254062	0.00229432
CIB4	-2.26729	0.00293218	0.0163573
CL46	6.07276	9.66433e-09	3.96098e-07
CLCA1	4.8752	2.11953e-05	0.000285273
CLCA2	3.15785	1.50202e-07	4.30752e-06
CLDN2	3.36626	3.97148e-18	1.52038e-15
CLDN6	4.65638	0.00202723	0.012133
CLEC6A	2.43732	1.7863e-06	3.69095e-05
CLEC7A	2.14271	1.90323e-10	1.25491e-08
CLNK	2.14974	4.37651e-06	7.67888e-05
COL17A1	-2.08963	1.44609e-09	7.25226e-08
COLEC10	2.26022	0.000251782	0.00227917
COX6B2	2.13937	1.69288e-05	0.000237622
CRHR1	4.23723	0.00263881	0.0150552
CSF2	3.67095	0.00335802	0.0182026
CSTB	3.29971	1.24618e-07	3.66331e-06
CTLA4	3.01	1.60424e-15	3.2344e-13
CXCL10	2.11736	4.88832e-07	1.19719e-05
CXCL11	2.78974	8.94092e-05	0.000970951
CXCL8	3.15916	6.75408e-16	1.43416e-13
CXCR1	2.17151	0.00132185	0.00865907
CXCR2	3.37986	1.0268e-10	7.19124e-09
CXHXorf57	-3.58717	5.92617e-06	9.97355e-05
CYP24A1	4.63467	1.86857e-08	6.91961e-07
CYP26A1	-2.56925	0.0107808	0.0445582
CYP2C19	-4.66413	2.08313e-07	5.7036e-06
CYP3A5	-2.96433	3.44323e-05	0.00043089
DACT2	2.70756	0.00755536	0.0340103
DCHS2	-2.81832	0.000190744	0.00181126
DCSTAMP	6.08724	1.2982e-08	5.0808e-07
DEFB	-4.2245	0.000196031	0.00185352
DEFB4A	3.1498	0.00176417	0.0108314
DHRS9	2.68174	1.22081e-09	6.2641e-08
DIO1	-3.37963	7.09559e-11	5.26049e-09
DIO2	3.30147	1.18958e-33	3.39199e-30
DMGDH	-2.76066	0.00163218	0.0102158
DMKN	-2.91728	1.41503e-14	2.43483e-12
DNAI1	-2.07486	1.71806e-05	0.0002403
DPP10	-3.07609	8.62333e-05	0.000942616
DUOX1	5.18164	3.77093e-12	3.94072e-10
DUOX2	3.04758	1.88426e-05	0.000259556
DUOXA1	3.44975	0.000691245	0.00518109
DUOXA2	3.00077	0.000318617	0.00276865
EAF2	2.93818	3.43638e-08	1.1765e-06
EDAR	-2.43762	4.32039e-19	1.83479e-16
EGLN3	2.17286	5.07415e-30	1.12533e-26
EGR2	2.39278	1.16237e-15	2.41676e-13
ELFN1	2.4416	0.000175963	0.00169555
ELFN2	4.48255	2.29589e-19	1.01835e-16
ELOVL2	-3.00409	3.55083e-07	9.15122e-06
EMILIN3	-2.5035	4.55638e-11	3.59468e-09
ENPP3	5.37891	1.63952e-07	4.66165e-06
ENPP6	-2.55593	2.82813e-06	5.36592e-05
EREG	2.96742	1.84542e-18	7.22245e-16
ETNPPL	-2.16851	0.00277817	0.0156457
F2	-2.04351	1.01159e-08	4.09561e-07
FAM240A	-5.01416	4.18418e-05	0.000506881
FAM71E2	3.22908	1.26001e-07	3.68767e-06
FAM92B	-3.11704	0.00275263	0.0155557
FATE1	-3.82779	0.0084558	0.0370451
FBXO41	-2.37108	1.06214e-05	0.000161833
FCAR	2.77211	0.000118407	0.00122266
FCER2	3.45201	3.06703e-15	5.9435e-13
FCGBP	3.47678	2.79571e-06	5.30945e-05
FCGR2A	2.59985	5.08196e-18	1.81136e-15
FCMR	2.18739	1.97691e-11	1.70977e-09
FCRL3	3.23363	5.07058e-08	1.67287e-06
FCRLA	2.06863	0.000387734	0.00325175
FMO2	-2.03022	0.00288939	0.0161728
FOSL1	2.93111	5.17167e-11	4.01659e-09
FRMD1	-2.77907	1.69888e-05	0.000238129
FRMPD2	2.51726	0.000140412	0.00140342
FRZB	-2.29629	3.58445e-05	0.000444383
GALNT14	-2.37492	3.07611e-10	1.9068e-08
GATA1	2.43066	5.06446e-05	0.000596166
GBP4	3.15723	3.88718e-05	0.000475222
GBP5	2.25528	1.65817e-07	4.70799e-06
GCGR	-2.60986	2.08847e-05	0.000282617
GCKR	-4.65729	0.00553034	0.0266825
GCM2	5.89683	2.70612e-06	5.19367e-05
GDAP1L1	-2.0468	0.00056048	0.00437512
GDF15	2.16858	3.05973e-10	1.90256e-08
GFI1B	2.02954	0.00208382	0.0124047
GHRHR	-2.95676	0.00425356	0.0218086
GJB3	3.60513	0.00196205	0.0118102
GLDN	2.17424	0.00772169	0.0345765
GLI1	-2.53261	2.68241e-20	1.44705e-17
GMNC	-2.9582	0.000678849	0.00510351
GPR171	2.80182	2.96865e-23	2.37863e-20
GPR31	2.10397	1.31307e-05	0.000192289
GPR33	3.3787	0.00944207	0.0401842
GPR61	2.38952	0.00737827	0.0334325
GSG1L	-4.4427	0.00741292	0.0335666
GSTT2	-2.14785	6.88567e-09	2.93045e-07
GTSF1	-5.43839	0.00281853	0.0158161
GULO	-2.37588	3.10481e-06	5.80262e-05
GZMA	4.9834	1.08683e-05	0.000164967
gzmA	5.83269	0.00021255	0.00198248
HERC6	2.22515	1.58569e-31	3.9563e-28
HHIPL2	-3.72343	0.00334847	0.0181766
HHLA2	2.10544	2.74691e-12	3.01255e-10
HIST1H1B	2.06438	0.000335667	0.00289288
HIST1H2AJ	2.04472	6.76531e-05	0.000769433
HIST1H2BJ	3.76745	6.88742e-06	0.000111949
HK3	2.46608	7.13221e-10	3.96543e-08
HKDC1	3.20528	0.000462076	0.00373402
HMGA2	2.20526	0.000417002	0.00343949
HMGCS2	-2.13258	0.00107291	0.00734152
HPSE2	-3.10779	1.02697e-05	0.000157316
HTR4	2.52264	0.000336918	0.0028974
IBSP	4.28328	6.59994e-05	0.000752341
ICOS	2.00477	3.11384e-10	1.92422e-08
IDO1	4.00297	4.65671e-10	2.724e-08
IFI44	2.43026	1.10806e-08	4.43308e-07
IFNG	3.24479	0.00561424	0.0269959
IGCGAMMA	5.73294	4.49858e-17	1.26467e-14
IGF2BP3	3.2318	3.37444e-16	7.56784e-14
IGHE	4.84628	4.44845e-10	2.6115e-08
IGHG1	4.98937	1.81705e-06	3.73901e-05
IGHM	2.92715	1.15412e-12	1.33157e-10
IGLL1	3.68342	1.07172e-08	4.31279e-07
IL10	3.28471	7.43231e-05	0.000832486
IL11	3.04928	6.17927e-06	0.000102696
IL13	3.59408	0.00125352	0.00828758
IL17REL	3.21759	3.63482e-16	8.06123e-14
IL1B	3.58106	2.54675e-22	1.88271e-19
IL1R2	2.38238	8.79769e-05	0.000958003
IL21R	2.18712	9.06542e-11	6.43935e-09
IL5RA	3.15976	6.14377e-10	3.46411e-08
IL7R	2.61714	1.45224e-16	3.57861e-14
IQCA1L	-4.54291	0.00263919	0.0150552
IRF4	3.06038	6.40787e-18	2.20519e-15
ISG15	3.50056	1.6751e-23	1.51219e-20
ISLR	-2.11398	1.74251e-23	1.51219e-20
ITGAL	2.21017	1.94514e-14	3.29025e-12
ITIH4	2.33309	4.86412e-13	6.38736e-11
JAKMIP2	-3.2567	0.000108156	0.00113681
JCHAIN	2.27074	0.00034041	0.00292078
KCNJ12	-2.18245	6.79927e-05	0.000771976
KCNMB2	-3.17754	5.07276e-07	1.2378e-05
KLK7	-2.38366	7.73652e-05	0.000861724
KMO	3.62552	7.94421e-07	1.85025e-05
KRT13	3.21413	0.00012556	0.00128768
KRT17	2.92918	0.00175417	0.0107832
KRT6A	5.59417	1.39017e-08	5.3939e-07
LAG3	3.39556	5.35761e-17	1.4649e-14
LAMA1	3.33367	0.00135665	0.00883193
LDLRAD1	-2.79351	2.00421e-13	2.85742e-11
LGI1	-3.32893	2.00079e-09	9.62309e-08
LHFPL5	-3.08808	0.00721354	0.0328954
LHX3	6.99101	2.16318e-10	1.39281e-08
LOC100138951	2.11084	0.000156364	0.00153669
LOC100139670	3.46439	4.01682e-19	1.74295e-16
LOC100139916	4.24965	4.50979e-34	1.50026e-30
LOC100294952	4.20828	1.64757e-08	6.16988e-07
LOC100295797	-2.22118	0.000850138	0.00609072
LOC100295883	2.83071	0.00160794	0.0100926
LOC100296901	2.63431	1.73004e-05	0.00024148
LOC100297192	2.22225	0.00300101	0.0166528
LOC100299023	5.44558	0.000605771	0.00466481
LOC100300483	3.99747	0.00329126	0.0179329
LOC100300716	3.49012	3.677e-17	1.07931e-14
LOC100300806	3.71484	1.28104e-07	3.73278e-06
LOC100301305	6.63817	1.04803e-07	3.15041e-06
LOC100301422	4.02704	7.48059e-07	1.75869e-05
LOC100335729	-2.36319	0.00363788	0.0193195
LOC100335748	5.56747	2.43372e-09	1.16213e-07
LOC100336589	2.80912	0.000127436	0.00130042
LOC100336869	2.03307	0.000293395	0.00258893
LOC100337081	2.13839	1.68048e-12	1.8844e-10
LOC100337108	-8.85674	0.000111648	0.00116553
LOC100337168	2.87091	0.0107052	0.0443218
LOC100847119	4.79556	1.50055e-08	5.70494e-07
LOC100847120	3.12423	5.13936e-24	4.88484e-21
LOC100847159	2.90801	4.35818e-18	1.58162e-15
LOC100847209	2.53464	0.0086427	0.037682
LOC100847357	-2.87861	3.12338e-12	3.33383e-10
LOC100847981	2.52962	9.20955e-08	2.82804e-06
LOC100848017	3.3031	0.000678036	0.00509932
LOC100848091	6.00079	2.30886e-05	0.000307848
LOC100848114	-4.10974	0.00423767	0.0217607
LOC100849017	-3.39884	0.00312939	0.0172358
LOC100852077	2.22259	6.95078e-05	0.000786049
LOC101901900	-2.55282	0.0109736	0.045208
LOC101902458	-2.15944	0.00293921	0.0163873
LOC101902689	4.68783	4.06437e-05	0.000494362
LOC101902815	-5.30457	4.48796e-05	0.000537693
LOC101902951	-2.8825	0.0102669	0.0428914
LOC101903018	2.28451	0.00711728	0.0325306
LOC101903030	2.862	2.85263e-05	0.000368295
LOC101903546	4.46807	0.00171195	0.0105693
LOC101903668	5.12042	0.0049078	0.0243615
LOC101903757	3.76677	0.000233114	0.00214171
LOC101903933	3.52698	0.00041022	0.00339469
LOC101904405	5.10154	0.000317266	0.00276172
LOC101904756	-2.17992	0.00380124	0.0200351
LOC101904939	2.44519	0.0056629	0.0271776
LOC101905590	-2.35922	0.00124849	0.00825982
LOC101905635	3.15114	1.23565e-06	2.72225e-05
LOC101905683	2.18923	0.00509375	0.0250175
LOC101905818	2.1117	0.00896674	0.0386224
LOC101906006	-3.87438	0.0119505	0.048364
LOC101906240	-2.08071	4.12872e-11	3.30552e-09
LOC101906281	2.85421	7.76672e-05	0.000863437
LOC101906383	4.66177	0.00119959	0.00799994
LOC101906441	2.83038	0.000660584	0.00498497
LOC101907306	-3.00658	1.55605e-11	1.41176e-09
LOC101907482	2.45714	0.00570838	0.0273695
LOC101907682	-2.47169	1.45894e-07	4.18999e-06
LOC101908149	2.82924	1.06812e-08	4.30701e-07
LOC101908235	3.43469	2.14078e-05	0.00028755
LOC104968484	2.97779	0.00013597	0.00136721
LOC104968634	4.25611	9.5918e-25	1.00764e-21
LOC104968938	-2.48544	0.00424164	0.0217699
LOC104969122	2.7414	1.57557e-09	7.83512e-08
LOC104969334	3.60077	0.0118813	0.0481426
LOC104970598	4.58878	0.00520369	0.0254386
LOC104971021	-2.76577	0.000459678	0.00371766
LOC104971301	-4.12666	0.0117316	0.047652
LOC104972133	3.51157	5.15921e-15	9.4475e-13
LOC104972306	-2.30254	1.4609e-06	3.12222e-05
LOC104972542	-2.37613	8.70241e-07	2.00115e-05
LOC104972780	-2.59922	0.000202304	0.00190561
LOC104972906	3.95359	2.93855e-06	5.53857e-05
LOC104972955	2.27342	0.00118272	0.00791916
LOC104973117	-2.36437	0.00068367	0.00513202
LOC104973145	3.02858	0.011619	0.0472621
LOC104973568	5.31637	7.94311e-05	0.00087885
LOC104973774	2.11413	0.00296497	0.0164895
LOC104974928	-2.29369	0.00556499	0.0268108
LOC104975285	5.08621	0.00556901	0.0268237
LOC104975474	-2.68706	0.000488993	0.00391037
LOC104976061	-4.52931	0.00555216	0.0267619
LOC104976082	5.1401	0.000179517	0.00172516
LOC107131239	2.20855	3.59257e-13	4.8126e-11
LOC107131305	3.98596	0.00180729	0.0110316
LOC107131341	-3.28835	0.000198167	0.00187105
LOC107131663	-2.10017	0.000361032	0.00306386
LOC107131675	2.27311	0.00116254	0.0078103
LOC107131851	-2.3438	1.549e-08	5.8668e-07
LOC107132278	2.35991	0.000974173	0.00680591
LOC107132464	-4.08857	0.00345266	0.0185792
LOC107132475	-2.05038	0.00175665	0.0107952
LOC107132523	4.12218	5.86079e-08	1.8929e-06
LOC107132707	2.05893	0.0121542	0.0490493
LOC107133190	-5.10104	3.53159e-05	0.000438828
LOC112441482	5.22197	3.42033e-09	1.59882e-07
LOC112441499	3.24585	5.52621e-08	1.80825e-06
LOC112441507	2.53746	1.2365e-10	8.53999e-09
LOC112441656	-3.07518	0.00011691	0.00121034
LOC112441665	2.82471	0.00062061	0.00474249
LOC112441821	3.2807	0.00477503	0.0238812
LOC112441982	2.46126	0.00358478	0.0191112
LOC112442062	3.32571	9.67265e-06	0.000149086
LOC112442070	4.07379	0.000586477	0.00454513
LOC112442073	3.73544	0.000131292	0.0013306
LOC112442074	5.04096	5.08077e-08	1.67347e-06
LOC112442088	2.5255	7.3835e-06	0.00011844
LOC112442269	-2.70424	0.00159463	0.0100248
LOC112442414	2.58289	6.50117e-07	1.54664e-05
LOC112443021	3.84887	0.00235018	0.0136882
LOC112443200	5.55935	6.72477e-07	1.59793e-05
LOC112443201	5.2297	1.12855e-12	1.30965e-10
LOC112443203	3.44949	1.1287e-11	1.05769e-09
LOC112443470	-4.19294	0.00636741	0.0298201
LOC112444167	-2.48894	0.00928482	0.0396502
LOC112444198	-2.90107	0.00295791	0.0164686
LOC112444301	-2.71669	0.00236344	0.0137494
LOC112444324	-2.7212	4.1698e-05	0.000505645
LOC112444603	-2.43042	5.28377e-06	9.06728e-05
LOC112444643	-3.72408	0.00362166	0.0192564
LOC112444732	2.87043	0.00731215	0.0331932
LOC112444733	6.99695	1.97874e-11	1.70977e-09
LOC112444803	3.86553	0.00327138	0.0178504
LOC112444834	-4.1864	0.0107465	0.0444495
LOC112444843	-2.89317	6.12465e-06	0.000102129
LOC112444849	-4.2391	0.000529969	0.00416956
LOC112444896	4.49642	0.012051	0.0487116
LOC112445870	-4.06636	0.0122182	0.0492777
LOC112446346	-2.12635	0.00119612	0.00798449
LOC112446408	3.38005	0.000116642	0.00120881
LOC112447067	-2.98765	0.00865953	0.0377225
LOC112447137	2.2757	2.39807e-05	0.000318043
LOC112447333	2.25464	0.00349457	0.0187353
LOC112447746	4.87837	0.0013472	0.00877904
LOC112447763	-2.50553	0.00182235	0.0110964
LOC112447784	-5.22691	0.00251089	0.0144389
LOC112447804	3.23288	0.00428987	0.0219385
LOC112447806	3.89597	0.00281425	0.0157965
LOC112448102	-2.38106	0.000225463	0.00207832
LOC112448532	5.50669	0.000541709	0.00424353
LOC112448533	3.43002	0.00658496	0.0306306
LOC112448758	-3.06131	3.23961e-05	0.000410296
LOC112448784	4.77406	6.4779e-11	4.8552e-09
LOC112448791	3.80939	0.00102402	0.00707983
LOC112449069	-2.13767	0.000183537	0.00175688
LOC112449275	2.27939	0.00167186	0.0103925
LOC112449534	-4.12701	3.29972e-10	2.02032e-08
LOC112449605	2.04992	0.00186852	0.011312
LOC504548	3.33653	9.88614e-13	1.17457e-10
LOC504730	3.71586	7.6523e-05	0.000854728
LOC504861	4.78284	0.000961924	0.00674868
LOC505183	2.46989	0.0087155	0.0378744
LOC505326	3.68686	0.0117094	0.0475911
LOC505468	-2.50232	0.00593751	0.0282173
LOC507055	2.79123	1.05886e-10	7.36408e-09
LOC507184	2.68051	2.35371e-06	4.66534e-05
LOC508459	2.44884	0.000942679	0.00664933
LOC508646	5.77428	3.12454e-08	1.08274e-06
LOC508916	-5.20157	0.000236409	0.00216059
LOC509881	2.67405	0.000167816	0.00163157
LOC510185	3.98675	1.31541e-11	1.21771e-09
LOC511353	4.61541	5.94098e-07	1.43042e-05
LOC511354	3.59923	9.47607e-13	1.13259e-10
LOC511531	2.40588	5.48511e-14	8.35746e-12
LOC512486	3.76273	7.78108e-26	9.1359e-23
LOC513210	-2.346	0.000269829	0.00240867
LOC513659	2.59121	3.76179e-12	3.94072e-10
LOC515276	5.5211	1.54002e-05	0.000220192
LOC517828	-4.15785	0.00198674	0.0119408
LOC521214	4.71243	4.6174e-05	0.000550887
LOC526915	2.30724	0.00744176	0.033682
LOC527068	2.83719	0.0114798	0.0468774
LOC527385	-3.97322	0.00836022	0.0367636
LOC527744	2.4625	2.67255e-06	5.13418e-05
LOC527981	-2.189	0.00134234	0.00875877
LOC529277	2.08031	0.000612044	0.004695
LOC530102	-2.43242	5.01405e-11	3.92472e-09
LOC530472	5.22243	0.000196697	0.00185893
LOC534967	2.06614	0.000189771	0.00180458
LOC536148	-4.15184	0.00767478	0.0344274
LOC538679	2.74616	3.71878e-07	9.52849e-06
LOC616611	2.31534	0.00694323	0.0319104
LOC616868	2.51228	8.20623e-09	3.39826e-07
LOC616911	3.18254	0.00537167	0.0260492
LOC618831	3.53676	0.0025187	0.0144755
LOC751811	3.77988	4.80396e-11	3.77508e-09
LOC781710	5.191	5.14047e-28	7.8926e-25
LOC782054	-2.92408	0.00843669	0.0369967
LOC782892	2.78429	0.00856768	0.0373958
LOC783920	2.34156	0.00177297	0.0108701
LOC784768	2.54654	3.9313e-15	7.40271e-13
LOC786372	2.10864	5.38241e-09	2.39271e-07
LOC786987	5.23677	6.90608e-09	2.93288e-07
LOC789175	5.30183	0.000529235	0.00416543
LOC789732	2.12298	0.00564842	0.0271146
LRG1	2.29119	0.000119375	0.00123201
LRMP	2.02493	1.99785e-16	4.74727e-14
LRRC15	5.64935	1.02648e-09	5.39172e-08
LRRC56	-2.03358	0.000174933	0.00168924
MARC1	2.56303	0.000101963	0.00108311
MDFI	2.14238	9.85728e-09	4.01533e-07
MEI1	-4.64902	0.000336709	0.0028974
MGC157368	-4.64414	2.24326e-44	2.23877e-40
MMP1	2.57221	1.16046e-08	4.5867e-07
MMP12	6.05371	9.11346e-12	8.62108e-10
MMP13	5.99336	1.70431e-40	8.50452e-37
MMP3	3.36204	4.69256e-08	1.56621e-06
MMP7	2.16792	4.9675e-05	0.000586694
MMP9	4.14444	1.6953e-05	0.000237794
MPO	3.89758	4.63145e-05	0.000551574
MPTX	3.44366	0.000280104	0.00249037
MS4A3	6.35804	1.36677e-05	0.000198884
MS4A7	2.48129	2.48509e-06	4.86298e-05
M-SAA3.2	2.73839	0.000284288	0.00252308
MT1A	2.84498	0.000472896	0.00380341
MUC13	5.26449	4.24741e-36	1.69557e-32
MUC6	3.60161	4.68372e-07	1.15274e-05
MYL4	-3.72749	1.3682e-19	6.82734e-17
MZB1	4.05302	3.58319e-10	2.16729e-08
NCMAP	-3.78356	1.16213e-19	5.9477e-17
NEUROG2	4.39642	0.00831317	0.0366502
NOX5	2.72627	0.00186336	0.0112881
NPY	-2.18145	0.00155072	0.00982552
NRSN2	-3.15103	5.86298e-07	1.41335e-05
NTRK1	4.01931	1.18586e-06	2.6366e-05
OAS1X	3.04766	7.15981e-27	8.93186e-24
OAS1Y	2.63844	1.17478e-05	0.000175777
OAS1Z	2.55684	9.20573e-10	4.88687e-08
OAS2	2.25259	1.5349e-05	0.000219775
OCSTAMP	6.2472	2.0108e-19	9.14088e-17
OLR1	2.31802	0.000775173	0.00568062
OSM	4.12641	5.83144e-06	9.84733e-05
OTOS	-4.61539	0.0103935	0.0433372
OXT	3.58543	2.99436e-05	0.000384604
P2RY11	2.84847	0.000140191	0.00140191
PADI4	2.02454	0.000107709	0.0011339
PAX5	2.45785	7.56316e-05	0.000845719
PDCD1LG2	2.18964	4.46823e-05	0.000536814
PDE10A	2.34438	3.58061e-14	5.67214e-12
PEAK3	2.17928	0.000364172	0.00308657
PF4	5.37758	6.38606e-18	2.20519e-15
PIGR	2.57906	1.15412e-20	6.39894e-18
PLA2G2A	4.25707	0.0101393	0.04249
PLA2G3	2.95071	1.63324e-05	0.000230874
PLA2G5	3.23856	7.3635e-06	0.000118243
PLAC8L1	-2.40481	0.00147774	0.00946589
PLAUR	2.57926	8.7124e-13	1.05394e-10
PNLIPRP2	5.0573	4.4191e-07	1.09708e-05
POU2AF1	3.46552	3.41018e-17	1.02949e-14
POU2F3	2.79513	9.00587e-10	4.79352e-08
PPDPFL	-2.63282	0.00270608	0.0153621
PRF1	2.17646	2.50703e-06	4.9011e-05
PRRT4	-2.35063	0.00018361	0.00175688
PRTN3	-2.07336	0.000914008	0.00647855
PSMB9	2.0118	3.91666e-12	4.05059e-10
PTCH1	-2.03128	3.91204e-22	2.78873e-19
PTGDR	3.53233	2.28862e-07	6.1731e-06
RASGEF1A	2.41141	4.9487e-13	6.45595e-11
REG4	-3.63201	0.000356851	0.00303354
REN	-2.13822	9.32567e-05	0.00100562
RETN	2.99703	4.59271e-05	0.000548597
RGS13	2.06321	1.49832e-11	1.3656e-09
RGS18	2.46235	4.14991e-11	3.30552e-09
RGS20	2.21283	0.00247344	0.0142894
RGS6	-2.47496	1.71216e-21	1.10241e-18
RHEX	2.18937	4.74573e-06	8.24411e-05
RLN3	-4.60781	1.04114e-05	0.000159242
RN7SL1	2.23636	3.10173e-15	5.95293e-13
RNF225	2.06658	0.00961389	0.040733
RNF32	-2.08348	0.00323103	0.017664
RSAD2	2.86098	7.61534e-18	2.57631e-15
RTP4	2.47667	5.57797e-10	3.18104e-08
RUM1	2.01995	7.86036e-06	0.000124518
S100A12	2.3074	2.74921e-06	5.24217e-05
S100A9	2.12855	0.00559934	0.0269373
S1PR4	2.31124	2.01403e-10	1.30945e-08
S1PR5	2.35125	0.00489461	0.0243147
SAMD9	2.04068	4.15674e-11	3.30552e-09
SCIMP	2.18032	1.18062e-07	3.48082e-06
SDS	4.20485	4.17228e-46	8.32787e-42
SEMA3E	-2.24341	0.000453624	0.00367614
SH2D2A	2.3684	1.85284e-06	3.78533e-05
SH3RF2	-2.96696	4.3016e-15	8.02429e-13
SIGLEC15	2.02819	0.000108021	0.00113658
SLAMF6	2.16097	2.82911e-11	2.38266e-09
SLAMF7	2.37795	5.67149e-10	3.21774e-08
SLC13A5	2.79766	6.13436e-17	1.65462e-14
SLC14A1	-4.64304	7.16355e-09	3.02293e-07
SLC16A6	2.59997	4.11325e-18	1.52038e-15
SLC1A4	2.05988	8.42417e-17	2.21245e-14
SLC24A4	-2.67128	0.00111327	0.00754529
SLC28A2	5.59268	0.00103974	0.00716371
SLC2A3	2.08287	2.92517e-29	5.30785e-26
SLC4A9	-3.60552	0.000613206	0.00470031
SLC5A8	6.54731	7.43585e-09	3.12462e-07
SLC6A12	2.23603	0.00335588	0.0182026
SLC6A7	-2.55866	1.59064e-11	1.43661e-09
SLC7A10	2.75482	6.66786e-12	6.4607e-10
SLCO5A1	2.04235	0.00557705	0.026856
SLURP1	-2.41087	0.00025426	0.00229432
SMCO3	-2.80312	0.000187528	0.00178627
SOCS3	2.04204	9.15533e-28	1.21827e-24
SPHKAP	-2.4612	8.02255e-08	2.50595e-06
SPIB	2.27936	1.78548e-10	1.18794e-08
SPTBN4	-2.00277	6.67811e-16	1.43328e-13
SRD5A2	-3.32755	3.83773e-08	1.30753e-06
SRXN1	2.30363	1.39935e-15	2.8501e-13
SST	-2.25864	2.64239e-15	5.1708e-13
ST3GAL1	2.42197	3.66964e-25	4.06922e-22
STEAP1	2.16214	4.719e-09	2.1554e-07
SULT1C3	-2.19303	0.00871069	0.0378627
SULT1E1	3.32115	0.00234262	0.0136522
SUN5	4.5511	0.00623882	0.0293349
SYNDIG1L	-2.90625	0.00873033	0.0378904
SYT12	2.41821	0.0124364	0.0499359
SYT8	3.69371	0.00103215	0.00712369
TAP	4.43763	1.3896e-05	0.00020128
TCAF2	2.00244	9.78467e-09	4.00209e-07
TCEA3	-2.54596	5.80507e-14	8.71198e-12
TCN1	4.49995	1.54141e-05	0.000220222
TDO2	-3.01516	0.00516807	0.0253016
TDRD5	-2.58451	0.000344513	0.00294496
TEAD4	2.70024	2.6022e-16	5.9701e-14
TEX35	-2.28836	0.000661129	0.00498546
TFF3	3.60798	1.55616e-08	5.88275e-07
TFRC	2.22552	1.17221e-43	7.79912e-40
TGM3	5.24238	1.82225e-19	8.66002e-17
THRSP	-2.36401	0.00512946	0.0251558
TIGIT	2.7187	4.74703e-14	7.34502e-12
TLL2	3.1544	0.00439293	0.0223795
TLR8	2.32327	7.2889e-12	6.99454e-10
TM4SF19	2.92445	4.00794e-06	7.16832e-05
TM4SF20	3.48321	0.00140784	0.0091058
TMEM108	-2.03979	0.00449777	0.0228146
TMEM132C	-2.33373	6.15337e-09	2.67003e-07
TMEM240	-2.10657	4.14246e-06	7.36274e-05
TMEM26	2.17904	1.09128e-05	0.00016539
TMEM40	5.30758	0.00467899	0.0235305
TMEM74B	4.75839	0.000860344	0.0061528
TMEM89	-4.72477	0.00487821	0.0242453
TMIGD2	2.89008	0.000190724	0.00181126
TMPRSS11BNL	5.42225	1.01795e-07	3.07386e-06
TNFRSF11B	3.37007	6.42427e-28	9.15917e-25
TNFRSF13B	2.62119	1.66152e-07	4.71079e-06
TNFRSF17	2.36998	3.11416e-06	5.81465e-05
TNFRSF9	2.52106	1.64462e-08	6.16988e-07
TNIP3	3.0583	0.00301419	0.0167167
TNS4	2.02644	3.00826e-12	3.26232e-10
TREM1	5.24605	2.38366e-05	0.000316342
TREM2	2.06843	0.000392095	0.00327886
TREML2	2.95326	1.28705e-17	4.14347e-15
TRIM15	3.49116	2.47597e-06	4.85466e-05
TRPC5	-3.07072	0.00204966	0.0122342
TRPV1	3.85635	6.63153e-06	0.000109032
TTLL6	2.02785	0.00144652	0.00930172
TTR	-2.00128	6.90612e-08	2.18804e-06
UBD	2.2766	8.92518e-11	6.37898e-09
UNC5D	-4.33019	0.00430435	0.0220012
UPK1B	-2.05286	4.09378e-07	1.03041e-05
VPREB3	3.00772	5.80099e-08	1.87663e-06
VSTM2A	-2.35904	4.73581e-06	8.23403e-05
VWA3A	-2.32985	5.34417e-06	9.13268e-05
WC1	3.49793	0.000487018	0.00390084
WC1-10	4.93754	3.49708e-10	2.1281e-08
WDR66	-3.70262	4.32841e-05	0.000521709
WISP3	-2.09621	0.000116906	0.00121034
WNK4	-2.07732	3.60534e-10	2.1741e-08
WNT10B	-3.69328	1.07641e-07	3.23083e-06
ZBP1	2.3118	1.30828e-05	0.000191868
ZBTB16	-2.8315	0.000301817	0.0026492
ZDBF2	3.54649	0.00012974	0.00131861
ZNF215	-2.33196	0.00034402	0.0029428
ZNF385B	2.01082	5.50189e-06	9.36212e-05
