# Supplementary material for: Transcriptional Profiling of Abomasal Mucosa from Young Calves Experimentally Infected with Ostertagia ostertagi
Source: Int J Mol Sci. 2025 Mar 4;26(5):2264. doi: 10.3390/ijms26052264 (PMC11900041; doi:10.3390/ijms26052264)
Supplement: Supplementary file 1 [file ijms-26-02264-s001.zip › Sup-Table S4.xlsx]

## Sheet: unique-DEG
Gene ID	Time point comparison	gene type	tissue
ADORA1	3-5 vs. 0 dpi	unique	fundic
ARID3C	3-5 vs. 0 dpi	unique	fundic
HORMAD2	3-5 vs. 0 dpi	unique	fundic
HS6ST3	3-5 vs. 0 dpi	unique	fundic
HSD17B13	3-5 vs. 0 dpi	unique	fundic
LOC100337076	3-5 vs. 0 dpi	unique	fundic
LOC100848407	3-5 vs. 0 dpi	unique	fundic
LOC101902930	3-5 vs. 0 dpi	unique	fundic
LOC101907483	3-5 vs. 0 dpi	unique	fundic
LOC101907893	3-5 vs. 0 dpi	unique	fundic
LOC104969038	3-5 vs. 0 dpi	unique	fundic
LOC104973680	3-5 vs. 0 dpi	unique	fundic
LOC112444155	3-5 vs. 0 dpi	unique	fundic
LOC526230	3-5 vs. 0 dpi	unique	fundic
LOC782884	3-5 vs. 0 dpi	unique	fundic
PRLR	3-5 vs. 0 dpi	unique	fundic
ADRA1A	7-9 vs. 0 dpi	unique	fundic
AMN	7-9 vs. 0 dpi	unique	fundic
ANGPTL3	7-9 vs. 0 dpi	unique	fundic
ANGPTL7	7-9 vs. 0 dpi	unique	fundic
ASCL2	7-9 vs. 0 dpi	unique	fundic
BMP3	7-9 vs. 0 dpi	unique	fundic
C23H6orf201	7-9 vs. 0 dpi	unique	fundic
C26H10orf62	7-9 vs. 0 dpi	unique	fundic
C7H5orf24	7-9 vs. 0 dpi	unique	fundic
CACNB2	7-9 vs. 0 dpi	unique	fundic
CCDC180	7-9 vs. 0 dpi	unique	fundic
CD207	7-9 vs. 0 dpi	unique	fundic
CDKL5	7-9 vs. 0 dpi	unique	fundic
CHRDL1	7-9 vs. 0 dpi	unique	fundic
CNGB1	7-9 vs. 0 dpi	unique	fundic
CNTNAP3	7-9 vs. 0 dpi	unique	fundic
COL4A3	7-9 vs. 0 dpi	unique	fundic
COX6B2	7-9 vs. 0 dpi	unique	fundic
CRISPLD1	7-9 vs. 0 dpi	unique	fundic
CRYBB3	7-9 vs. 0 dpi	unique	fundic
CSRNP3	7-9 vs. 0 dpi	unique	fundic
CTNND2	7-9 vs. 0 dpi	unique	fundic
CXCL10	7-9 vs. 0 dpi	unique	fundic
DAO	7-9 vs. 0 dpi	unique	fundic
DIAPH2	7-9 vs. 0 dpi	unique	fundic
DKK2	7-9 vs. 0 dpi	unique	fundic
DMRTA1	7-9 vs. 0 dpi	unique	fundic
DNAL1	7-9 vs. 0 dpi	unique	fundic
DNALI1	7-9 vs. 0 dpi	unique	fundic
EIF5A2	7-9 vs. 0 dpi	unique	fundic
EPHA3	7-9 vs. 0 dpi	unique	fundic
EPHA5	7-9 vs. 0 dpi	unique	fundic
EXOC8	7-9 vs. 0 dpi	unique	fundic
FAM199X	7-9 vs. 0 dpi	unique	fundic
FFAR1	7-9 vs. 0 dpi	unique	fundic
FOLR1	7-9 vs. 0 dpi	unique	fundic
GABRB3	7-9 vs. 0 dpi	unique	fundic
GNAQ	7-9 vs. 0 dpi	unique	fundic
GPC6	7-9 vs. 0 dpi	unique	fundic
GPR25	7-9 vs. 0 dpi	unique	fundic
GPR62	7-9 vs. 0 dpi	unique	fundic
GPX2	7-9 vs. 0 dpi	unique	fundic
GRIK2	7-9 vs. 0 dpi	unique	fundic
GRM7	7-9 vs. 0 dpi	unique	fundic
GVQW3	7-9 vs. 0 dpi	unique	fundic
HERC1	7-9 vs. 0 dpi	unique	fundic
HIST1H2AG	7-9 vs. 0 dpi	unique	fundic
IL22RA1	7-9 vs. 0 dpi	unique	fundic
IL4	7-9 vs. 0 dpi	unique	fundic
IMPG1	7-9 vs. 0 dpi	unique	fundic
JAZF1	7-9 vs. 0 dpi	unique	fundic
KCNE5	7-9 vs. 0 dpi	unique	fundic
KCNK12	7-9 vs. 0 dpi	unique	fundic
KDM5A	7-9 vs. 0 dpi	unique	fundic
KIAA0754	7-9 vs. 0 dpi	unique	fundic
KIR3DS1	7-9 vs. 0 dpi	unique	fundic
KL	7-9 vs. 0 dpi	unique	fundic
KLK11	7-9 vs. 0 dpi	unique	fundic
KLK14	7-9 vs. 0 dpi	unique	fundic
LGR5	7-9 vs. 0 dpi	unique	fundic
LINGO2	7-9 vs. 0 dpi	unique	fundic
LOC100298453	7-9 vs. 0 dpi	unique	fundic
LOC100300850	7-9 vs. 0 dpi	unique	fundic
LOC100335642	7-9 vs. 0 dpi	unique	fundic
LOC100616526	7-9 vs. 0 dpi	unique	fundic
LOC100847320	7-9 vs. 0 dpi	unique	fundic
LOC100848246	7-9 vs. 0 dpi	unique	fundic
LOC101901983	7-9 vs. 0 dpi	unique	fundic
LOC101902123	7-9 vs. 0 dpi	unique	fundic
LOC101902226	7-9 vs. 0 dpi	unique	fundic
LOC101902425	7-9 vs. 0 dpi	unique	fundic
LOC101902435	7-9 vs. 0 dpi	unique	fundic
LOC101902586	7-9 vs. 0 dpi	unique	fundic
LOC101902831	7-9 vs. 0 dpi	unique	fundic
LOC101902856	7-9 vs. 0 dpi	unique	fundic
LOC101903567	7-9 vs. 0 dpi	unique	fundic
LOC101903572	7-9 vs. 0 dpi	unique	fundic
LOC101903645	7-9 vs. 0 dpi	unique	fundic
LOC101903682	7-9 vs. 0 dpi	unique	fundic
LOC101903734	7-9 vs. 0 dpi	unique	fundic
LOC101904356	7-9 vs. 0 dpi	unique	fundic
LOC101904557	7-9 vs. 0 dpi	unique	fundic
LOC101905510	7-9 vs. 0 dpi	unique	fundic
LOC101905669	7-9 vs. 0 dpi	unique	fundic
LOC101906012	7-9 vs. 0 dpi	unique	fundic
LOC101906235	7-9 vs. 0 dpi	unique	fundic
LOC101906240	7-9 vs. 0 dpi	unique	fundic
LOC101906526	7-9 vs. 0 dpi	unique	fundic
LOC101906632	7-9 vs. 0 dpi	unique	fundic
LOC101907127	7-9 vs. 0 dpi	unique	fundic
LOC101907152	7-9 vs. 0 dpi	unique	fundic
LOC101907299	7-9 vs. 0 dpi	unique	fundic
LOC101907503	7-9 vs. 0 dpi	unique	fundic
LOC101907574	7-9 vs. 0 dpi	unique	fundic
LOC101907648	7-9 vs. 0 dpi	unique	fundic
LOC101907803	7-9 vs. 0 dpi	unique	fundic
LOC101908166	7-9 vs. 0 dpi	unique	fundic
LOC101908205	7-9 vs. 0 dpi	unique	fundic
LOC104968522	7-9 vs. 0 dpi	unique	fundic
LOC104968751	7-9 vs. 0 dpi	unique	fundic
LOC104969672	7-9 vs. 0 dpi	unique	fundic
LOC104970249	7-9 vs. 0 dpi	unique	fundic
LOC104970930	7-9 vs. 0 dpi	unique	fundic
LOC104972622	7-9 vs. 0 dpi	unique	fundic
LOC104973760	7-9 vs. 0 dpi	unique	fundic
LOC104974473	7-9 vs. 0 dpi	unique	fundic
LOC104975006	7-9 vs. 0 dpi	unique	fundic
LOC104975091	7-9 vs. 0 dpi	unique	fundic
LOC104975474	7-9 vs. 0 dpi	unique	fundic
LOC104976664	7-9 vs. 0 dpi	unique	fundic
LOC104976949	7-9 vs. 0 dpi	unique	fundic
LOC107131224	7-9 vs. 0 dpi	unique	fundic
LOC107131496	7-9 vs. 0 dpi	unique	fundic
LOC107131548	7-9 vs. 0 dpi	unique	fundic
LOC107131798	7-9 vs. 0 dpi	unique	fundic
LOC107132213	7-9 vs. 0 dpi	unique	fundic
LOC107132378	7-9 vs. 0 dpi	unique	fundic
LOC107132618	7-9 vs. 0 dpi	unique	fundic
LOC107133063	7-9 vs. 0 dpi	unique	fundic
LOC112441494	7-9 vs. 0 dpi	unique	fundic
LOC112441605	7-9 vs. 0 dpi	unique	fundic
LOC112441653	7-9 vs. 0 dpi	unique	fundic
LOC112441677	7-9 vs. 0 dpi	unique	fundic
LOC112441837	7-9 vs. 0 dpi	unique	fundic
LOC112441893	7-9 vs. 0 dpi	unique	fundic
LOC112441946	7-9 vs. 0 dpi	unique	fundic
LOC112442279	7-9 vs. 0 dpi	unique	fundic
LOC112442364	7-9 vs. 0 dpi	unique	fundic
LOC112442483	7-9 vs. 0 dpi	unique	fundic
LOC112442567	7-9 vs. 0 dpi	unique	fundic
LOC112442614	7-9 vs. 0 dpi	unique	fundic
LOC112443143	7-9 vs. 0 dpi	unique	fundic
LOC112443225	7-9 vs. 0 dpi	unique	fundic
LOC112443415	7-9 vs. 0 dpi	unique	fundic
LOC112443425	7-9 vs. 0 dpi	unique	fundic
LOC112443471	7-9 vs. 0 dpi	unique	fundic
LOC112444167	7-9 vs. 0 dpi	unique	fundic
LOC112444215	7-9 vs. 0 dpi	unique	fundic
LOC112444328	7-9 vs. 0 dpi	unique	fundic
LOC112444334	7-9 vs. 0 dpi	unique	fundic
LOC112444585	7-9 vs. 0 dpi	unique	fundic
LOC112444589	7-9 vs. 0 dpi	unique	fundic
LOC112444727	7-9 vs. 0 dpi	unique	fundic
LOC112444847	7-9 vs. 0 dpi	unique	fundic
LOC112444948	7-9 vs. 0 dpi	unique	fundic
LOC112444970	7-9 vs. 0 dpi	unique	fundic
LOC112445029	7-9 vs. 0 dpi	unique	fundic
LOC112445033	7-9 vs. 0 dpi	unique	fundic
LOC112445160	7-9 vs. 0 dpi	unique	fundic
LOC112445985	7-9 vs. 0 dpi	unique	fundic
LOC112446015	7-9 vs. 0 dpi	unique	fundic
LOC112446156	7-9 vs. 0 dpi	unique	fundic
LOC112446358	7-9 vs. 0 dpi	unique	fundic
LOC112446689	7-9 vs. 0 dpi	unique	fundic
LOC112446699	7-9 vs. 0 dpi	unique	fundic
LOC112446775	7-9 vs. 0 dpi	unique	fundic
LOC112447103	7-9 vs. 0 dpi	unique	fundic
LOC112447136	7-9 vs. 0 dpi	unique	fundic
LOC112447305	7-9 vs. 0 dpi	unique	fundic
LOC112447345	7-9 vs. 0 dpi	unique	fundic
LOC112447473	7-9 vs. 0 dpi	unique	fundic
LOC112447662	7-9 vs. 0 dpi	unique	fundic
LOC112447738	7-9 vs. 0 dpi	unique	fundic
LOC112447804	7-9 vs. 0 dpi	unique	fundic
LOC112448015	7-9 vs. 0 dpi	unique	fundic
LOC112448168	7-9 vs. 0 dpi	unique	fundic
LOC112448260	7-9 vs. 0 dpi	unique	fundic
LOC112448322	7-9 vs. 0 dpi	unique	fundic
LOC112448324	7-9 vs. 0 dpi	unique	fundic
LOC112448335	7-9 vs. 0 dpi	unique	fundic
LOC112448453	7-9 vs. 0 dpi	unique	fundic
LOC112448488	7-9 vs. 0 dpi	unique	fundic
LOC112448490	7-9 vs. 0 dpi	unique	fundic
LOC112448496	7-9 vs. 0 dpi	unique	fundic
LOC112448515	7-9 vs. 0 dpi	unique	fundic
LOC112448546	7-9 vs. 0 dpi	unique	fundic
LOC112448618	7-9 vs. 0 dpi	unique	fundic
LOC112448626	7-9 vs. 0 dpi	unique	fundic
LOC112448808	7-9 vs. 0 dpi	unique	fundic
LOC112449059	7-9 vs. 0 dpi	unique	fundic
LOC112449414	7-9 vs. 0 dpi	unique	fundic
LOC112449434	7-9 vs. 0 dpi	unique	fundic
LOC112449562	7-9 vs. 0 dpi	unique	fundic
LOC112449615	7-9 vs. 0 dpi	unique	fundic
LOC112449618	7-9 vs. 0 dpi	unique	fundic
LOC507756	7-9 vs. 0 dpi	unique	fundic
LOC511936	7-9 vs. 0 dpi	unique	fundic
LOC512149	7-9 vs. 0 dpi	unique	fundic
LOC514658	7-9 vs. 0 dpi	unique	fundic
LOC523484	7-9 vs. 0 dpi	unique	fundic
LOC524176	7-9 vs. 0 dpi	unique	fundic
LOC527186	7-9 vs. 0 dpi	unique	fundic
LOC540627	7-9 vs. 0 dpi	unique	fundic
LOC616094	7-9 vs. 0 dpi	unique	fundic
LOC616819	7-9 vs. 0 dpi	unique	fundic
LOC616957	7-9 vs. 0 dpi	unique	fundic
LOC619159	7-9 vs. 0 dpi	unique	fundic
LOC781948	7-9 vs. 0 dpi	unique	fundic
LOC781990	7-9 vs. 0 dpi	unique	fundic
LOC782061	7-9 vs. 0 dpi	unique	fundic
LOC782781	7-9 vs. 0 dpi	unique	fundic
LOC783533	7-9 vs. 0 dpi	unique	fundic
LOC785408	7-9 vs. 0 dpi	unique	fundic
LOC786489	7-9 vs. 0 dpi	unique	fundic
LOC789715	7-9 vs. 0 dpi	unique	fundic
LOC789895	7-9 vs. 0 dpi	unique	fundic
LRRC55	7-9 vs. 0 dpi	unique	fundic
LRRC58	7-9 vs. 0 dpi	unique	fundic
LRRN1	7-9 vs. 0 dpi	unique	fundic
LYPD5	7-9 vs. 0 dpi	unique	fundic
MAGI2	7-9 vs. 0 dpi	unique	fundic
MAS1	7-9 vs. 0 dpi	unique	fundic
MIR186	7-9 vs. 0 dpi	unique	fundic
MIR2443	7-9 vs. 0 dpi	unique	fundic
MIR374B	7-9 vs. 0 dpi	unique	fundic
MIR421	7-9 vs. 0 dpi	unique	fundic
NALCN	7-9 vs. 0 dpi	unique	fundic
NBEAL1	7-9 vs. 0 dpi	unique	fundic
NEFM	7-9 vs. 0 dpi	unique	fundic
NEGR1	7-9 vs. 0 dpi	unique	fundic
NEMP1	7-9 vs. 0 dpi	unique	fundic
NIPAL1	7-9 vs. 0 dpi	unique	fundic
NLRP5	7-9 vs. 0 dpi	unique	fundic
NOVA1	7-9 vs. 0 dpi	unique	fundic
NPTX1	7-9 vs. 0 dpi	unique	fundic
NRSN1	7-9 vs. 0 dpi	unique	fundic
NTNG1	7-9 vs. 0 dpi	unique	fundic
NTRK2	7-9 vs. 0 dpi	unique	fundic
OMD	7-9 vs. 0 dpi	unique	fundic
OVCH2	7-9 vs. 0 dpi	unique	fundic
P2RX3	7-9 vs. 0 dpi	unique	fundic
PAH	7-9 vs. 0 dpi	unique	fundic
PAK5	7-9 vs. 0 dpi	unique	fundic
PARP3	7-9 vs. 0 dpi	unique	fundic
PARVG	7-9 vs. 0 dpi	unique	fundic
PCLO	7-9 vs. 0 dpi	unique	fundic
PCP4	7-9 vs. 0 dpi	unique	fundic
PCSK1	7-9 vs. 0 dpi	unique	fundic
PGM2	7-9 vs. 0 dpi	unique	fundic
PIH1D3	7-9 vs. 0 dpi	unique	fundic
PKD1L2	7-9 vs. 0 dpi	unique	fundic
PKD2L2	7-9 vs. 0 dpi	unique	fundic
PKHD1	7-9 vs. 0 dpi	unique	fundic
PLA2G2D4	7-9 vs. 0 dpi	unique	fundic
PLCXD3	7-9 vs. 0 dpi	unique	fundic
PM20D2	7-9 vs. 0 dpi	unique	fundic
PNLIPRP2	7-9 vs. 0 dpi	unique	fundic
PRRX2	7-9 vs. 0 dpi	unique	fundic
PRTG	7-9 vs. 0 dpi	unique	fundic
PTGES	7-9 vs. 0 dpi	unique	fundic
PTI	7-9 vs. 0 dpi	unique	fundic
RAB11FIP2	7-9 vs. 0 dpi	unique	fundic
RASL10A	7-9 vs. 0 dpi	unique	fundic
RASSF9	7-9 vs. 0 dpi	unique	fundic
RN7SL1	7-9 vs. 0 dpi	unique	fundic
RNF212	7-9 vs. 0 dpi	unique	fundic
RSBN1	7-9 vs. 0 dpi	unique	fundic
SAG	7-9 vs. 0 dpi	unique	fundic
SCN9A	7-9 vs. 0 dpi	unique	fundic
SCRT2	7-9 vs. 0 dpi	unique	fundic
SEPTIN14	7-9 vs. 0 dpi	unique	fundic
SERPINB12	7-9 vs. 0 dpi	unique	fundic
SFRS18	7-9 vs. 0 dpi	unique	fundic
SGTB	7-9 vs. 0 dpi	unique	fundic
SH2D6	7-9 vs. 0 dpi	unique	fundic
SIX4	7-9 vs. 0 dpi	unique	fundic
SLC16A4	7-9 vs. 0 dpi	unique	fundic
SLC30A4	7-9 vs. 0 dpi	unique	fundic
SLC52A3	7-9 vs. 0 dpi	unique	fundic
SNTB2	7-9 vs. 0 dpi	unique	fundic
SNTG1	7-9 vs. 0 dpi	unique	fundic
SOCS1	7-9 vs. 0 dpi	unique	fundic
SOGA3	7-9 vs. 0 dpi	unique	fundic
SPATC1	7-9 vs. 0 dpi	unique	fundic
STOX1	7-9 vs. 0 dpi	unique	fundic
SULT2A1	7-9 vs. 0 dpi	unique	fundic
SYT2	7-9 vs. 0 dpi	unique	fundic
TAB3	7-9 vs. 0 dpi	unique	fundic
TDRKH	7-9 vs. 0 dpi	unique	fundic
THSD4	7-9 vs. 0 dpi	unique	fundic
THSD7B	7-9 vs. 0 dpi	unique	fundic
TIGD4	7-9 vs. 0 dpi	unique	fundic
TMEFF1	7-9 vs. 0 dpi	unique	fundic
TMEM196	7-9 vs. 0 dpi	unique	fundic
TMEM235	7-9 vs. 0 dpi	unique	fundic
TMEM74	7-9 vs. 0 dpi	unique	fundic
TOR4A	7-9 vs. 0 dpi	unique	fundic
TRPC5	7-9 vs. 0 dpi	unique	fundic
TSGA10IP	7-9 vs. 0 dpi	unique	fundic
TTC25	7-9 vs. 0 dpi	unique	fundic
UHMK1	7-9 vs. 0 dpi	unique	fundic
VN1R1	7-9 vs. 0 dpi	unique	fundic
WIF1	7-9 vs. 0 dpi	unique	fundic
XCL1	7-9 vs. 0 dpi	unique	fundic
XCL2	7-9 vs. 0 dpi	unique	fundic
YOD1	7-9 vs. 0 dpi	unique	fundic
ZBTB25	7-9 vs. 0 dpi	unique	fundic
ZKSCAN2	7-9 vs. 0 dpi	unique	fundic
ZNF514	7-9 vs. 0 dpi	unique	fundic
ABCG8	10 vs. 0 dpi	unique	fundic
ADAMTS5	10 vs. 0 dpi	unique	fundic
ANGPTL4	10 vs. 0 dpi	unique	fundic
BPI	10 vs. 0 dpi	unique	fundic
C10H15orf65	10 vs. 0 dpi	unique	fundic
C15H11orf97	10 vs. 0 dpi	unique	fundic
C1H21orf62	10 vs. 0 dpi	unique	fundic
CA3	10 vs. 0 dpi	unique	fundic
CA4	10 vs. 0 dpi	unique	fundic
CATSPERZ	10 vs. 0 dpi	unique	fundic
CBLN1	10 vs. 0 dpi	unique	fundic
CCBE1	10 vs. 0 dpi	unique	fundic
CCL26	10 vs. 0 dpi	unique	fundic
CD1D	10 vs. 0 dpi	unique	fundic
CHRNA6	10 vs. 0 dpi	unique	fundic
CLDN10	10 vs. 0 dpi	unique	fundic
COL21A1	10 vs. 0 dpi	unique	fundic
COX7B2	10 vs. 0 dpi	unique	fundic
CRLF1	10 vs. 0 dpi	unique	fundic
CYP8B1	10 vs. 0 dpi	unique	fundic
DEFB13	10 vs. 0 dpi	unique	fundic
DEFB7	10 vs. 0 dpi	unique	fundic
DISP2	10 vs. 0 dpi	unique	fundic
DMP1	10 vs. 0 dpi	unique	fundic
DPP6	10 vs. 0 dpi	unique	fundic
DUSP9	10 vs. 0 dpi	unique	fundic
EBF2	10 vs. 0 dpi	unique	fundic
ELMOD1	10 vs. 0 dpi	unique	fundic
EPSTI1	10 vs. 0 dpi	unique	fundic
FETUB	10 vs. 0 dpi	unique	fundic
FRMPD3	10 vs. 0 dpi	unique	fundic
GPR142	10 vs. 0 dpi	unique	fundic
GPR182	10 vs. 0 dpi	unique	fundic
GRHL3	10 vs. 0 dpi	unique	fundic
HIST1H2AH	10 vs. 0 dpi	unique	fundic
HRH3	10 vs. 0 dpi	unique	fundic
IFIH1	10 vs. 0 dpi	unique	fundic
IL22RA2	10 vs. 0 dpi	unique	fundic
KCNA2	10 vs. 0 dpi	unique	fundic
KCNK10	10 vs. 0 dpi	unique	fundic
KCTD19	10 vs. 0 dpi	unique	fundic
KLHL4	10 vs. 0 dpi	unique	fundic
LHFPL5	10 vs. 0 dpi	unique	fundic
LOC100336795	10 vs. 0 dpi	unique	fundic
LOC100848100	10 vs. 0 dpi	unique	fundic
LOC100848132	10 vs. 0 dpi	unique	fundic
LOC100848939	10 vs. 0 dpi	unique	fundic
LOC101902675	10 vs. 0 dpi	unique	fundic
LOC101902689	10 vs. 0 dpi	unique	fundic
LOC101903501	10 vs. 0 dpi	unique	fundic
LOC101904563	10 vs. 0 dpi	unique	fundic
LOC101904673	10 vs. 0 dpi	unique	fundic
LOC101904824	10 vs. 0 dpi	unique	fundic
LOC101905165	10 vs. 0 dpi	unique	fundic
LOC101905293	10 vs. 0 dpi	unique	fundic
LOC101905757	10 vs. 0 dpi	unique	fundic
LOC101906903	10 vs. 0 dpi	unique	fundic
LOC101907348	10 vs. 0 dpi	unique	fundic
LOC101907813	10 vs. 0 dpi	unique	fundic
LOC101908204	10 vs. 0 dpi	unique	fundic
LOC104969022	10 vs. 0 dpi	unique	fundic
LOC104971266	10 vs. 0 dpi	unique	fundic
LOC104972026	10 vs. 0 dpi	unique	fundic
LOC104973657	10 vs. 0 dpi	unique	fundic
LOC104973781	10 vs. 0 dpi	unique	fundic
LOC104974070	10 vs. 0 dpi	unique	fundic
LOC104974562	10 vs. 0 dpi	unique	fundic
LOC104974648	10 vs. 0 dpi	unique	fundic
LOC107131524	10 vs. 0 dpi	unique	fundic
LOC107131648	10 vs. 0 dpi	unique	fundic
LOC107131785	10 vs. 0 dpi	unique	fundic
LOC107131795	10 vs. 0 dpi	unique	fundic
LOC107132241	10 vs. 0 dpi	unique	fundic
LOC107132344	10 vs. 0 dpi	unique	fundic
LOC112441619	10 vs. 0 dpi	unique	fundic
LOC112441664	10 vs. 0 dpi	unique	fundic
LOC112441840	10 vs. 0 dpi	unique	fundic
LOC112441934	10 vs. 0 dpi	unique	fundic
LOC112442086	10 vs. 0 dpi	unique	fundic
LOC112442611	10 vs. 0 dpi	unique	fundic
LOC112442647	10 vs. 0 dpi	unique	fundic
LOC112442995	10 vs. 0 dpi	unique	fundic
LOC112443160	10 vs. 0 dpi	unique	fundic
LOC112444147	10 vs. 0 dpi	unique	fundic
LOC112444758	10 vs. 0 dpi	unique	fundic
LOC112444896	10 vs. 0 dpi	unique	fundic
LOC112446369	10 vs. 0 dpi	unique	fundic
LOC112446681	10 vs. 0 dpi	unique	fundic
LOC112446736	10 vs. 0 dpi	unique	fundic
LOC112446757	10 vs. 0 dpi	unique	fundic
LOC112446798	10 vs. 0 dpi	unique	fundic
LOC112447141	10 vs. 0 dpi	unique	fundic
LOC112447338	10 vs. 0 dpi	unique	fundic
LOC112447869	10 vs. 0 dpi	unique	fundic
LOC112448083	10 vs. 0 dpi	unique	fundic
LOC112448863	10 vs. 0 dpi	unique	fundic
LOC112449271	10 vs. 0 dpi	unique	fundic
LOC112449352	10 vs. 0 dpi	unique	fundic
LOC112449565	10 vs. 0 dpi	unique	fundic
LOC515676	10 vs. 0 dpi	unique	fundic
LOC520626	10 vs. 0 dpi	unique	fundic
LOC521021	10 vs. 0 dpi	unique	fundic
LOC524810	10 vs. 0 dpi	unique	fundic
LOC618409	10 vs. 0 dpi	unique	fundic
LOC783399	10 vs. 0 dpi	unique	fundic
LOC787714	10 vs. 0 dpi	unique	fundic
LRRC56	10 vs. 0 dpi	unique	fundic
MALRD1	10 vs. 0 dpi	unique	fundic
MARCHF1	10 vs. 0 dpi	unique	fundic
MARCHF10	10 vs. 0 dpi	unique	fundic
MLKL	10 vs. 0 dpi	unique	fundic
MUC6	10 vs. 0 dpi	unique	fundic
MXRA5	10 vs. 0 dpi	unique	fundic
NPY	10 vs. 0 dpi	unique	fundic
NXPH2	10 vs. 0 dpi	unique	fundic
NYAP2	10 vs. 0 dpi	unique	fundic
PEBP4	10 vs. 0 dpi	unique	fundic
PKHD1L1	10 vs. 0 dpi	unique	fundic
PLA2G2F	10 vs. 0 dpi	unique	fundic
PLP1	10 vs. 0 dpi	unique	fundic
PLPPR5	10 vs. 0 dpi	unique	fundic
RN18S1	10 vs. 0 dpi	unique	fundic
RNF207	10 vs. 0 dpi	unique	fundic
ROPN1L	10 vs. 0 dpi	unique	fundic
SLAMF9	10 vs. 0 dpi	unique	fundic
SLCO4C1	10 vs. 0 dpi	unique	fundic
SPATS1	10 vs. 0 dpi	unique	fundic
TFF1	10 vs. 0 dpi	unique	fundic
TNNI2	10 vs. 0 dpi	unique	fundic
TTC36	10 vs. 0 dpi	unique	fundic
UBA7	10 vs. 0 dpi	unique	fundic
UNC5CL	10 vs. 0 dpi	unique	fundic
XAF1	10 vs. 0 dpi	unique	fundic
A4GALT	21 vs. 0 dpi	unique	fundic
AARD	21 vs. 0 dpi	unique	fundic
ABCA10	21 vs. 0 dpi	unique	fundic
ABCA13	21 vs. 0 dpi	unique	fundic
ABCC11	21 vs. 0 dpi	unique	fundic
ACSM1	21 vs. 0 dpi	unique	fundic
ADAM8	21 vs. 0 dpi	unique	fundic
ADGRF1	21 vs. 0 dpi	unique	fundic
ADGRG3	21 vs. 0 dpi	unique	fundic
ADM5	21 vs. 0 dpi	unique	fundic
ADORA2B	21 vs. 0 dpi	unique	fundic
ADRA2A	21 vs. 0 dpi	unique	fundic
AFF2	21 vs. 0 dpi	unique	fundic
AGBL4	21 vs. 0 dpi	unique	fundic
AGMAT	21 vs. 0 dpi	unique	fundic
AIRE	21 vs. 0 dpi	unique	fundic
ALAS2	21 vs. 0 dpi	unique	fundic
ALOX15	21 vs. 0 dpi	unique	fundic
ANG2	21 vs. 0 dpi	unique	fundic
ANKMY1	21 vs. 0 dpi	unique	fundic
ANO3	21 vs. 0 dpi	unique	fundic
ANTXRL	21 vs. 0 dpi	unique	fundic
ANXA9	21 vs. 0 dpi	unique	fundic
AOX4	21 vs. 0 dpi	unique	fundic
APOA4	21 vs. 0 dpi	unique	fundic
APOBEC1	21 vs. 0 dpi	unique	fundic
APOBEC3Z2	21 vs. 0 dpi	unique	fundic
APOL3	21 vs. 0 dpi	unique	fundic
ARRDC4	21 vs. 0 dpi	unique	fundic
ASGR1	21 vs. 0 dpi	unique	fundic
ASPG	21 vs. 0 dpi	unique	fundic
ASPHD2	21 vs. 0 dpi	unique	fundic
ASRGL1	21 vs. 0 dpi	unique	fundic
ATP4A	21 vs. 0 dpi	unique	fundic
ATP4B	21 vs. 0 dpi	unique	fundic
ATP6V0A4	21 vs. 0 dpi	unique	fundic
AURKC	21 vs. 0 dpi	unique	fundic
AZIN2	21 vs. 0 dpi	unique	fundic
BCAT1	21 vs. 0 dpi	unique	fundic
BCAT2	21 vs. 0 dpi	unique	fundic
BFSP1	21 vs. 0 dpi	unique	fundic
BMX	21 vs. 0 dpi	unique	fundic
BPIFA2A	21 vs. 0 dpi	unique	fundic
BPIFB2	21 vs. 0 dpi	unique	fundic
BTK	21 vs. 0 dpi	unique	fundic
BVD1.23	21 vs. 0 dpi	unique	fundic
C1QL1	21 vs. 0 dpi	unique	fundic
C1QL2	21 vs. 0 dpi	unique	fundic
C1QTNF9	21 vs. 0 dpi	unique	fundic
C20H5orf49	21 vs. 0 dpi	unique	fundic
C2CD4C	21 vs. 0 dpi	unique	fundic
CA12	21 vs. 0 dpi	unique	fundic
CACNA1F	21 vs. 0 dpi	unique	fundic
CACNG7	21 vs. 0 dpi	unique	fundic
CCDC154	21 vs. 0 dpi	unique	fundic
CCDC177	21 vs. 0 dpi	unique	fundic
CCDC198	21 vs. 0 dpi	unique	fundic
CCDC60	21 vs. 0 dpi	unique	fundic
CCDC81	21 vs. 0 dpi	unique	fundic
CCKBR	21 vs. 0 dpi	unique	fundic
CCND2	21 vs. 0 dpi	unique	fundic
CCNO	21 vs. 0 dpi	unique	fundic
CCR1	21 vs. 0 dpi	unique	fundic
CCR2	21 vs. 0 dpi	unique	fundic
CCR4	21 vs. 0 dpi	unique	fundic
CCR5	21 vs. 0 dpi	unique	fundic
CD163L1	21 vs. 0 dpi	unique	fundic
CD1B5	21 vs. 0 dpi	unique	fundic
CD200R1L	21 vs. 0 dpi	unique	fundic
CD27	21 vs. 0 dpi	unique	fundic
CD300A	21 vs. 0 dpi	unique	fundic
CD300E	21 vs. 0 dpi	unique	fundic
CD300LB	21 vs. 0 dpi	unique	fundic
CD48	21 vs. 0 dpi	unique	fundic
CD69	21 vs. 0 dpi	unique	fundic
CD83	21 vs. 0 dpi	unique	fundic
CD84	21 vs. 0 dpi	unique	fundic
CD8B	21 vs. 0 dpi	unique	fundic
CDH10	21 vs. 0 dpi	unique	fundic
CDH9	21 vs. 0 dpi	unique	fundic
CELSR3	21 vs. 0 dpi	unique	fundic
CES3	21 vs. 0 dpi	unique	fundic
CFAP45	21 vs. 0 dpi	unique	fundic
CHDH	21 vs. 0 dpi	unique	fundic
CHRM2	21 vs. 0 dpi	unique	fundic
CHRNA9	21 vs. 0 dpi	unique	fundic
CIART	21 vs. 0 dpi	unique	fundic
CLDN4	21 vs. 0 dpi	unique	fundic
CLDN6	21 vs. 0 dpi	unique	fundic
CLEC2L	21 vs. 0 dpi	unique	fundic
CLEC6A	21 vs. 0 dpi	unique	fundic
CNPY1	21 vs. 0 dpi	unique	fundic
COX4I2	21 vs. 0 dpi	unique	fundic
COX8B	21 vs. 0 dpi	unique	fundic
CRB2	21 vs. 0 dpi	unique	fundic
CSF2RB	21 vs. 0 dpi	unique	fundic
CTNNA3	21 vs. 0 dpi	unique	fundic
CXHXorf58	21 vs. 0 dpi	unique	fundic
CYBB	21 vs. 0 dpi	unique	fundic
CYP1B1	21 vs. 0 dpi	unique	fundic
CYP26B1	21 vs. 0 dpi	unique	fundic
CYP27B1	21 vs. 0 dpi	unique	fundic
CYTH4	21 vs. 0 dpi	unique	fundic
DAPL1	21 vs. 0 dpi	unique	fundic
DCDC2C	21 vs. 0 dpi	unique	fundic
DCSTAMP	21 vs. 0 dpi	unique	fundic
DDO	21 vs. 0 dpi	unique	fundic
DIRAS1	21 vs. 0 dpi	unique	fundic
DISP3	21 vs. 0 dpi	unique	fundic
DMBT1	21 vs. 0 dpi	unique	fundic
DMKN	21 vs. 0 dpi	unique	fundic
DNMT3L	21 vs. 0 dpi	unique	fundic
DOCK10	21 vs. 0 dpi	unique	fundic
DOCK2	21 vs. 0 dpi	unique	fundic
DOCK8	21 vs. 0 dpi	unique	fundic
DPEP3	21 vs. 0 dpi	unique	fundic
DUSP4	21 vs. 0 dpi	unique	fundic
DUSP5	21 vs. 0 dpi	unique	fundic
EAF2	21 vs. 0 dpi	unique	fundic
EGR2	21 vs. 0 dpi	unique	fundic
EGR3	21 vs. 0 dpi	unique	fundic
ELFN2	21 vs. 0 dpi	unique	fundic
ELOVL4	21 vs. 0 dpi	unique	fundic
EMB	21 vs. 0 dpi	unique	fundic
ERAP1	21 vs. 0 dpi	unique	fundic
ERP27	21 vs. 0 dpi	unique	fundic
ESR1	21 vs. 0 dpi	unique	fundic
ESRRG	21 vs. 0 dpi	unique	fundic
EYA2	21 vs. 0 dpi	unique	fundic
FABP3	21 vs. 0 dpi	unique	fundic
FABP4	21 vs. 0 dpi	unique	fundic
FADS3	21 vs. 0 dpi	unique	fundic
FAM163B	21 vs. 0 dpi	unique	fundic
FAM216B	21 vs. 0 dpi	unique	fundic
FAM221B	21 vs. 0 dpi	unique	fundic
FAM69B	21 vs. 0 dpi	unique	fundic
FAM78B	21 vs. 0 dpi	unique	fundic
FCRL3	21 vs. 0 dpi	unique	fundic
FER1L6	21 vs. 0 dpi	unique	fundic
FGA	21 vs. 0 dpi	unique	fundic
FGF21	21 vs. 0 dpi	unique	fundic
FGFBP1	21 vs. 0 dpi	unique	fundic
FGR	21 vs. 0 dpi	unique	fundic
FNDC9	21 vs. 0 dpi	unique	fundic
FOXB1	21 vs. 0 dpi	unique	fundic
FRMPD4	21 vs. 0 dpi	unique	fundic
FRRS1L	21 vs. 0 dpi	unique	fundic
GABRD	21 vs. 0 dpi	unique	fundic
GABRQ	21 vs. 0 dpi	unique	fundic
GAL3ST3	21 vs. 0 dpi	unique	fundic
GALNT14	21 vs. 0 dpi	unique	fundic
GATA1	21 vs. 0 dpi	unique	fundic
GBX1	21 vs. 0 dpi	unique	fundic
GCSAML	21 vs. 0 dpi	unique	fundic
GCSH	21 vs. 0 dpi	unique	fundic
GDF10	21 vs. 0 dpi	unique	fundic
GHRL	21 vs. 0 dpi	unique	fundic
GIF	21 vs. 0 dpi	unique	fundic
GJB6	21 vs. 0 dpi	unique	fundic
GKN2	21 vs. 0 dpi	unique	fundic
GLYAT	21 vs. 0 dpi	unique	fundic
GNA15	21 vs. 0 dpi	unique	fundic
GPNMB	21 vs. 0 dpi	unique	fundic
GPR119	21 vs. 0 dpi	unique	fundic
GPR18	21 vs. 0 dpi	unique	fundic
GPR183	21 vs. 0 dpi	unique	fundic
GPR82	21 vs. 0 dpi	unique	fundic
GPT	21 vs. 0 dpi	unique	fundic
GRAP2	21 vs. 0 dpi	unique	fundic
GRK1	21 vs. 0 dpi	unique	fundic
GRM4	21 vs. 0 dpi	unique	fundic
GSTA3	21 vs. 0 dpi	unique	fundic
GSTT1	21 vs. 0 dpi	unique	fundic
GSTT2	21 vs. 0 dpi	unique	fundic
GZMA	21 vs. 0 dpi	unique	fundic
GZMK	21 vs. 0 dpi	unique	fundic
HHLA1	21 vs. 0 dpi	unique	fundic
HHLA2	21 vs. 0 dpi	unique	fundic
HIST2H2BF	21 vs. 0 dpi	unique	fundic
HORMAD1	21 vs. 0 dpi	unique	fundic
HPSE2	21 vs. 0 dpi	unique	fundic
HTR1B	21 vs. 0 dpi	unique	fundic
ID4	21 vs. 0 dpi	unique	fundic
IFNG	21 vs. 0 dpi	unique	fundic
IGHE	21 vs. 0 dpi	unique	fundic
IKZF1	21 vs. 0 dpi	unique	fundic
IL12RB1	21 vs. 0 dpi	unique	fundic
IL13	21 vs. 0 dpi	unique	fundic
IL17F	21 vs. 0 dpi	unique	fundic
IL17RB	21 vs. 0 dpi	unique	fundic
IL1RL1	21 vs. 0 dpi	unique	fundic
IL2RA	21 vs. 0 dpi	unique	fundic
IL6R	21 vs. 0 dpi	unique	fundic
IL7R	21 vs. 0 dpi	unique	fundic
INSRR	21 vs. 0 dpi	unique	fundic
IPCEF1	21 vs. 0 dpi	unique	fundic
ITGAD	21 vs. 0 dpi	unique	fundic
ITGAX	21 vs. 0 dpi	unique	fundic
ITGB6	21 vs. 0 dpi	unique	fundic
ITGB7	21 vs. 0 dpi	unique	fundic
ITIH3	21 vs. 0 dpi	unique	fundic
IZUMO4	21 vs. 0 dpi	unique	fundic
JCHAIN	21 vs. 0 dpi	unique	fundic
KCNA3	21 vs. 0 dpi	unique	fundic
KCNJ5	21 vs. 0 dpi	unique	fundic
KCNS1	21 vs. 0 dpi	unique	fundic
KIAA1549L	21 vs. 0 dpi	unique	fundic
KIT	21 vs. 0 dpi	unique	fundic
KLHL38	21 vs. 0 dpi	unique	fundic
KLK1	21 vs. 0 dpi	unique	fundic
KLK7	21 vs. 0 dpi	unique	fundic
KRT17	21 vs. 0 dpi	unique	fundic
KRT6A	21 vs. 0 dpi	unique	fundic
LAMC3	21 vs. 0 dpi	unique	fundic
LAP	21 vs. 0 dpi	unique	fundic
LBHD1	21 vs. 0 dpi	unique	fundic
LCN1	21 vs. 0 dpi	unique	fundic
LGI1	21 vs. 0 dpi	unique	fundic
LHFPL1	21 vs. 0 dpi	unique	fundic
LIF	21 vs. 0 dpi	unique	fundic
LIPG	21 vs. 0 dpi	unique	fundic
LOC100137897	21 vs. 0 dpi	unique	fundic
LOC100295797	21 vs. 0 dpi	unique	fundic
LOC100295883	21 vs. 0 dpi	unique	fundic
LOC100295884	21 vs. 0 dpi	unique	fundic
LOC100296421	21 vs. 0 dpi	unique	fundic
LOC100300051	21 vs. 0 dpi	unique	fundic
LOC100300483	21 vs. 0 dpi	unique	fundic
LOC100300716	21 vs. 0 dpi	unique	fundic
LOC100300806	21 vs. 0 dpi	unique	fundic
LOC100301305	21 vs. 0 dpi	unique	fundic
LOC100335748	21 vs. 0 dpi	unique	fundic
LOC100337108	21 vs. 0 dpi	unique	fundic
LOC100847120	21 vs. 0 dpi	unique	fundic
LOC100847159	21 vs. 0 dpi	unique	fundic
LOC100847209	21 vs. 0 dpi	unique	fundic
LOC100847554	21 vs. 0 dpi	unique	fundic
LOC100847782	21 vs. 0 dpi	unique	fundic
LOC100847995	21 vs. 0 dpi	unique	fundic
LOC100848017	21 vs. 0 dpi	unique	fundic
LOC100848288	21 vs. 0 dpi	unique	fundic
LOC100848331	21 vs. 0 dpi	unique	fundic
LOC100848439	21 vs. 0 dpi	unique	fundic
LOC100848507	21 vs. 0 dpi	unique	fundic
LOC100848883	21 vs. 0 dpi	unique	fundic
LOC100848933	21 vs. 0 dpi	unique	fundic
LOC100849037	21 vs. 0 dpi	unique	fundic
LOC100850659	21 vs. 0 dpi	unique	fundic
LOC101902283	21 vs. 0 dpi	unique	fundic
LOC101902375	21 vs. 0 dpi	unique	fundic
LOC101902515	21 vs. 0 dpi	unique	fundic
LOC101902742	21 vs. 0 dpi	unique	fundic
LOC101902874	21 vs. 0 dpi	unique	fundic
LOC101902915	21 vs. 0 dpi	unique	fundic
LOC101902937	21 vs. 0 dpi	unique	fundic
LOC101902958	21 vs. 0 dpi	unique	fundic
LOC101903018	21 vs. 0 dpi	unique	fundic
LOC101903289	21 vs. 0 dpi	unique	fundic
LOC101903383	21 vs. 0 dpi	unique	fundic
LOC101903632	21 vs. 0 dpi	unique	fundic
LOC101903668	21 vs. 0 dpi	unique	fundic
LOC101904045	21 vs. 0 dpi	unique	fundic
LOC101904405	21 vs. 0 dpi	unique	fundic
LOC101904537	21 vs. 0 dpi	unique	fundic
LOC101904564	21 vs. 0 dpi	unique	fundic
LOC101904592	21 vs. 0 dpi	unique	fundic
LOC101904822	21 vs. 0 dpi	unique	fundic
LOC101904939	21 vs. 0 dpi	unique	fundic
LOC101905046	21 vs. 0 dpi	unique	fundic
LOC101905490	21 vs. 0 dpi	unique	fundic
LOC101905575	21 vs. 0 dpi	unique	fundic
LOC101905635	21 vs. 0 dpi	unique	fundic
LOC101905680	21 vs. 0 dpi	unique	fundic
LOC101905966	21 vs. 0 dpi	unique	fundic
LOC101906064	21 vs. 0 dpi	unique	fundic
LOC101906281	21 vs. 0 dpi	unique	fundic
LOC101906286	21 vs. 0 dpi	unique	fundic
LOC101906311	21 vs. 0 dpi	unique	fundic
LOC101906460	21 vs. 0 dpi	unique	fundic
LOC101906508	21 vs. 0 dpi	unique	fundic
LOC101906976	21 vs. 0 dpi	unique	fundic
LOC101907033	21 vs. 0 dpi	unique	fundic
LOC101907074	21 vs. 0 dpi	unique	fundic
LOC101907275	21 vs. 0 dpi	unique	fundic
LOC101907306	21 vs. 0 dpi	unique	fundic
LOC101907581	21 vs. 0 dpi	unique	fundic
LOC101907883	21 vs. 0 dpi	unique	fundic
LOC101907986	21 vs. 0 dpi	unique	fundic
LOC101908149	21 vs. 0 dpi	unique	fundic
LOC101908235	21 vs. 0 dpi	unique	fundic
LOC104968484	21 vs. 0 dpi	unique	fundic
LOC104968518	21 vs. 0 dpi	unique	fundic
LOC104968898	21 vs. 0 dpi	unique	fundic
LOC104968940	21 vs. 0 dpi	unique	fundic
LOC104968959	21 vs. 0 dpi	unique	fundic
LOC104969334	21 vs. 0 dpi	unique	fundic
LOC104969366	21 vs. 0 dpi	unique	fundic
LOC104969408	21 vs. 0 dpi	unique	fundic
LOC104969653	21 vs. 0 dpi	unique	fundic
LOC104970025	21 vs. 0 dpi	unique	fundic
LOC104970503	21 vs. 0 dpi	unique	fundic
LOC104970566	21 vs. 0 dpi	unique	fundic
LOC104970680	21 vs. 0 dpi	unique	fundic
LOC104971364	21 vs. 0 dpi	unique	fundic
LOC104971588	21 vs. 0 dpi	unique	fundic
LOC104971647	21 vs. 0 dpi	unique	fundic
LOC104971707	21 vs. 0 dpi	unique	fundic
LOC104972118	21 vs. 0 dpi	unique	fundic
LOC104972595	21 vs. 0 dpi	unique	fundic
LOC104972597	21 vs. 0 dpi	unique	fundic
LOC104972957	21 vs. 0 dpi	unique	fundic
LOC104973073	21 vs. 0 dpi	unique	fundic
LOC104973739	21 vs. 0 dpi	unique	fundic
LOC104973892	21 vs. 0 dpi	unique	fundic
LOC104974569	21 vs. 0 dpi	unique	fundic
LOC104974837	21 vs. 0 dpi	unique	fundic
LOC104974928	21 vs. 0 dpi	unique	fundic
LOC104974955	21 vs. 0 dpi	unique	fundic
LOC104975283	21 vs. 0 dpi	unique	fundic
LOC104975528	21 vs. 0 dpi	unique	fundic
LOC104975830	21 vs. 0 dpi	unique	fundic
LOC104975849	21 vs. 0 dpi	unique	fundic
LOC104976076	21 vs. 0 dpi	unique	fundic
LOC107131239	21 vs. 0 dpi	unique	fundic
LOC107131296	21 vs. 0 dpi	unique	fundic
LOC107131434	21 vs. 0 dpi	unique	fundic
LOC107131639	21 vs. 0 dpi	unique	fundic
LOC107131643	21 vs. 0 dpi	unique	fundic
LOC107131716	21 vs. 0 dpi	unique	fundic
LOC107131805	21 vs. 0 dpi	unique	fundic
LOC107131854	21 vs. 0 dpi	unique	fundic
LOC107132190	21 vs. 0 dpi	unique	fundic
LOC107132300	21 vs. 0 dpi	unique	fundic
LOC107132327	21 vs. 0 dpi	unique	fundic
LOC107132475	21 vs. 0 dpi	unique	fundic
LOC107132523	21 vs. 0 dpi	unique	fundic
LOC107132656	21 vs. 0 dpi	unique	fundic
LOC107132732	21 vs. 0 dpi	unique	fundic
LOC107132796	21 vs. 0 dpi	unique	fundic
LOC107133100	21 vs. 0 dpi	unique	fundic
LOC107133150	21 vs. 0 dpi	unique	fundic
LOC107133223	21 vs. 0 dpi	unique	fundic
LOC107133238	21 vs. 0 dpi	unique	fundic
LOC107133301	21 vs. 0 dpi	unique	fundic
LOC112441478	21 vs. 0 dpi	unique	fundic
LOC112441530	21 vs. 0 dpi	unique	fundic
LOC112441622	21 vs. 0 dpi	unique	fundic
LOC112441647	21 vs. 0 dpi	unique	fundic
LOC112441982	21 vs. 0 dpi	unique	fundic
LOC112442052	21 vs. 0 dpi	unique	fundic
LOC112442067	21 vs. 0 dpi	unique	fundic
LOC112442073	21 vs. 0 dpi	unique	fundic
LOC112442074	21 vs. 0 dpi	unique	fundic
LOC112442249	21 vs. 0 dpi	unique	fundic
LOC112442252	21 vs. 0 dpi	unique	fundic
LOC112442290	21 vs. 0 dpi	unique	fundic
LOC112442414	21 vs. 0 dpi	unique	fundic
LOC112442600	21 vs. 0 dpi	unique	fundic
LOC112442660	21 vs. 0 dpi	unique	fundic
LOC112442686	21 vs. 0 dpi	unique	fundic
LOC112442756	21 vs. 0 dpi	unique	fundic
LOC112442871	21 vs. 0 dpi	unique	fundic
LOC112443015	21 vs. 0 dpi	unique	fundic
LOC112443021	21 vs. 0 dpi	unique	fundic
LOC112443133	21 vs. 0 dpi	unique	fundic
LOC112443146	21 vs. 0 dpi	unique	fundic
LOC112443156	21 vs. 0 dpi	unique	fundic
LOC112443170	21 vs. 0 dpi	unique	fundic
LOC112443200	21 vs. 0 dpi	unique	fundic
LOC112443201	21 vs. 0 dpi	unique	fundic
LOC112443203	21 vs. 0 dpi	unique	fundic
LOC112443467	21 vs. 0 dpi	unique	fundic
LOC112443780	21 vs. 0 dpi	unique	fundic
LOC112443865	21 vs. 0 dpi	unique	fundic
LOC112444158	21 vs. 0 dpi	unique	fundic
LOC112444309	21 vs. 0 dpi	unique	fundic
LOC112444323	21 vs. 0 dpi	unique	fundic
LOC112444346	21 vs. 0 dpi	unique	fundic
LOC112444479	21 vs. 0 dpi	unique	fundic
LOC112444732	21 vs. 0 dpi	unique	fundic
LOC112444803	21 vs. 0 dpi	unique	fundic
LOC112446359	21 vs. 0 dpi	unique	fundic
LOC112446449	21 vs. 0 dpi	unique	fundic
LOC112446457	21 vs. 0 dpi	unique	fundic
LOC112446783	21 vs. 0 dpi	unique	fundic
LOC112446800	21 vs. 0 dpi	unique	fundic
LOC112446843	21 vs. 0 dpi	unique	fundic
LOC112447120	21 vs. 0 dpi	unique	fundic
LOC112447288	21 vs. 0 dpi	unique	fundic
LOC112447295	21 vs. 0 dpi	unique	fundic
LOC112447377	21 vs. 0 dpi	unique	fundic
LOC112447746	21 vs. 0 dpi	unique	fundic
LOC112447759	21 vs. 0 dpi	unique	fundic
LOC112448002	21 vs. 0 dpi	unique	fundic
LOC112448016	21 vs. 0 dpi	unique	fundic
LOC112448095	21 vs. 0 dpi	unique	fundic
LOC112448420	21 vs. 0 dpi	unique	fundic
LOC112448532	21 vs. 0 dpi	unique	fundic
LOC112448535	21 vs. 0 dpi	unique	fundic
LOC112448548	21 vs. 0 dpi	unique	fundic
LOC112448784	21 vs. 0 dpi	unique	fundic
LOC112448795	21 vs. 0 dpi	unique	fundic
LOC112448813	21 vs. 0 dpi	unique	fundic
LOC112448832	21 vs. 0 dpi	unique	fundic
LOC112448856	21 vs. 0 dpi	unique	fundic
LOC112448922	21 vs. 0 dpi	unique	fundic
LOC112449033	21 vs. 0 dpi	unique	fundic
LOC112449081	21 vs. 0 dpi	unique	fundic
LOC112449090	21 vs. 0 dpi	unique	fundic
LOC112449098	21 vs. 0 dpi	unique	fundic
LOC112449308	21 vs. 0 dpi	unique	fundic
LOC112449551	21 vs. 0 dpi	unique	fundic
LOC112449564	21 vs. 0 dpi	unique	fundic
LOC112449603	21 vs. 0 dpi	unique	fundic
LOC504730	21 vs. 0 dpi	unique	fundic
LOC505183	21 vs. 0 dpi	unique	fundic
LOC507184	21 vs. 0 dpi	unique	fundic
LOC508098	21 vs. 0 dpi	unique	fundic
LOC508646	21 vs. 0 dpi	unique	fundic
LOC511354	21 vs. 0 dpi	unique	fundic
LOC512869	21 vs. 0 dpi	unique	fundic
LOC513659	21 vs. 0 dpi	unique	fundic
LOC515828	21 vs. 0 dpi	unique	fundic
LOC518134	21 vs. 0 dpi	unique	fundic
LOC522174	21 vs. 0 dpi	unique	fundic
LOC522334	21 vs. 0 dpi	unique	fundic
LOC522763	21 vs. 0 dpi	unique	fundic
LOC526966	21 vs. 0 dpi	unique	fundic
LOC528329	21 vs. 0 dpi	unique	fundic
LOC529196	21 vs. 0 dpi	unique	fundic
LOC529284	21 vs. 0 dpi	unique	fundic
LOC537017	21 vs. 0 dpi	unique	fundic
LOC614141	21 vs. 0 dpi	unique	fundic
LOC615514	21 vs. 0 dpi	unique	fundic
LOC616868	21 vs. 0 dpi	unique	fundic
LOC616911	21 vs. 0 dpi	unique	fundic
LOC617313	21 vs. 0 dpi	unique	fundic
LOC617785	21 vs. 0 dpi	unique	fundic
LOC751788	21 vs. 0 dpi	unique	fundic
LOC751811	21 vs. 0 dpi	unique	fundic
LOC780933	21 vs. 0 dpi	unique	fundic
LOC782865	21 vs. 0 dpi	unique	fundic
LOC783920	21 vs. 0 dpi	unique	fundic
LOC784535	21 vs. 0 dpi	unique	fundic
LOC786372	21 vs. 0 dpi	unique	fundic
LOC786796	21 vs. 0 dpi	unique	fundic
LOC787241	21 vs. 0 dpi	unique	fundic
LRFN2	21 vs. 0 dpi	unique	fundic
LRP8	21 vs. 0 dpi	unique	fundic
LRRC15	21 vs. 0 dpi	unique	fundic
LRRC3C	21 vs. 0 dpi	unique	fundic
LRRC4B	21 vs. 0 dpi	unique	fundic
LY6H	21 vs. 0 dpi	unique	fundic
LYZ1	21 vs. 0 dpi	unique	fundic
LYZ3	21 vs. 0 dpi	unique	fundic
MAK	21 vs. 0 dpi	unique	fundic
MAP3K7CL	21 vs. 0 dpi	unique	fundic
MARC1	21 vs. 0 dpi	unique	fundic
MCTP1	21 vs. 0 dpi	unique	fundic
MESP1	21 vs. 0 dpi	unique	fundic
MGC127133	21 vs. 0 dpi	unique	fundic
MGC137036	21 vs. 0 dpi	unique	fundic
MGC157082	21 vs. 0 dpi	unique	fundic
MGC157368	21 vs. 0 dpi	unique	fundic
MLNR	21 vs. 0 dpi	unique	fundic
MMP14	21 vs. 0 dpi	unique	fundic
MMP19	21 vs. 0 dpi	unique	fundic
MMP20	21 vs. 0 dpi	unique	fundic
MMS22L	21 vs. 0 dpi	unique	fundic
MNX1	21 vs. 0 dpi	unique	fundic
MPL	21 vs. 0 dpi	unique	fundic
MPP4	21 vs. 0 dpi	unique	fundic
MS4A2	21 vs. 0 dpi	unique	fundic
MS4A3	21 vs. 0 dpi	unique	fundic
MS4A7	21 vs. 0 dpi	unique	fundic
M-SAA3.2	21 vs. 0 dpi	unique	fundic
MYCBPAP	21 vs. 0 dpi	unique	fundic
MYO1F	21 vs. 0 dpi	unique	fundic
MYRFL	21 vs. 0 dpi	unique	fundic
NCKAP1L	21 vs. 0 dpi	unique	fundic
NEB	21 vs. 0 dpi	unique	fundic
NEURL3	21 vs. 0 dpi	unique	fundic
NLRC3	21 vs. 0 dpi	unique	fundic
NME8	21 vs. 0 dpi	unique	fundic
NOS2	21 vs. 0 dpi	unique	fundic
NPC1L1	21 vs. 0 dpi	unique	fundic
NR4A3	21 vs. 0 dpi	unique	fundic
NRN1	21 vs. 0 dpi	unique	fundic
OCA2	21 vs. 0 dpi	unique	fundic
OLFM4	21 vs. 0 dpi	unique	fundic
OLR1	21 vs. 0 dpi	unique	fundic
ONECUT2	21 vs. 0 dpi	unique	fundic
OSMR	21 vs. 0 dpi	unique	fundic
P2RY13	21 vs. 0 dpi	unique	fundic
PACSIN1	21 vs. 0 dpi	unique	fundic
PADI3	21 vs. 0 dpi	unique	fundic
PAPPA2	21 vs. 0 dpi	unique	fundic
PATL2	21 vs. 0 dpi	unique	fundic
PAX4	21 vs. 0 dpi	unique	fundic
PDX1	21 vs. 0 dpi	unique	fundic
PDZD7	21 vs. 0 dpi	unique	fundic
PELI3	21 vs. 0 dpi	unique	fundic
PFKFB3	21 vs. 0 dpi	unique	fundic
PHF24	21 vs. 0 dpi	unique	fundic
PHGR1	21 vs. 0 dpi	unique	fundic
PIK3CG	21 vs. 0 dpi	unique	fundic
PLA2G2A	21 vs. 0 dpi	unique	fundic
PLAU	21 vs. 0 dpi	unique	fundic
PLS1	21 vs. 0 dpi	unique	fundic
PLXNC1	21 vs. 0 dpi	unique	fundic
PNMA8B	21 vs. 0 dpi	unique	fundic
PNPLA2	21 vs. 0 dpi	unique	fundic
POU2AF1	21 vs. 0 dpi	unique	fundic
PRDM1	21 vs. 0 dpi	unique	fundic
PRF1	21 vs. 0 dpi	unique	fundic
PRKAG3	21 vs. 0 dpi	unique	fundic
PRLH	21 vs. 0 dpi	unique	fundic
PROC	21 vs. 0 dpi	unique	fundic
PRR22	21 vs. 0 dpi	unique	fundic
PRRT4	21 vs. 0 dpi	unique	fundic
PRSS27	21 vs. 0 dpi	unique	fundic
PRSS35	21 vs. 0 dpi	unique	fundic
PSD2	21 vs. 0 dpi	unique	fundic
PTGER2	21 vs. 0 dpi	unique	fundic
PTPN5	21 vs. 0 dpi	unique	fundic
RAB17	21 vs. 0 dpi	unique	fundic
RBP2	21 vs. 0 dpi	unique	fundic
REG3G	21 vs. 0 dpi	unique	fundic
RETN	21 vs. 0 dpi	unique	fundic
RGL3	21 vs. 0 dpi	unique	fundic
RGS11	21 vs. 0 dpi	unique	fundic
RGS13	21 vs. 0 dpi	unique	fundic
RGS18	21 vs. 0 dpi	unique	fundic
RGS6	21 vs. 0 dpi	unique	fundic
RHOH	21 vs. 0 dpi	unique	fundic
RINL	21 vs. 0 dpi	unique	fundic
RNF208	21 vs. 0 dpi	unique	fundic
RNF212B	21 vs. 0 dpi	unique	fundic
RTL9	21 vs. 0 dpi	unique	fundic
RUFY4	21 vs. 0 dpi	unique	fundic
RXFP1	21 vs. 0 dpi	unique	fundic
SAMD5	21 vs. 0 dpi	unique	fundic
SAMSN1	21 vs. 0 dpi	unique	fundic
SCIN	21 vs. 0 dpi	unique	fundic
SDS	21 vs. 0 dpi	unique	fundic
SEC14L2	21 vs. 0 dpi	unique	fundic
SEMA7A	21 vs. 0 dpi	unique	fundic
SERPINA3	21 vs. 0 dpi	unique	fundic
SERPINB2	21 vs. 0 dpi	unique	fundic
SERPINE1	21 vs. 0 dpi	unique	fundic
SERPINE2	21 vs. 0 dpi	unique	fundic
SERPINE3	21 vs. 0 dpi	unique	fundic
SERPINI1	21 vs. 0 dpi	unique	fundic
SH2D2A	21 vs. 0 dpi	unique	fundic
SH2D7	21 vs. 0 dpi	unique	fundic
SHISA8	21 vs. 0 dpi	unique	fundic
SIRPB1	21 vs. 0 dpi	unique	fundic
SIRPB2	21 vs. 0 dpi	unique	fundic
SIX6	21 vs. 0 dpi	unique	fundic
SLA	21 vs. 0 dpi	unique	fundic
SLAMF1	21 vs. 0 dpi	unique	fundic
SLAMF6	21 vs. 0 dpi	unique	fundic
SLAMF7	21 vs. 0 dpi	unique	fundic
SLC16A1	21 vs. 0 dpi	unique	fundic
SLC16A6	21 vs. 0 dpi	unique	fundic
SLC16A7	21 vs. 0 dpi	unique	fundic
SLC1A1	21 vs. 0 dpi	unique	fundic
SLC22A16	21 vs. 0 dpi	unique	fundic
SLC22A9	21 vs. 0 dpi	unique	fundic
SLC25A4	21 vs. 0 dpi	unique	fundic
SLC26A7	21 vs. 0 dpi	unique	fundic
SLC2A3	21 vs. 0 dpi	unique	fundic
SLC2A4	21 vs. 0 dpi	unique	fundic
SLC36A2	21 vs. 0 dpi	unique	fundic
SLC38A4	21 vs. 0 dpi	unique	fundic
SLC4A8	21 vs. 0 dpi	unique	fundic
SLC5A1	21 vs. 0 dpi	unique	fundic
SLC7A10	21 vs. 0 dpi	unique	fundic
SLC7A11	21 vs. 0 dpi	unique	fundic
SPESP1	21 vs. 0 dpi	unique	fundic
SPIC	21 vs. 0 dpi	unique	fundic
SPINK4	21 vs. 0 dpi	unique	fundic
SPP1	21 vs. 0 dpi	unique	fundic
SRGN	21 vs. 0 dpi	unique	fundic
ST3GAL1	21 vs. 0 dpi	unique	fundic
STC2	21 vs. 0 dpi	unique	fundic
STK32B	21 vs. 0 dpi	unique	fundic
STX11	21 vs. 0 dpi	unique	fundic
SULF1	21 vs. 0 dpi	unique	fundic
SYCN	21 vs. 0 dpi	unique	fundic
TAC4	21 vs. 0 dpi	unique	fundic
TAF7L	21 vs. 0 dpi	unique	fundic
TAGAP	21 vs. 0 dpi	unique	fundic
TCAF2	21 vs. 0 dpi	unique	fundic
TCEA3	21 vs. 0 dpi	unique	fundic
TDRD5	21 vs. 0 dpi	unique	fundic
TDRD6	21 vs. 0 dpi	unique	fundic
TEPP	21 vs. 0 dpi	unique	fundic
TEX45	21 vs. 0 dpi	unique	fundic
TG	21 vs. 0 dpi	unique	fundic
THEMIS	21 vs. 0 dpi	unique	fundic
THEMIS2	21 vs. 0 dpi	unique	fundic
TIGIT	21 vs. 0 dpi	unique	fundic
TKTL1	21 vs. 0 dpi	unique	fundic
TKTL2	21 vs. 0 dpi	unique	fundic
TLR8	21 vs. 0 dpi	unique	fundic
TM4SF19	21 vs. 0 dpi	unique	fundic
TMC7	21 vs. 0 dpi	unique	fundic
TMEM132C	21 vs. 0 dpi	unique	fundic
TMEM154	21 vs. 0 dpi	unique	fundic
TMEM171	21 vs. 0 dpi	unique	fundic
TMEM202	21 vs. 0 dpi	unique	fundic
TMEM229A	21 vs. 0 dpi	unique	fundic
TMEM238	21 vs. 0 dpi	unique	fundic
TMEM255B	21 vs. 0 dpi	unique	fundic
TMEM26	21 vs. 0 dpi	unique	fundic
TMEM30C	21 vs. 0 dpi	unique	fundic
TMEM89	21 vs. 0 dpi	unique	fundic
TMEM92	21 vs. 0 dpi	unique	fundic
TMIGD3	21 vs. 0 dpi	unique	fundic
TMPRSS5	21 vs. 0 dpi	unique	fundic
TNFAIP6	21 vs. 0 dpi	unique	fundic
TNFRSF12A	21 vs. 0 dpi	unique	fundic
TNFRSF13B	21 vs. 0 dpi	unique	fundic
TNFRSF17	21 vs. 0 dpi	unique	fundic
TNFRSF8	21 vs. 0 dpi	unique	fundic
TNFSF8	21 vs. 0 dpi	unique	fundic
TNNI3	21 vs. 0 dpi	unique	fundic
TP63	21 vs. 0 dpi	unique	fundic
TRAM1L1	21 vs. 0 dpi	unique	fundic
TRIM50	21 vs. 0 dpi	unique	fundic
TRPM6	21 vs. 0 dpi	unique	fundic
TRPV1	21 vs. 0 dpi	unique	fundic
TRPV2	21 vs. 0 dpi	unique	fundic
TRPV3	21 vs. 0 dpi	unique	fundic
UBD	21 vs. 0 dpi	unique	fundic
UGT1A6	21 vs. 0 dpi	unique	fundic
UNC93A	21 vs. 0 dpi	unique	fundic
UPK2	21 vs. 0 dpi	unique	fundic
USP2	21 vs. 0 dpi	unique	fundic
VAV1	21 vs. 0 dpi	unique	fundic
VEGFB	21 vs. 0 dpi	unique	fundic
VNN2	21 vs. 0 dpi	unique	fundic
VOPP1	21 vs. 0 dpi	unique	fundic
VSTM1	21 vs. 0 dpi	unique	fundic
VTCN1	21 vs. 0 dpi	unique	fundic
WARS	21 vs. 0 dpi	unique	fundic
WC1	21 vs. 0 dpi	unique	fundic
WC1.3	21 vs. 0 dpi	unique	fundic
WC1-10	21 vs. 0 dpi	unique	fundic
WC-7	21 vs. 0 dpi	unique	fundic
WDFY4	21 vs. 0 dpi	unique	fundic
WFDC2	21 vs. 0 dpi	unique	fundic
WIPF3	21 vs. 0 dpi	unique	fundic
WNK4	21 vs. 0 dpi	unique	fundic
WNT6	21 vs. 0 dpi	unique	fundic
XCR1	21 vs. 0 dpi	unique	fundic
XKRX	21 vs. 0 dpi	unique	fundic
YBX2	21 vs. 0 dpi	unique	fundic
ZBED2	21 vs. 0 dpi	unique	fundic
ZFYVE28	21 vs. 0 dpi	unique	fundic
ZMYND12	21 vs. 0 dpi	unique	fundic
ZNF804A	21 vs. 0 dpi	unique	fundic
ZYG11A	21 vs. 0 dpi	unique	fundic

## Sheet: shared-DEG
Gene ID	Time point comparison	gene type	tissue
BOLA-DQA5	3-5 vs. 7-9 dpi	shared	fundic
KCND2	3-5 vs. 7-9 dpi	shared	fundic
KLF1	3-5 vs. 7-9 dpi	shared	fundic
LOC112442344	3-5 vs. 7-9 dpi	shared	fundic
LOC515485	3-5 vs. 7-9 dpi	shared	fundic
LOC787904	3-5 vs. 7-9 dpi	shared	fundic
MT1A	3-5 vs. 7-9 dpi	shared	fundic
PDZRN4	3-5 vs. 7-9 dpi	shared	fundic
PLA2G2D1	3-5 vs. 7-9 dpi	shared	fundic
CAPS2	3-5 vs. 10 dpi	shared	fundic
CD5L	3-5 vs. 10 dpi	shared	fundic
ALDH1L1	3-5 vs. 21 dpi	shared	fundic
CA14	3-5 vs. 21 dpi	shared	fundic
CHI3L2	3-5 vs. 21 dpi	shared	fundic
EDN2	3-5 vs. 21 dpi	shared	fundic
LOC511240	3-5 vs. 21 dpi	shared	fundic
MFSD2A	3-5 vs. 21 dpi	shared	fundic
SLC28A3	3-5 vs. 21 dpi	shared	fundic
AJAP1	7-9 vs. 10 dpi	shared	fundic
ALOX12	7-9 vs. 10 dpi	shared	fundic
CCL8	7-9 vs. 10 dpi	shared	fundic
CXCL9	7-9 vs. 10 dpi	shared	fundic
IFI27	7-9 vs. 10 dpi	shared	fundic
IFI6	7-9 vs. 10 dpi	shared	fundic
KCNT1	7-9 vs. 10 dpi	shared	fundic
LOC101905776	7-9 vs. 10 dpi	shared	fundic
LOC104973320	7-9 vs. 10 dpi	shared	fundic
LOC104973767	7-9 vs. 10 dpi	shared	fundic
LOC112441987	7-9 vs. 10 dpi	shared	fundic
LOC112447056	7-9 vs. 10 dpi	shared	fundic
PROKR1	7-9 vs. 10 dpi	shared	fundic
ZDHHC22	7-9 vs. 10 dpi	shared	fundic
ADGRG5	7-9 vs. 21 dpi	shared	fundic
ADIPOQ	7-9 vs. 21 dpi	shared	fundic
AKR1C3	7-9 vs. 21 dpi	shared	fundic
ALOX5	7-9 vs. 21 dpi	shared	fundic
ALOX5AP	7-9 vs. 21 dpi	shared	fundic
AQP6	7-9 vs. 21 dpi	shared	fundic
AQP7	7-9 vs. 21 dpi	shared	fundic
AVIL	7-9 vs. 21 dpi	shared	fundic
BATF3	7-9 vs. 21 dpi	shared	fundic
BOLA-DQA2	7-9 vs. 21 dpi	shared	fundic
BPIFA2C	7-9 vs. 21 dpi	shared	fundic
BPIFB4	7-9 vs. 21 dpi	shared	fundic
C11H2orf50	7-9 vs. 21 dpi	shared	fundic
C15H11orf53	7-9 vs. 21 dpi	shared	fundic
C28H10orf99	7-9 vs. 21 dpi	shared	fundic
C7H19orf57	7-9 vs. 21 dpi	shared	fundic
CA7	7-9 vs. 21 dpi	shared	fundic
CACNG6	7-9 vs. 21 dpi	shared	fundic
CAPN14	7-9 vs. 21 dpi	shared	fundic
CCDC13	7-9 vs. 21 dpi	shared	fundic
CCDC194	7-9 vs. 21 dpi	shared	fundic
CCKAR	7-9 vs. 21 dpi	shared	fundic
CCL1	7-9 vs. 21 dpi	shared	fundic
CCL4	7-9 vs. 21 dpi	shared	fundic
CCR3	7-9 vs. 21 dpi	shared	fundic
CERS4	7-9 vs. 21 dpi	shared	fundic
CHRM1	7-9 vs. 21 dpi	shared	fundic
CLEC9A	7-9 vs. 21 dpi	shared	fundic
CPA3	7-9 vs. 21 dpi	shared	fundic
CRHR1	7-9 vs. 21 dpi	shared	fundic
CSTB	7-9 vs. 21 dpi	shared	fundic
CXCL5	7-9 vs. 21 dpi	shared	fundic
CYP1A1	7-9 vs. 21 dpi	shared	fundic
DCDC1	7-9 vs. 21 dpi	shared	fundic
DEFB4A	7-9 vs. 21 dpi	shared	fundic
EBD	7-9 vs. 21 dpi	shared	fundic
ELFN1	7-9 vs. 21 dpi	shared	fundic
FAM71E2	7-9 vs. 21 dpi	shared	fundic
FCER1A	7-9 vs. 21 dpi	shared	fundic
FCER2	7-9 vs. 21 dpi	shared	fundic
GBP5	7-9 vs. 21 dpi	shared	fundic
GFI1B	7-9 vs. 21 dpi	shared	fundic
GNG13	7-9 vs. 21 dpi	shared	fundic
GPR171	7-9 vs. 21 dpi	shared	fundic
GPR65	7-9 vs. 21 dpi	shared	fundic
GZMB	7-9 vs. 21 dpi	shared	fundic
HMX2	7-9 vs. 21 dpi	shared	fundic
HMX3	7-9 vs. 21 dpi	shared	fundic
HRH4	7-9 vs. 21 dpi	shared	fundic
HTR3C	7-9 vs. 21 dpi	shared	fundic
ICOS	7-9 vs. 21 dpi	shared	fundic
IGHG1	7-9 vs. 21 dpi	shared	fundic
IGLL1	7-9 vs. 21 dpi	shared	fundic
IL11	7-9 vs. 21 dpi	shared	fundic
IL4I1	7-9 vs. 21 dpi	shared	fundic
IL5RA	7-9 vs. 21 dpi	shared	fundic
IRF4	7-9 vs. 21 dpi	shared	fundic
IRX6	7-9 vs. 21 dpi	shared	fundic
ITIH4	7-9 vs. 21 dpi	shared	fundic
KCNE1	7-9 vs. 21 dpi	shared	fundic
KRT9	7-9 vs. 21 dpi	shared	fundic
LAG3	7-9 vs. 21 dpi	shared	fundic
LHX3	7-9 vs. 21 dpi	shared	fundic
LOC100139881	7-9 vs. 21 dpi	shared	fundic
LOC100294952	7-9 vs. 21 dpi	shared	fundic
LOC100297192	7-9 vs. 21 dpi	shared	fundic
LOC100299023	7-9 vs. 21 dpi	shared	fundic
LOC100301422	7-9 vs. 21 dpi	shared	fundic
LOC100336941	7-9 vs. 21 dpi	shared	fundic
LOC100847119	7-9 vs. 21 dpi	shared	fundic
LOC100848006	7-9 vs. 21 dpi	shared	fundic
LOC100852077	7-9 vs. 21 dpi	shared	fundic
LOC101903252	7-9 vs. 21 dpi	shared	fundic
LOC101903545	7-9 vs. 21 dpi	shared	fundic
LOC101903757	7-9 vs. 21 dpi	shared	fundic
LOC101904131	7-9 vs. 21 dpi	shared	fundic
LOC101904157	7-9 vs. 21 dpi	shared	fundic
LOC101904759	7-9 vs. 21 dpi	shared	fundic
LOC101904871	7-9 vs. 21 dpi	shared	fundic
LOC101905532	7-9 vs. 21 dpi	shared	fundic
LOC101907141	7-9 vs. 21 dpi	shared	fundic
LOC104970637	7-9 vs. 21 dpi	shared	fundic
LOC104974735	7-9 vs. 21 dpi	shared	fundic
LOC104975285	7-9 vs. 21 dpi	shared	fundic
LOC107132098	7-9 vs. 21 dpi	shared	fundic
LOC112441477	7-9 vs. 21 dpi	shared	fundic
LOC112441482	7-9 vs. 21 dpi	shared	fundic
LOC112441499	7-9 vs. 21 dpi	shared	fundic
LOC112441502	7-9 vs. 21 dpi	shared	fundic
LOC112442062	7-9 vs. 21 dpi	shared	fundic
LOC112442063	7-9 vs. 21 dpi	shared	fundic
LOC112445051	7-9 vs. 21 dpi	shared	fundic
LOC112446347	7-9 vs. 21 dpi	shared	fundic
LOC112447802	7-9 vs. 21 dpi	shared	fundic
LOC112448791	7-9 vs. 21 dpi	shared	fundic
LOC112448826	7-9 vs. 21 dpi	shared	fundic
LOC112449349	7-9 vs. 21 dpi	shared	fundic
LOC112449534	7-9 vs. 21 dpi	shared	fundic
LOC404103	7-9 vs. 21 dpi	shared	fundic
LOC504548	7-9 vs. 21 dpi	shared	fundic
LOC504773	7-9 vs. 21 dpi	shared	fundic
LOC505326	7-9 vs. 21 dpi	shared	fundic
LOC508858	7-9 vs. 21 dpi	shared	fundic
LOC511353	7-9 vs. 21 dpi	shared	fundic
LOC540321	7-9 vs. 21 dpi	shared	fundic
LOC613822	7-9 vs. 21 dpi	shared	fundic
LOC616323	7-9 vs. 21 dpi	shared	fundic
LOC789175	7-9 vs. 21 dpi	shared	fundic
LRMP	7-9 vs. 21 dpi	shared	fundic
LRRC38	7-9 vs. 21 dpi	shared	fundic
MADCAM1	7-9 vs. 21 dpi	shared	fundic
MCEMP1	7-9 vs. 21 dpi	shared	fundic
MGAM	7-9 vs. 21 dpi	shared	fundic
MPO	7-9 vs. 21 dpi	shared	fundic
MPZ	7-9 vs. 21 dpi	shared	fundic
MZB1	7-9 vs. 21 dpi	shared	fundic
NFAM1	7-9 vs. 21 dpi	shared	fundic
NRG2	7-9 vs. 21 dpi	shared	fundic
PDCD1LG2	7-9 vs. 21 dpi	shared	fundic
PDZK1IP1	7-9 vs. 21 dpi	shared	fundic
PIGR	7-9 vs. 21 dpi	shared	fundic
PLEK	7-9 vs. 21 dpi	shared	fundic
PTPN7	7-9 vs. 21 dpi	shared	fundic
RLBP1	7-9 vs. 21 dpi	shared	fundic
RUNX3	7-9 vs. 21 dpi	shared	fundic
S100A9	7-9 vs. 21 dpi	shared	fundic
SEZ6L	7-9 vs. 21 dpi	shared	fundic
SLC13A5	7-9 vs. 21 dpi	shared	fundic
SLC24A1	7-9 vs. 21 dpi	shared	fundic
SLC7A3	7-9 vs. 21 dpi	shared	fundic
SPATA48	7-9 vs. 21 dpi	shared	fundic
SPI1	7-9 vs. 21 dpi	shared	fundic
SPIB	7-9 vs. 21 dpi	shared	fundic
SPN	7-9 vs. 21 dpi	shared	fundic
TFF3	7-9 vs. 21 dpi	shared	fundic
TKDP2	7-9 vs. 21 dpi	shared	fundic
TLR9	7-9 vs. 21 dpi	shared	fundic
TNFRSF18	7-9 vs. 21 dpi	shared	fundic
TREM2	7-9 vs. 21 dpi	shared	fundic
TREML2	7-9 vs. 21 dpi	shared	fundic
TRPM5	7-9 vs. 21 dpi	shared	fundic
UPB1	7-9 vs. 21 dpi	shared	fundic
UPP1	7-9 vs. 21 dpi	shared	fundic
VDR	7-9 vs. 21 dpi	shared	fundic
WDR63	7-9 vs. 21 dpi	shared	fundic
ZBTB16	7-9 vs. 21 dpi	shared	fundic
ADAM12	10 vs. 21 dpi	shared	fundic
ADCYAP1	10 vs. 21 dpi	shared	fundic
AGTR2	10 vs. 21 dpi	shared	fundic
ALB	10 vs. 21 dpi	shared	fundic
ALDH8A1	10 vs. 21 dpi	shared	fundic
AMH	10 vs. 21 dpi	shared	fundic
ANKS4B	10 vs. 21 dpi	shared	fundic
AOX2	10 vs. 21 dpi	shared	fundic
APOB	10 vs. 21 dpi	shared	fundic
ATP6V1G3	10 vs. 21 dpi	shared	fundic
B3GNT4	10 vs. 21 dpi	shared	fundic
BATF2	10 vs. 21 dpi	shared	fundic
BLA-DQB	10 vs. 21 dpi	shared	fundic
C1QTNF4	10 vs. 21 dpi	shared	fundic
CASS4	10 vs. 21 dpi	shared	fundic
CBLN3	10 vs. 21 dpi	shared	fundic
CCDC129	10 vs. 21 dpi	shared	fundic
CD274	10 vs. 21 dpi	shared	fundic
CDK5R2	10 vs. 21 dpi	shared	fundic
CFHR5	10 vs. 21 dpi	shared	fundic
CFTR	10 vs. 21 dpi	shared	fundic
CHCHD10	10 vs. 21 dpi	shared	fundic
CHODL	10 vs. 21 dpi	shared	fundic
CLCA2	10 vs. 21 dpi	shared	fundic
CLDN1	10 vs. 21 dpi	shared	fundic
CLEC4D	10 vs. 21 dpi	shared	fundic
CLNK	10 vs. 21 dpi	shared	fundic
COL11A1	10 vs. 21 dpi	shared	fundic
CP	10 vs. 21 dpi	shared	fundic
CTRB1	10 vs. 21 dpi	shared	fundic
CYP24A1	10 vs. 21 dpi	shared	fundic
DCC	10 vs. 21 dpi	shared	fundic
DLK1	10 vs. 21 dpi	shared	fundic
DTX3L	10 vs. 21 dpi	shared	fundic
EPHB1	10 vs. 21 dpi	shared	fundic
F5	10 vs. 21 dpi	shared	fundic
FAM229B	10 vs. 21 dpi	shared	fundic
FAM240A	10 vs. 21 dpi	shared	fundic
FAM49A	10 vs. 21 dpi	shared	fundic
FAM71F2	10 vs. 21 dpi	shared	fundic
FAM92B	10 vs. 21 dpi	shared	fundic
FANCB	10 vs. 21 dpi	shared	fundic
FCAR	10 vs. 21 dpi	shared	fundic
FN1	10 vs. 21 dpi	shared	fundic
GDAP1L1	10 vs. 21 dpi	shared	fundic
GLDN	10 vs. 21 dpi	shared	fundic
GP5	10 vs. 21 dpi	shared	fundic
GSDMA	10 vs. 21 dpi	shared	fundic
GULO	10 vs. 21 dpi	shared	fundic
gzmA	10 vs. 21 dpi	shared	fundic
HAPLN4	10 vs. 21 dpi	shared	fundic
HEATR1	10 vs. 21 dpi	shared	fundic
HEATR9	10 vs. 21 dpi	shared	fundic
HERC6	10 vs. 21 dpi	shared	fundic
HIVEP3	10 vs. 21 dpi	shared	fundic
HK2	10 vs. 21 dpi	shared	fundic
HKDC1	10 vs. 21 dpi	shared	fundic
HSPA6	10 vs. 21 dpi	shared	fundic
IFI44L	10 vs. 21 dpi	shared	fundic
IFIT2	10 vs. 21 dpi	shared	fundic
IFIT3	10 vs. 21 dpi	shared	fundic
IGF2BP3	10 vs. 21 dpi	shared	fundic
IL10	10 vs. 21 dpi	shared	fundic
IL26	10 vs. 21 dpi	shared	fundic
ITGA11	10 vs. 21 dpi	shared	fundic
ITGA2	10 vs. 21 dpi	shared	fundic
ITGA4	10 vs. 21 dpi	shared	fundic
ITGAM	10 vs. 21 dpi	shared	fundic
KLF15	10 vs. 21 dpi	shared	fundic
LEFTY2	10 vs. 21 dpi	shared	fundic
LOC100139670	10 vs. 21 dpi	shared	fundic
LOC100140403	10 vs. 21 dpi	shared	fundic
LOC100337081	10 vs. 21 dpi	shared	fundic
LOC100847115	10 vs. 21 dpi	shared	fundic
LOC100848263	10 vs. 21 dpi	shared	fundic
LOC100848368	10 vs. 21 dpi	shared	fundic
LOC100848475	10 vs. 21 dpi	shared	fundic
LOC101901948	10 vs. 21 dpi	shared	fundic
LOC101902048	10 vs. 21 dpi	shared	fundic
LOC101902154	10 vs. 21 dpi	shared	fundic
LOC101903290	10 vs. 21 dpi	shared	fundic
LOC101903832	10 vs. 21 dpi	shared	fundic
LOC101907799	10 vs. 21 dpi	shared	fundic
LOC104971159	10 vs. 21 dpi	shared	fundic
LOC104972309	10 vs. 21 dpi	shared	fundic
LOC104973100	10 vs. 21 dpi	shared	fundic
LOC104973683	10 vs. 21 dpi	shared	fundic
LOC104973826	10 vs. 21 dpi	shared	fundic
LOC104973964	10 vs. 21 dpi	shared	fundic
LOC104974666	10 vs. 21 dpi	shared	fundic
LOC107131779	10 vs. 21 dpi	shared	fundic
LOC107132174	10 vs. 21 dpi	shared	fundic
LOC112442064	10 vs. 21 dpi	shared	fundic
LOC112442082	10 vs. 21 dpi	shared	fundic
LOC112442215	10 vs. 21 dpi	shared	fundic
LOC112442278	10 vs. 21 dpi	shared	fundic
LOC112442609	10 vs. 21 dpi	shared	fundic
LOC112442994	10 vs. 21 dpi	shared	fundic
LOC112442996	10 vs. 21 dpi	shared	fundic
LOC112443472	10 vs. 21 dpi	shared	fundic
LOC112443728	10 vs. 21 dpi	shared	fundic
LOC112444198	10 vs. 21 dpi	shared	fundic
LOC112444283	10 vs. 21 dpi	shared	fundic
LOC112444459	10 vs. 21 dpi	shared	fundic
LOC112444486	10 vs. 21 dpi	shared	fundic
LOC112446345	10 vs. 21 dpi	shared	fundic
LOC112446463	10 vs. 21 dpi	shared	fundic
LOC112446722	10 vs. 21 dpi	shared	fundic
LOC112447294	10 vs. 21 dpi	shared	fundic
LOC112447822	10 vs. 21 dpi	shared	fundic
LOC112448059	10 vs. 21 dpi	shared	fundic
LOC112448429	10 vs. 21 dpi	shared	fundic
LOC112448533	10 vs. 21 dpi	shared	fundic
LOC112448547	10 vs. 21 dpi	shared	fundic
LOC112449292	10 vs. 21 dpi	shared	fundic
LOC112449550	10 vs. 21 dpi	shared	fundic
LOC507055	10 vs. 21 dpi	shared	fundic
LOC508459	10 vs. 21 dpi	shared	fundic
LOC509283	10 vs. 21 dpi	shared	fundic
LOC511531	10 vs. 21 dpi	shared	fundic
LOC512627	10 vs. 21 dpi	shared	fundic
LOC517475	10 vs. 21 dpi	shared	fundic
LOC524576	10 vs. 21 dpi	shared	fundic
LOC616364	10 vs. 21 dpi	shared	fundic
LOC616611	10 vs. 21 dpi	shared	fundic
LOC781494	10 vs. 21 dpi	shared	fundic
LOC781624	10 vs. 21 dpi	shared	fundic
LOC782367	10 vs. 21 dpi	shared	fundic
LRRTM2	10 vs. 21 dpi	shared	fundic
LTF	10 vs. 21 dpi	shared	fundic
LY6G6F	10 vs. 21 dpi	shared	fundic
LY75	10 vs. 21 dpi	shared	fundic
MGAT5B	10 vs. 21 dpi	shared	fundic
MIR2887-1	10 vs. 21 dpi	shared	fundic
MRC1	10 vs. 21 dpi	shared	fundic
MS4A15	10 vs. 21 dpi	shared	fundic
MS4A18	10 vs. 21 dpi	shared	fundic
MX1	10 vs. 21 dpi	shared	fundic
MX2	10 vs. 21 dpi	shared	fundic
NAIP	10 vs. 21 dpi	shared	fundic
NEUROD2	10 vs. 21 dpi	shared	fundic
NOX4	10 vs. 21 dpi	shared	fundic
NPW	10 vs. 21 dpi	shared	fundic
NR0B2	10 vs. 21 dpi	shared	fundic
NTN5	10 vs. 21 dpi	shared	fundic
NTRK1	10 vs. 21 dpi	shared	fundic
OAS1X	10 vs. 21 dpi	shared	fundic
OAS1Z	10 vs. 21 dpi	shared	fundic
OAS2	10 vs. 21 dpi	shared	fundic
OTOS	10 vs. 21 dpi	shared	fundic
PALM2	10 vs. 21 dpi	shared	fundic
PARP14	10 vs. 21 dpi	shared	fundic
PIP5KL1	10 vs. 21 dpi	shared	fundic
PLA2G1B	10 vs. 21 dpi	shared	fundic
PPDPFL	10 vs. 21 dpi	shared	fundic
PPP1R1A	10 vs. 21 dpi	shared	fundic
RAB39A	10 vs. 21 dpi	shared	fundic
RASGEF1C	10 vs. 21 dpi	shared	fundic
RGS20	10 vs. 21 dpi	shared	fundic
RHAG	10 vs. 21 dpi	shared	fundic
RNASE11	10 vs. 21 dpi	shared	fundic
RNASE12	10 vs. 21 dpi	shared	fundic
RSAD2	10 vs. 21 dpi	shared	fundic
RSPH6A	10 vs. 21 dpi	shared	fundic
RTP4	10 vs. 21 dpi	shared	fundic
S100G	10 vs. 21 dpi	shared	fundic
SAMD9	10 vs. 21 dpi	shared	fundic
SDK1	10 vs. 21 dpi	shared	fundic
SEMA3A	10 vs. 21 dpi	shared	fundic
SH2D1B	10 vs. 21 dpi	shared	fundic
SKOR2	10 vs. 21 dpi	shared	fundic
SLC2A5	10 vs. 21 dpi	shared	fundic
SLC6A14	10 vs. 21 dpi	shared	fundic
SMIM33	10 vs. 21 dpi	shared	fundic
SP100	10 vs. 21 dpi	shared	fundic
SPON1	10 vs. 21 dpi	shared	fundic
ST8SIA1	10 vs. 21 dpi	shared	fundic
STAB2	10 vs. 21 dpi	shared	fundic
SYNDIG1	10 vs. 21 dpi	shared	fundic
SYTL5	10 vs. 21 dpi	shared	fundic
TFEC	10 vs. 21 dpi	shared	fundic
THRSP	10 vs. 21 dpi	shared	fundic
TMEM182	10 vs. 21 dpi	shared	fundic
TMPRSS3	10 vs. 21 dpi	shared	fundic
TNFSF11	10 vs. 21 dpi	shared	fundic
TNFSF15	10 vs. 21 dpi	shared	fundic
TRARG1	10 vs. 21 dpi	shared	fundic
TRIM40	10 vs. 21 dpi	shared	fundic
TSHR	10 vs. 21 dpi	shared	fundic
VIT	10 vs. 21 dpi	shared	fundic
ZBP1	10 vs. 21 dpi	shared	fundic
ZEB2	10 vs. 21 dpi	shared	fundic
ZNF580	10 vs. 21 dpi	shared	fundic
C1RL	3-5 vs. 10 vs. 21 dpi	shared	fundic
CDA	3-5 vs. 10 vs. 21 dpi	shared	fundic
CEMIP	3-5 vs. 10 vs. 21 dpi	shared	fundic
CLCA3	3-5 vs. 10 vs. 21 dpi	shared	fundic
LOC101905351	3-5 vs. 10 vs. 21 dpi	shared	fundic
LOC101906009	3-5 vs. 10 vs. 21 dpi	shared	fundic
LOC101906312	3-5 vs. 10 vs. 21 dpi	shared	fundic
LOC112446461	3-5 vs. 10 vs. 21 dpi	shared	fundic
MGC137014	3-5 vs. 10 vs. 21 dpi	shared	fundic
MYH7	3-5 vs. 10 vs. 21 dpi	shared	fundic
NFE2	3-5 vs. 10 vs. 21 dpi	shared	fundic
NLRP12	3-5 vs. 10 vs. 21 dpi	shared	fundic
TNFRSF11B	3-5 vs. 10 vs. 21 dpi	shared	fundic
ADAMTS4	7-9 vs. 10 vs. 21 dpi	shared	fundic
AMBP	7-9 vs. 10 vs. 21 dpi	shared	fundic
ANXA8L1	7-9 vs. 10 vs. 21 dpi	shared	fundic
APOBEC3Z1	7-9 vs. 10 vs. 21 dpi	shared	fundic
BCL2L15	7-9 vs. 10 vs. 21 dpi	shared	fundic
BDNF	7-9 vs. 10 vs. 21 dpi	shared	fundic
C2	7-9 vs. 10 vs. 21 dpi	shared	fundic
CCL3	7-9 vs. 10 vs. 21 dpi	shared	fundic
CD1E	7-9 vs. 10 vs. 21 dpi	shared	fundic
CD300LF	7-9 vs. 10 vs. 21 dpi	shared	fundic
CEACAM20	7-9 vs. 10 vs. 21 dpi	shared	fundic
CFI	7-9 vs. 10 vs. 21 dpi	shared	fundic
CHAT	7-9 vs. 10 vs. 21 dpi	shared	fundic
CIDEC	7-9 vs. 10 vs. 21 dpi	shared	fundic
CLEC4G	7-9 vs. 10 vs. 21 dpi	shared	fundic
CLEC7A	7-9 vs. 10 vs. 21 dpi	shared	fundic
CSF2	7-9 vs. 10 vs. 21 dpi	shared	fundic
CTHRC1	7-9 vs. 10 vs. 21 dpi	shared	fundic
CTLA4	7-9 vs. 10 vs. 21 dpi	shared	fundic
CTSL	7-9 vs. 10 vs. 21 dpi	shared	fundic
CXCR1	7-9 vs. 10 vs. 21 dpi	shared	fundic
ENPP3	7-9 vs. 10 vs. 21 dpi	shared	fundic
FFAR2	7-9 vs. 10 vs. 21 dpi	shared	fundic
FOSL1	7-9 vs. 10 vs. 21 dpi	shared	fundic
GCM2	7-9 vs. 10 vs. 21 dpi	shared	fundic
GLP2R	7-9 vs. 10 vs. 21 dpi	shared	fundic
GPR31	7-9 vs. 10 vs. 21 dpi	shared	fundic
GSTA5	7-9 vs. 10 vs. 21 dpi	shared	fundic
HAS2	7-9 vs. 10 vs. 21 dpi	shared	fundic
HIST1H1B	7-9 vs. 10 vs. 21 dpi	shared	fundic
HK3	7-9 vs. 10 vs. 21 dpi	shared	fundic
HSH2D	7-9 vs. 10 vs. 21 dpi	shared	fundic
IDO1	7-9 vs. 10 vs. 21 dpi	shared	fundic
IFI44	7-9 vs. 10 vs. 21 dpi	shared	fundic
IFITM10	7-9 vs. 10 vs. 21 dpi	shared	fundic
IGFN1	7-9 vs. 10 vs. 21 dpi	shared	fundic
IQCA1L	7-9 vs. 10 vs. 21 dpi	shared	fundic
ISG15	7-9 vs. 10 vs. 21 dpi	shared	fundic
ISG20	7-9 vs. 10 vs. 21 dpi	shared	fundic
KRT23	7-9 vs. 10 vs. 21 dpi	shared	fundic
LGI3	7-9 vs. 10 vs. 21 dpi	shared	fundic
LOC100296901	7-9 vs. 10 vs. 21 dpi	shared	fundic
LOC100298356	7-9 vs. 10 vs. 21 dpi	shared	fundic
LOC100337053	7-9 vs. 10 vs. 21 dpi	shared	fundic
LOC101903127	7-9 vs. 10 vs. 21 dpi	shared	fundic
LOC101905897	7-9 vs. 10 vs. 21 dpi	shared	fundic
LOC101906171	7-9 vs. 10 vs. 21 dpi	shared	fundic
LOC101906383	7-9 vs. 10 vs. 21 dpi	shared	fundic
LOC101906441	7-9 vs. 10 vs. 21 dpi	shared	fundic
LOC101907247	7-9 vs. 10 vs. 21 dpi	shared	fundic
LOC104969122	7-9 vs. 10 vs. 21 dpi	shared	fundic
LOC104971373	7-9 vs. 10 vs. 21 dpi	shared	fundic
LOC104971388	7-9 vs. 10 vs. 21 dpi	shared	fundic
LOC112441507	7-9 vs. 10 vs. 21 dpi	shared	fundic
LOC112445870	7-9 vs. 10 vs. 21 dpi	shared	fundic
LOC112445915	7-9 vs. 10 vs. 21 dpi	shared	fundic
LOC112448010	7-9 vs. 10 vs. 21 dpi	shared	fundic
LOC112448766	7-9 vs. 10 vs. 21 dpi	shared	fundic
LOC512486	7-9 vs. 10 vs. 21 dpi	shared	fundic
LOC521214	7-9 vs. 10 vs. 21 dpi	shared	fundic
LOC618463	7-9 vs. 10 vs. 21 dpi	shared	fundic
LOC781710	7-9 vs. 10 vs. 21 dpi	shared	fundic
LOC783497	7-9 vs. 10 vs. 21 dpi	shared	fundic
LOC784768	7-9 vs. 10 vs. 21 dpi	shared	fundic
LOC785168	7-9 vs. 10 vs. 21 dpi	shared	fundic
LOC786126	7-9 vs. 10 vs. 21 dpi	shared	fundic
LOC786987	7-9 vs. 10 vs. 21 dpi	shared	fundic
LOC789732	7-9 vs. 10 vs. 21 dpi	shared	fundic
LOC789799	7-9 vs. 10 vs. 21 dpi	shared	fundic
LY6G6C	7-9 vs. 10 vs. 21 dpi	shared	fundic
MDFI	7-9 vs. 10 vs. 21 dpi	shared	fundic
MT3	7-9 vs. 10 vs. 21 dpi	shared	fundic
MYO18B	7-9 vs. 10 vs. 21 dpi	shared	fundic
OAS1Y	7-9 vs. 10 vs. 21 dpi	shared	fundic
ORM1	7-9 vs. 10 vs. 21 dpi	shared	fundic
OXT	7-9 vs. 10 vs. 21 dpi	shared	fundic
P2RY6	7-9 vs. 10 vs. 21 dpi	shared	fundic
POU2F3	7-9 vs. 10 vs. 21 dpi	shared	fundic
PPP1R14C	7-9 vs. 10 vs. 21 dpi	shared	fundic
PRG3	7-9 vs. 10 vs. 21 dpi	shared	fundic
PROCR	7-9 vs. 10 vs. 21 dpi	shared	fundic
ROS1	7-9 vs. 10 vs. 21 dpi	shared	fundic
SIGLEC15	7-9 vs. 10 vs. 21 dpi	shared	fundic
SLC13A3	7-9 vs. 10 vs. 21 dpi	shared	fundic
SLC5A8	7-9 vs. 10 vs. 21 dpi	shared	fundic
SRD5A2	7-9 vs. 10 vs. 21 dpi	shared	fundic
SVOPL	7-9 vs. 10 vs. 21 dpi	shared	fundic
TCAM1	7-9 vs. 10 vs. 21 dpi	shared	fundic
TEAD4	7-9 vs. 10 vs. 21 dpi	shared	fundic
TIFAB	7-9 vs. 10 vs. 21 dpi	shared	fundic
TNFRSF9	7-9 vs. 10 vs. 21 dpi	shared	fundic
TNNT1	7-9 vs. 10 vs. 21 dpi	shared	fundic
TP73	7-9 vs. 10 vs. 21 dpi	shared	fundic
TREM1	7-9 vs. 10 vs. 21 dpi	shared	fundic
TRIM6	7-9 vs. 10 vs. 21 dpi	shared	fundic
UOX	7-9 vs. 10 vs. 21 dpi	shared	fundic
WNT9B	7-9 vs. 10 vs. 21 dpi	shared	fundic
XPNPEP2	7-9 vs. 10 vs. 21 dpi	shared	fundic
HAMP	3-5 vs. 7-9 vs. 10 dpi	shared	fundic
ITLN2	3-5 vs. 7-9 vs. 10 dpi	shared	fundic
LOC100336682	3-5 vs. 7-9 vs. 10 dpi	shared	fundic
LOC101902944	3-5 vs. 7-9 vs. 10 dpi	shared	fundic
NHEDC1	3-5 vs. 7-9 vs. 10 dpi	shared	fundic
ABCB4	3-5 vs. 7-9 vs. 21 dpi	shared	fundic
ANKS1B	3-5 vs. 7-9 vs. 21 dpi	shared	fundic
ANO4	3-5 vs. 7-9 vs. 21 dpi	shared	fundic
ASPRV1	3-5 vs. 7-9 vs. 21 dpi	shared	fundic
CEBPE	3-5 vs. 7-9 vs. 21 dpi	shared	fundic
IBSP	3-5 vs. 7-9 vs. 21 dpi	shared	fundic
IL13RA2	3-5 vs. 7-9 vs. 21 dpi	shared	fundic
LOC100139916	3-5 vs. 7-9 vs. 21 dpi	shared	fundic
LOC101904842	3-5 vs. 7-9 vs. 21 dpi	shared	fundic
LOC104976146	3-5 vs. 7-9 vs. 21 dpi	shared	fundic
LOC112446380	3-5 vs. 7-9 vs. 21 dpi	shared	fundic
LOC112447816	3-5 vs. 7-9 vs. 21 dpi	shared	fundic
LOC527744	3-5 vs. 7-9 vs. 21 dpi	shared	fundic
MSMB	3-5 vs. 7-9 vs. 21 dpi	shared	fundic
OXGR1	3-5 vs. 7-9 vs. 21 dpi	shared	fundic
PTK6	3-5 vs. 7-9 vs. 21 dpi	shared	fundic
ABCB11	3-5 vs. 7-9 vs. 10 vs. 21 dpi	shared	fundic
ACRBP	3-5 vs. 7-9 vs. 10 vs. 21 dpi	shared	fundic
ADAMTS14	3-5 vs. 7-9 vs. 10 vs. 21 dpi	shared	fundic
ADGRE3	3-5 vs. 7-9 vs. 10 vs. 21 dpi	shared	fundic
ANKRD1	3-5 vs. 7-9 vs. 10 vs. 21 dpi	shared	fundic
AQP5	3-5 vs. 7-9 vs. 10 vs. 21 dpi	shared	fundic
C3	3-5 vs. 7-9 vs. 10 vs. 21 dpi	shared	fundic
C4BPA	3-5 vs. 7-9 vs. 10 vs. 21 dpi	shared	fundic
C8B	3-5 vs. 7-9 vs. 10 vs. 21 dpi	shared	fundic
CALHM6	3-5 vs. 7-9 vs. 10 vs. 21 dpi	shared	fundic
CAPN13	3-5 vs. 7-9 vs. 10 vs. 21 dpi	shared	fundic
CCL17	3-5 vs. 7-9 vs. 10 vs. 21 dpi	shared	fundic
CCL22	3-5 vs. 7-9 vs. 10 vs. 21 dpi	shared	fundic
CD1A	3-5 vs. 7-9 vs. 10 vs. 21 dpi	shared	fundic
CD1B	3-5 vs. 7-9 vs. 10 vs. 21 dpi	shared	fundic
CDH26	3-5 vs. 7-9 vs. 10 vs. 21 dpi	shared	fundic
CFB	3-5 vs. 7-9 vs. 10 vs. 21 dpi	shared	fundic
CHI3L1	3-5 vs. 7-9 vs. 10 vs. 21 dpi	shared	fundic
CHRDL2	3-5 vs. 7-9 vs. 10 vs. 21 dpi	shared	fundic
CL43	3-5 vs. 7-9 vs. 10 vs. 21 dpi	shared	fundic
CL46	3-5 vs. 7-9 vs. 10 vs. 21 dpi	shared	fundic
CLCA1	3-5 vs. 7-9 vs. 10 vs. 21 dpi	shared	fundic
CLDN2	3-5 vs. 7-9 vs. 10 vs. 21 dpi	shared	fundic
CLEC10A	3-5 vs. 7-9 vs. 10 vs. 21 dpi	shared	fundic
CLEC5A	3-5 vs. 7-9 vs. 10 vs. 21 dpi	shared	fundic
CXCL11	3-5 vs. 7-9 vs. 10 vs. 21 dpi	shared	fundic
CXCL2	3-5 vs. 7-9 vs. 10 vs. 21 dpi	shared	fundic
CXCL8	3-5 vs. 7-9 vs. 10 vs. 21 dpi	shared	fundic
CXCR2	3-5 vs. 7-9 vs. 10 vs. 21 dpi	shared	fundic
DHRS9	3-5 vs. 7-9 vs. 10 vs. 21 dpi	shared	fundic
DIO2	3-5 vs. 7-9 vs. 10 vs. 21 dpi	shared	fundic
DUOX1	3-5 vs. 7-9 vs. 10 vs. 21 dpi	shared	fundic
DUOX2	3-5 vs. 7-9 vs. 10 vs. 21 dpi	shared	fundic
DUOXA1	3-5 vs. 7-9 vs. 10 vs. 21 dpi	shared	fundic
DUOXA2	3-5 vs. 7-9 vs. 10 vs. 21 dpi	shared	fundic
EREG	3-5 vs. 7-9 vs. 10 vs. 21 dpi	shared	fundic
FCGBP	3-5 vs. 7-9 vs. 10 vs. 21 dpi	shared	fundic
FCGR2A	3-5 vs. 7-9 vs. 10 vs. 21 dpi	shared	fundic
FCGR2B	3-5 vs. 7-9 vs. 10 vs. 21 dpi	shared	fundic
FGF23	3-5 vs. 7-9 vs. 10 vs. 21 dpi	shared	fundic
GCG	3-5 vs. 7-9 vs. 10 vs. 21 dpi	shared	fundic
GPR141	3-5 vs. 7-9 vs. 10 vs. 21 dpi	shared	fundic
GRO1	3-5 vs. 7-9 vs. 10 vs. 21 dpi	shared	fundic
IGCGAMMA	3-5 vs. 7-9 vs. 10 vs. 21 dpi	shared	fundic
IL17REL	3-5 vs. 7-9 vs. 10 vs. 21 dpi	shared	fundic
IL1A	3-5 vs. 7-9 vs. 10 vs. 21 dpi	shared	fundic
IL1B	3-5 vs. 7-9 vs. 10 vs. 21 dpi	shared	fundic
IL1R2	3-5 vs. 7-9 vs. 10 vs. 21 dpi	shared	fundic
KNG1	3-5 vs. 7-9 vs. 10 vs. 21 dpi	shared	fundic
LOC100138951	3-5 vs. 7-9 vs. 10 vs. 21 dpi	shared	fundic
LOC100297044	3-5 vs. 7-9 vs. 10 vs. 21 dpi	shared	fundic
LOC100336589	3-5 vs. 7-9 vs. 10 vs. 21 dpi	shared	fundic
LOC100847618	3-5 vs. 7-9 vs. 10 vs. 21 dpi	shared	fundic
LOC101904611	3-5 vs. 7-9 vs. 10 vs. 21 dpi	shared	fundic
LOC104968634	3-5 vs. 7-9 vs. 10 vs. 21 dpi	shared	fundic
LOC107131305	3-5 vs. 7-9 vs. 10 vs. 21 dpi	shared	fundic
LOC112441463	3-5 vs. 7-9 vs. 10 vs. 21 dpi	shared	fundic
LOC112441665	3-5 vs. 7-9 vs. 10 vs. 21 dpi	shared	fundic
LOC112443149	3-5 vs. 7-9 vs. 10 vs. 21 dpi	shared	fundic
LOC112443512	3-5 vs. 7-9 vs. 10 vs. 21 dpi	shared	fundic
LOC112443846	3-5 vs. 7-9 vs. 10 vs. 21 dpi	shared	fundic
LOC112444733	3-5 vs. 7-9 vs. 10 vs. 21 dpi	shared	fundic
LOC112446408	3-5 vs. 7-9 vs. 10 vs. 21 dpi	shared	fundic
LOC112447353	3-5 vs. 7-9 vs. 10 vs. 21 dpi	shared	fundic
LOC509881	3-5 vs. 7-9 vs. 10 vs. 21 dpi	shared	fundic
LOC510185	3-5 vs. 7-9 vs. 10 vs. 21 dpi	shared	fundic
LOC510520	3-5 vs. 7-9 vs. 10 vs. 21 dpi	shared	fundic
LOC515276	3-5 vs. 7-9 vs. 10 vs. 21 dpi	shared	fundic
LOC527068	3-5 vs. 7-9 vs. 10 vs. 21 dpi	shared	fundic
LOC538679	3-5 vs. 7-9 vs. 10 vs. 21 dpi	shared	fundic
LOC781726	3-5 vs. 7-9 vs. 10 vs. 21 dpi	shared	fundic
MIR2285T	3-5 vs. 7-9 vs. 10 vs. 21 dpi	shared	fundic
MMP1	3-5 vs. 7-9 vs. 10 vs. 21 dpi	shared	fundic
MMP12	3-5 vs. 7-9 vs. 10 vs. 21 dpi	shared	fundic
MMP13	3-5 vs. 7-9 vs. 10 vs. 21 dpi	shared	fundic
MMP3	3-5 vs. 7-9 vs. 10 vs. 21 dpi	shared	fundic
MMP7	3-5 vs. 7-9 vs. 10 vs. 21 dpi	shared	fundic
MMP9	3-5 vs. 7-9 vs. 10 vs. 21 dpi	shared	fundic
MPTX	3-5 vs. 7-9 vs. 10 vs. 21 dpi	shared	fundic
MYBPC2	3-5 vs. 7-9 vs. 10 vs. 21 dpi	shared	fundic
NOX5	3-5 vs. 7-9 vs. 10 vs. 21 dpi	shared	fundic
OCSTAMP	3-5 vs. 7-9 vs. 10 vs. 21 dpi	shared	fundic
OOSP2	3-5 vs. 7-9 vs. 10 vs. 21 dpi	shared	fundic
OSM	3-5 vs. 7-9 vs. 10 vs. 21 dpi	shared	fundic
PADI1	3-5 vs. 7-9 vs. 10 vs. 21 dpi	shared	fundic
PADI4	3-5 vs. 7-9 vs. 10 vs. 21 dpi	shared	fundic
PF4	3-5 vs. 7-9 vs. 10 vs. 21 dpi	shared	fundic
PLA2G3	3-5 vs. 7-9 vs. 10 vs. 21 dpi	shared	fundic
PLA2G5	3-5 vs. 7-9 vs. 10 vs. 21 dpi	shared	fundic
RHEX	3-5 vs. 7-9 vs. 10 vs. 21 dpi	shared	fundic
RNF183	3-5 vs. 7-9 vs. 10 vs. 21 dpi	shared	fundic
S100A12	3-5 vs. 7-9 vs. 10 vs. 21 dpi	shared	fundic
SFN	3-5 vs. 7-9 vs. 10 vs. 21 dpi	shared	fundic
SLAMF8	3-5 vs. 7-9 vs. 10 vs. 21 dpi	shared	fundic
SMCO3	3-5 vs. 7-9 vs. 10 vs. 21 dpi	shared	fundic
SOCS3	3-5 vs. 7-9 vs. 10 vs. 21 dpi	shared	fundic
SP6	3-5 vs. 7-9 vs. 10 vs. 21 dpi	shared	fundic
ST8SIA2	3-5 vs. 7-9 vs. 10 vs. 21 dpi	shared	fundic
SULT1E1	3-5 vs. 7-9 vs. 10 vs. 21 dpi	shared	fundic
SYT8	3-5 vs. 7-9 vs. 10 vs. 21 dpi	shared	fundic
TCN1	3-5 vs. 7-9 vs. 10 vs. 21 dpi	shared	fundic
TGM3	3-5 vs. 7-9 vs. 10 vs. 21 dpi	shared	fundic
TMC5	3-5 vs. 7-9 vs. 10 vs. 21 dpi	shared	fundic
TNC	3-5 vs. 7-9 vs. 10 vs. 21 dpi	shared	fundic
TNS4	3-5 vs. 7-9 vs. 10 vs. 21 dpi	shared	fundic
ZSCAN10	3-5 vs. 7-9 vs. 10 vs. 21 dpi	shared	fundic
