# Supplementary material for: Transcriptional Profiling of Abomasal Mucosa from Young Calves Experimentally Infected with Ostertagia ostertagi
Source: Int J Mol Sci. 2025 Mar 4;26(5):2264. doi: 10.3390/ijms26052264 (PMC11900041; doi:10.3390/ijms26052264)
Supplement: Supplementary file 1 [file ijms-26-02264-s001.zip › Sup-Table S5.xlsx]

## Sheet: unique_DEG
Gene ID	Time point comparison	gene type	tissue
ADM2	3-5 vs. 0 dpi	unique	pyloric
ARL5C	3-5 vs. 0 dpi	unique	pyloric
BOLA	3-5 vs. 0 dpi	unique	pyloric
BOLA-DYA	3-5 vs. 0 dpi	unique	pyloric
CCL26	3-5 vs. 0 dpi	unique	pyloric
CCL5	3-5 vs. 0 dpi	unique	pyloric
CD19	3-5 vs. 0 dpi	unique	pyloric
CD8A	3-5 vs. 0 dpi	unique	pyloric
CD8B	3-5 vs. 0 dpi	unique	pyloric
CDH10	3-5 vs. 0 dpi	unique	pyloric
COL22A1	3-5 vs. 0 dpi	unique	pyloric
CXCL13	3-5 vs. 0 dpi	unique	pyloric
DEFB13	3-5 vs. 0 dpi	unique	pyloric
DNAAF1	3-5 vs. 0 dpi	unique	pyloric
DRGX	3-5 vs. 0 dpi	unique	pyloric
DUSP2	3-5 vs. 0 dpi	unique	pyloric
DUSP27	3-5 vs. 0 dpi	unique	pyloric
FCAMR	3-5 vs. 0 dpi	unique	pyloric
FCRL4	3-5 vs. 0 dpi	unique	pyloric
FUT7	3-5 vs. 0 dpi	unique	pyloric
GABRB3	3-5 vs. 0 dpi	unique	pyloric
GALR2	3-5 vs. 0 dpi	unique	pyloric
HAMP	3-5 vs. 0 dpi	unique	pyloric
HS6ST3	3-5 vs. 0 dpi	unique	pyloric
IL26	3-5 vs. 0 dpi	unique	pyloric
IL3RA	3-5 vs. 0 dpi	unique	pyloric
KRT14	3-5 vs. 0 dpi	unique	pyloric
LHX5	3-5 vs. 0 dpi	unique	pyloric
LOC100300510	3-5 vs. 0 dpi	unique	pyloric
LOC100336282	3-5 vs. 0 dpi	unique	pyloric
LOC100849069	3-5 vs. 0 dpi	unique	pyloric
LOC100850808	3-5 vs. 0 dpi	unique	pyloric
LOC101905641	3-5 vs. 0 dpi	unique	pyloric
LOC101907926	3-5 vs. 0 dpi	unique	pyloric
LOC101908214	3-5 vs. 0 dpi	unique	pyloric
LOC104971869	3-5 vs. 0 dpi	unique	pyloric
LOC104974667	3-5 vs. 0 dpi	unique	pyloric
LOC104975666	3-5 vs. 0 dpi	unique	pyloric
LOC104976078	3-5 vs. 0 dpi	unique	pyloric
LOC107131697	3-5 vs. 0 dpi	unique	pyloric
LOC107132971	3-5 vs. 0 dpi	unique	pyloric
LOC107133039	3-5 vs. 0 dpi	unique	pyloric
LOC112442602	3-5 vs. 0 dpi	unique	pyloric
LOC112443199	3-5 vs. 0 dpi	unique	pyloric
LOC112444479	3-5 vs. 0 dpi	unique	pyloric
LOC112445038	3-5 vs. 0 dpi	unique	pyloric
LOC112447353	3-5 vs. 0 dpi	unique	pyloric
LOC112447419	3-5 vs. 0 dpi	unique	pyloric
LOC112447499	3-5 vs. 0 dpi	unique	pyloric
LOC112447832	3-5 vs. 0 dpi	unique	pyloric
LOC112447854	3-5 vs. 0 dpi	unique	pyloric
LOC112448013	3-5 vs. 0 dpi	unique	pyloric
LOC112448437	3-5 vs. 0 dpi	unique	pyloric
LOC112449303	3-5 vs. 0 dpi	unique	pyloric
LOC508858	3-5 vs. 0 dpi	unique	pyloric
LOC515150	3-5 vs. 0 dpi	unique	pyloric
LOC522174	3-5 vs. 0 dpi	unique	pyloric
LOC524810	3-5 vs. 0 dpi	unique	pyloric
LOC617313	3-5 vs. 0 dpi	unique	pyloric
LOC781726	3-5 vs. 0 dpi	unique	pyloric
LOC781988	3-5 vs. 0 dpi	unique	pyloric
LOC781990	3-5 vs. 0 dpi	unique	pyloric
LTA	3-5 vs. 0 dpi	unique	pyloric
MAGED4B	3-5 vs. 0 dpi	unique	pyloric
MCEMP1	3-5 vs. 0 dpi	unique	pyloric
MCHR1	3-5 vs. 0 dpi	unique	pyloric
MGC126945	3-5 vs. 0 dpi	unique	pyloric
MIOX	3-5 vs. 0 dpi	unique	pyloric
MYBPH	3-5 vs. 0 dpi	unique	pyloric
NAPSA	3-5 vs. 0 dpi	unique	pyloric
PENK	3-5 vs. 0 dpi	unique	pyloric
POU4F1	3-5 vs. 0 dpi	unique	pyloric
PRG3	3-5 vs. 0 dpi	unique	pyloric
PTPN7	3-5 vs. 0 dpi	unique	pyloric
PVRIG	3-5 vs. 0 dpi	unique	pyloric
RCVRN	3-5 vs. 0 dpi	unique	pyloric
RUFY4	3-5 vs. 0 dpi	unique	pyloric
SNCB	3-5 vs. 0 dpi	unique	pyloric
TF	3-5 vs. 0 dpi	unique	pyloric
VGLL2	3-5 vs. 0 dpi	unique	pyloric
ZP3	3-5 vs. 0 dpi	unique	pyloric
ACAP2	7-9 vs. 0 dpi	unique	pyloric
ACSM4	7-9 vs. 0 dpi	unique	pyloric
ADAM22	7-9 vs. 0 dpi	unique	pyloric
ADPRHL1	7-9 vs. 0 dpi	unique	pyloric
AFP	7-9 vs. 0 dpi	unique	pyloric
AK9	7-9 vs. 0 dpi	unique	pyloric
AKR1C4	7-9 vs. 0 dpi	unique	pyloric
ANGPTL7	7-9 vs. 0 dpi	unique	pyloric
AR	7-9 vs. 0 dpi	unique	pyloric
BCL2A1	7-9 vs. 0 dpi	unique	pyloric
BEX4	7-9 vs. 0 dpi	unique	pyloric
BOLA-DQA5	7-9 vs. 0 dpi	unique	pyloric
BOSTAUV1R414	7-9 vs. 0 dpi	unique	pyloric
BPIFA2C	7-9 vs. 0 dpi	unique	pyloric
C17H22orf31	7-9 vs. 0 dpi	unique	pyloric
C22H3orf67	7-9 vs. 0 dpi	unique	pyloric
C2CD4D	7-9 vs. 0 dpi	unique	pyloric
CAGE1	7-9 vs. 0 dpi	unique	pyloric
CASC1	7-9 vs. 0 dpi	unique	pyloric
CCKAR	7-9 vs. 0 dpi	unique	pyloric
CDH19	7-9 vs. 0 dpi	unique	pyloric
CDKL5	7-9 vs. 0 dpi	unique	pyloric
CER1	7-9 vs. 0 dpi	unique	pyloric
CFAP44	7-9 vs. 0 dpi	unique	pyloric
CFAP54	7-9 vs. 0 dpi	unique	pyloric
CFHR5	7-9 vs. 0 dpi	unique	pyloric
CHRM5	7-9 vs. 0 dpi	unique	pyloric
CLDN20	7-9 vs. 0 dpi	unique	pyloric
CNKSR2	7-9 vs. 0 dpi	unique	pyloric
COL10A1	7-9 vs. 0 dpi	unique	pyloric
COL4A3	7-9 vs. 0 dpi	unique	pyloric
CPNE4	7-9 vs. 0 dpi	unique	pyloric
CRYBA2	7-9 vs. 0 dpi	unique	pyloric
CSMD1	7-9 vs. 0 dpi	unique	pyloric
DAPL1	7-9 vs. 0 dpi	unique	pyloric
DIAPH2	7-9 vs. 0 dpi	unique	pyloric
DKK2	7-9 vs. 0 dpi	unique	pyloric
DMRT2	7-9 vs. 0 dpi	unique	pyloric
DNER	7-9 vs. 0 dpi	unique	pyloric
EBF2	7-9 vs. 0 dpi	unique	pyloric
EIF5A2	7-9 vs. 0 dpi	unique	pyloric
EML6	7-9 vs. 0 dpi	unique	pyloric
ENAM	7-9 vs. 0 dpi	unique	pyloric
EPHA3	7-9 vs. 0 dpi	unique	pyloric
EPHA5	7-9 vs. 0 dpi	unique	pyloric
FAM199X	7-9 vs. 0 dpi	unique	pyloric
FAM217A	7-9 vs. 0 dpi	unique	pyloric
FAT2	7-9 vs. 0 dpi	unique	pyloric
FBN3	7-9 vs. 0 dpi	unique	pyloric
FETUB	7-9 vs. 0 dpi	unique	pyloric
FFAR4	7-9 vs. 0 dpi	unique	pyloric
FNDC7	7-9 vs. 0 dpi	unique	pyloric
FOXD3	7-9 vs. 0 dpi	unique	pyloric
FREM3	7-9 vs. 0 dpi	unique	pyloric
GABRA1	7-9 vs. 0 dpi	unique	pyloric
GALNT13	7-9 vs. 0 dpi	unique	pyloric
GFAP	7-9 vs. 0 dpi	unique	pyloric
GGT6	7-9 vs. 0 dpi	unique	pyloric
GJB2	7-9 vs. 0 dpi	unique	pyloric
GNA14	7-9 vs. 0 dpi	unique	pyloric
GNG13	7-9 vs. 0 dpi	unique	pyloric
GPC6	7-9 vs. 0 dpi	unique	pyloric
GPR158	7-9 vs. 0 dpi	unique	pyloric
GRIA2	7-9 vs. 0 dpi	unique	pyloric
GRID2	7-9 vs. 0 dpi	unique	pyloric
GZMB	7-9 vs. 0 dpi	unique	pyloric
HAPLN4	7-9 vs. 0 dpi	unique	pyloric
HCST	7-9 vs. 0 dpi	unique	pyloric
HIST1H2AM	7-9 vs. 0 dpi	unique	pyloric
HIST1H2BN	7-9 vs. 0 dpi	unique	pyloric
HIST1H3C	7-9 vs. 0 dpi	unique	pyloric
HMX2	7-9 vs. 0 dpi	unique	pyloric
HMX3	7-9 vs. 0 dpi	unique	pyloric
HTR1B	7-9 vs. 0 dpi	unique	pyloric
IFNE	7-9 vs. 0 dpi	unique	pyloric
IZUMO2	7-9 vs. 0 dpi	unique	pyloric
JAZF1	7-9 vs. 0 dpi	unique	pyloric
KCNE1	7-9 vs. 0 dpi	unique	pyloric
KCNH1	7-9 vs. 0 dpi	unique	pyloric
KCNJ13	7-9 vs. 0 dpi	unique	pyloric
KIAA0895	7-9 vs. 0 dpi	unique	pyloric
KRT12	7-9 vs. 0 dpi	unique	pyloric
LEPR	7-9 vs. 0 dpi	unique	pyloric
LINGO2	7-9 vs. 0 dpi	unique	pyloric
LMO1	7-9 vs. 0 dpi	unique	pyloric
LOC100297044	7-9 vs. 0 dpi	unique	pyloric
LOC100299045	7-9 vs. 0 dpi	unique	pyloric
LOC100568284	7-9 vs. 0 dpi	unique	pyloric
LOC100847115	7-9 vs. 0 dpi	unique	pyloric
LOC100847941	7-9 vs. 0 dpi	unique	pyloric
LOC100848368	7-9 vs. 0 dpi	unique	pyloric
LOC100848752	7-9 vs. 0 dpi	unique	pyloric
LOC101901983	7-9 vs. 0 dpi	unique	pyloric
LOC101902232	7-9 vs. 0 dpi	unique	pyloric
LOC101902425	7-9 vs. 0 dpi	unique	pyloric
LOC101902435	7-9 vs. 0 dpi	unique	pyloric
LOC101902515	7-9 vs. 0 dpi	unique	pyloric
LOC101902760	7-9 vs. 0 dpi	unique	pyloric
LOC101902904	7-9 vs. 0 dpi	unique	pyloric
LOC101902922	7-9 vs. 0 dpi	unique	pyloric
LOC101902944	7-9 vs. 0 dpi	unique	pyloric
LOC101902958	7-9 vs. 0 dpi	unique	pyloric
LOC101903199	7-9 vs. 0 dpi	unique	pyloric
LOC101903572	7-9 vs. 0 dpi	unique	pyloric
LOC101903645	7-9 vs. 0 dpi	unique	pyloric
LOC101903704	7-9 vs. 0 dpi	unique	pyloric
LOC101904239	7-9 vs. 0 dpi	unique	pyloric
LOC101904564	7-9 vs. 0 dpi	unique	pyloric
LOC101904639	7-9 vs. 0 dpi	unique	pyloric
LOC101904659	7-9 vs. 0 dpi	unique	pyloric
LOC101904759	7-9 vs. 0 dpi	unique	pyloric
LOC101904769	7-9 vs. 0 dpi	unique	pyloric
LOC101904842	7-9 vs. 0 dpi	unique	pyloric
LOC101905090	7-9 vs. 0 dpi	unique	pyloric
LOC101905381	7-9 vs. 0 dpi	unique	pyloric
LOC101905510	7-9 vs. 0 dpi	unique	pyloric
LOC101905666	7-9 vs. 0 dpi	unique	pyloric
LOC101905730	7-9 vs. 0 dpi	unique	pyloric
LOC101906012	7-9 vs. 0 dpi	unique	pyloric
LOC101906344	7-9 vs. 0 dpi	unique	pyloric
LOC101907132	7-9 vs. 0 dpi	unique	pyloric
LOC101907516	7-9 vs. 0 dpi	unique	pyloric
LOC101907615	7-9 vs. 0 dpi	unique	pyloric
LOC101907641	7-9 vs. 0 dpi	unique	pyloric
LOC101907820	7-9 vs. 0 dpi	unique	pyloric
LOC101908154	7-9 vs. 0 dpi	unique	pyloric
LOC101908166	7-9 vs. 0 dpi	unique	pyloric
LOC101908205	7-9 vs. 0 dpi	unique	pyloric
LOC101910094	7-9 vs. 0 dpi	unique	pyloric
LOC104968522	7-9 vs. 0 dpi	unique	pyloric
LOC104969351	7-9 vs. 0 dpi	unique	pyloric
LOC104969983	7-9 vs. 0 dpi	unique	pyloric
LOC104970450	7-9 vs. 0 dpi	unique	pyloric
LOC104970637	7-9 vs. 0 dpi	unique	pyloric
LOC104970779	7-9 vs. 0 dpi	unique	pyloric
LOC104970930	7-9 vs. 0 dpi	unique	pyloric
LOC104971030	7-9 vs. 0 dpi	unique	pyloric
LOC104971345	7-9 vs. 0 dpi	unique	pyloric
LOC104971707	7-9 vs. 0 dpi	unique	pyloric
LOC104972173	7-9 vs. 0 dpi	unique	pyloric
LOC104972888	7-9 vs. 0 dpi	unique	pyloric
LOC104973100	7-9 vs. 0 dpi	unique	pyloric
LOC104973311	7-9 vs. 0 dpi	unique	pyloric
LOC104973390	7-9 vs. 0 dpi	unique	pyloric
LOC104973760	7-9 vs. 0 dpi	unique	pyloric
LOC104974473	7-9 vs. 0 dpi	unique	pyloric
LOC104974541	7-9 vs. 0 dpi	unique	pyloric
LOC104975111	7-9 vs. 0 dpi	unique	pyloric
LOC104975232	7-9 vs. 0 dpi	unique	pyloric
LOC104975673	7-9 vs. 0 dpi	unique	pyloric
LOC104975866	7-9 vs. 0 dpi	unique	pyloric
LOC104975911	7-9 vs. 0 dpi	unique	pyloric
LOC107131357	7-9 vs. 0 dpi	unique	pyloric
LOC107131422	7-9 vs. 0 dpi	unique	pyloric
LOC107131642	7-9 vs. 0 dpi	unique	pyloric
LOC107131710	7-9 vs. 0 dpi	unique	pyloric
LOC107132032	7-9 vs. 0 dpi	unique	pyloric
LOC107132098	7-9 vs. 0 dpi	unique	pyloric
LOC107132382	7-9 vs. 0 dpi	unique	pyloric
LOC107132465	7-9 vs. 0 dpi	unique	pyloric
LOC107132603	7-9 vs. 0 dpi	unique	pyloric
LOC107132623	7-9 vs. 0 dpi	unique	pyloric
LOC107132759	7-9 vs. 0 dpi	unique	pyloric
LOC107132870	7-9 vs. 0 dpi	unique	pyloric
LOC112441472	7-9 vs. 0 dpi	unique	pyloric
LOC112441477	7-9 vs. 0 dpi	unique	pyloric
LOC112441484	7-9 vs. 0 dpi	unique	pyloric
LOC112441525	7-9 vs. 0 dpi	unique	pyloric
LOC112441605	7-9 vs. 0 dpi	unique	pyloric
LOC112441677	7-9 vs. 0 dpi	unique	pyloric
LOC112441773	7-9 vs. 0 dpi	unique	pyloric
LOC112441845	7-9 vs. 0 dpi	unique	pyloric
LOC112441859	7-9 vs. 0 dpi	unique	pyloric
LOC112441885	7-9 vs. 0 dpi	unique	pyloric
LOC112441987	7-9 vs. 0 dpi	unique	pyloric
LOC112442024	7-9 vs. 0 dpi	unique	pyloric
LOC112442043	7-9 vs. 0 dpi	unique	pyloric
LOC112442045	7-9 vs. 0 dpi	unique	pyloric
LOC112442054	7-9 vs. 0 dpi	unique	pyloric
LOC112442060	7-9 vs. 0 dpi	unique	pyloric
LOC112442086	7-9 vs. 0 dpi	unique	pyloric
LOC112442312	7-9 vs. 0 dpi	unique	pyloric
LOC112442381	7-9 vs. 0 dpi	unique	pyloric
LOC112442558	7-9 vs. 0 dpi	unique	pyloric
LOC112442611	7-9 vs. 0 dpi	unique	pyloric
LOC112442618	7-9 vs. 0 dpi	unique	pyloric
LOC112442647	7-9 vs. 0 dpi	unique	pyloric
LOC112442651	7-9 vs. 0 dpi	unique	pyloric
LOC112442976	7-9 vs. 0 dpi	unique	pyloric
LOC112443128	7-9 vs. 0 dpi	unique	pyloric
LOC112443225	7-9 vs. 0 dpi	unique	pyloric
LOC112443335	7-9 vs. 0 dpi	unique	pyloric
LOC112443452	7-9 vs. 0 dpi	unique	pyloric
LOC112443457	7-9 vs. 0 dpi	unique	pyloric
LOC112443486	7-9 vs. 0 dpi	unique	pyloric
LOC112443503	7-9 vs. 0 dpi	unique	pyloric
LOC112443543	7-9 vs. 0 dpi	unique	pyloric
LOC112443619	7-9 vs. 0 dpi	unique	pyloric
LOC112443674	7-9 vs. 0 dpi	unique	pyloric
LOC112443780	7-9 vs. 0 dpi	unique	pyloric
LOC112443851	7-9 vs. 0 dpi	unique	pyloric
LOC112444215	7-9 vs. 0 dpi	unique	pyloric
LOC112444316	7-9 vs. 0 dpi	unique	pyloric
LOC112444328	7-9 vs. 0 dpi	unique	pyloric
LOC112444343	7-9 vs. 0 dpi	unique	pyloric
LOC112444351	7-9 vs. 0 dpi	unique	pyloric
LOC112444389	7-9 vs. 0 dpi	unique	pyloric
LOC112444515	7-9 vs. 0 dpi	unique	pyloric
LOC112444559	7-9 vs. 0 dpi	unique	pyloric
LOC112444560	7-9 vs. 0 dpi	unique	pyloric
LOC112444585	7-9 vs. 0 dpi	unique	pyloric
LOC112444588	7-9 vs. 0 dpi	unique	pyloric
LOC112444589	7-9 vs. 0 dpi	unique	pyloric
LOC112444637	7-9 vs. 0 dpi	unique	pyloric
LOC112444752	7-9 vs. 0 dpi	unique	pyloric
LOC112444772	7-9 vs. 0 dpi	unique	pyloric
LOC112444971	7-9 vs. 0 dpi	unique	pyloric
LOC112445029	7-9 vs. 0 dpi	unique	pyloric
LOC112445144	7-9 vs. 0 dpi	unique	pyloric
LOC112445939	7-9 vs. 0 dpi	unique	pyloric
LOC112445946	7-9 vs. 0 dpi	unique	pyloric
LOC112445986	7-9 vs. 0 dpi	unique	pyloric
LOC112446002	7-9 vs. 0 dpi	unique	pyloric
LOC112446356	7-9 vs. 0 dpi	unique	pyloric
LOC112446364	7-9 vs. 0 dpi	unique	pyloric
LOC112446457	7-9 vs. 0 dpi	unique	pyloric
LOC112446689	7-9 vs. 0 dpi	unique	pyloric
LOC112446690	7-9 vs. 0 dpi	unique	pyloric
LOC112446699	7-9 vs. 0 dpi	unique	pyloric
LOC112446730	7-9 vs. 0 dpi	unique	pyloric
LOC112446767	7-9 vs. 0 dpi	unique	pyloric
LOC112446775	7-9 vs. 0 dpi	unique	pyloric
LOC112446777	7-9 vs. 0 dpi	unique	pyloric
LOC112446779	7-9 vs. 0 dpi	unique	pyloric
LOC112446861	7-9 vs. 0 dpi	unique	pyloric
LOC112447056	7-9 vs. 0 dpi	unique	pyloric
LOC112447070	7-9 vs. 0 dpi	unique	pyloric
LOC112447136	7-9 vs. 0 dpi	unique	pyloric
LOC112447294	7-9 vs. 0 dpi	unique	pyloric
LOC112447371	7-9 vs. 0 dpi	unique	pyloric
LOC112447386	7-9 vs. 0 dpi	unique	pyloric
LOC112447462	7-9 vs. 0 dpi	unique	pyloric
LOC112447470	7-9 vs. 0 dpi	unique	pyloric
LOC112447473	7-9 vs. 0 dpi	unique	pyloric
LOC112447769	7-9 vs. 0 dpi	unique	pyloric
LOC112447851	7-9 vs. 0 dpi	unique	pyloric
LOC112448043	7-9 vs. 0 dpi	unique	pyloric
LOC112448045	7-9 vs. 0 dpi	unique	pyloric
LOC112448058	7-9 vs. 0 dpi	unique	pyloric
LOC112448095	7-9 vs. 0 dpi	unique	pyloric
LOC112448108	7-9 vs. 0 dpi	unique	pyloric
LOC112448253	7-9 vs. 0 dpi	unique	pyloric
LOC112448260	7-9 vs. 0 dpi	unique	pyloric
LOC112448392	7-9 vs. 0 dpi	unique	pyloric
LOC112448430	7-9 vs. 0 dpi	unique	pyloric
LOC112448453	7-9 vs. 0 dpi	unique	pyloric
LOC112448496	7-9 vs. 0 dpi	unique	pyloric
LOC112448526	7-9 vs. 0 dpi	unique	pyloric
LOC112448620	7-9 vs. 0 dpi	unique	pyloric
LOC112448741	7-9 vs. 0 dpi	unique	pyloric
LOC112448814	7-9 vs. 0 dpi	unique	pyloric
LOC112448973	7-9 vs. 0 dpi	unique	pyloric
LOC112449235	7-9 vs. 0 dpi	unique	pyloric
LOC112449246	7-9 vs. 0 dpi	unique	pyloric
LOC112449450	7-9 vs. 0 dpi	unique	pyloric
LOC112449519	7-9 vs. 0 dpi	unique	pyloric
LOC112449545	7-9 vs. 0 dpi	unique	pyloric
LOC112449664	7-9 vs. 0 dpi	unique	pyloric
LOC507247	7-9 vs. 0 dpi	unique	pyloric
LOC518134	7-9 vs. 0 dpi	unique	pyloric
LOC524176	7-9 vs. 0 dpi	unique	pyloric
LOC531557	7-9 vs. 0 dpi	unique	pyloric
LOC616094	7-9 vs. 0 dpi	unique	pyloric
LOC616364	7-9 vs. 0 dpi	unique	pyloric
LOC616720	7-9 vs. 0 dpi	unique	pyloric
LOC781004	7-9 vs. 0 dpi	unique	pyloric
LOC781197	7-9 vs. 0 dpi	unique	pyloric
LOC781298	7-9 vs. 0 dpi	unique	pyloric
LOC782781	7-9 vs. 0 dpi	unique	pyloric
LOC783533	7-9 vs. 0 dpi	unique	pyloric
LOC787465	7-9 vs. 0 dpi	unique	pyloric
LOC789895	7-9 vs. 0 dpi	unique	pyloric
LRRC31	7-9 vs. 0 dpi	unique	pyloric
LRRC7	7-9 vs. 0 dpi	unique	pyloric
LSAMP	7-9 vs. 0 dpi	unique	pyloric
M1AP	7-9 vs. 0 dpi	unique	pyloric
MACROD2	7-9 vs. 0 dpi	unique	pyloric
MAGI2	7-9 vs. 0 dpi	unique	pyloric
MALRD1	7-9 vs. 0 dpi	unique	pyloric
MCF2	7-9 vs. 0 dpi	unique	pyloric
MIR1281	7-9 vs. 0 dpi	unique	pyloric
MIR197	7-9 vs. 0 dpi	unique	pyloric
MIR4657	7-9 vs. 0 dpi	unique	pyloric
MPP3	7-9 vs. 0 dpi	unique	pyloric
MSMB	7-9 vs. 0 dpi	unique	pyloric
NEGR1	7-9 vs. 0 dpi	unique	pyloric
NFAM1	7-9 vs. 0 dpi	unique	pyloric
NGF	7-9 vs. 0 dpi	unique	pyloric
NLGN4X	7-9 vs. 0 dpi	unique	pyloric
NOL4	7-9 vs. 0 dpi	unique	pyloric
NPTX1	7-9 vs. 0 dpi	unique	pyloric
NUAK1	7-9 vs. 0 dpi	unique	pyloric
NYX	7-9 vs. 0 dpi	unique	pyloric
OOSP2	7-9 vs. 0 dpi	unique	pyloric
ORM1	7-9 vs. 0 dpi	unique	pyloric
PAK5	7-9 vs. 0 dpi	unique	pyloric
PCDH15	7-9 vs. 0 dpi	unique	pyloric
PCDH19	7-9 vs. 0 dpi	unique	pyloric
PCDH9	7-9 vs. 0 dpi	unique	pyloric
PCLO	7-9 vs. 0 dpi	unique	pyloric
PCYOX1	7-9 vs. 0 dpi	unique	pyloric
PDZRN4	7-9 vs. 0 dpi	unique	pyloric
PGLYRP4	7-9 vs. 0 dpi	unique	pyloric
PLCXD3	7-9 vs. 0 dpi	unique	pyloric
PLPPR4	7-9 vs. 0 dpi	unique	pyloric
PPEF2	7-9 vs. 0 dpi	unique	pyloric
PPP1R14C	7-9 vs. 0 dpi	unique	pyloric
PRRX1	7-9 vs. 0 dpi	unique	pyloric
RASSF9	7-9 vs. 0 dpi	unique	pyloric
RERG	7-9 vs. 0 dpi	unique	pyloric
RIMS4	7-9 vs. 0 dpi	unique	pyloric
SBK3	7-9 vs. 0 dpi	unique	pyloric
SCN2B	7-9 vs. 0 dpi	unique	pyloric
SCN9A	7-9 vs. 0 dpi	unique	pyloric
SEMA3D	7-9 vs. 0 dpi	unique	pyloric
SERPINA14	7-9 vs. 0 dpi	unique	pyloric
SEZ6L	7-9 vs. 0 dpi	unique	pyloric
SFRS18	7-9 vs. 0 dpi	unique	pyloric
SH2D6	7-9 vs. 0 dpi	unique	pyloric
SLC10A1	7-9 vs. 0 dpi	unique	pyloric
SLC16A9	7-9 vs. 0 dpi	unique	pyloric
SLC22A2	7-9 vs. 0 dpi	unique	pyloric
SLC30A4	7-9 vs. 0 dpi	unique	pyloric
SLC3A1	7-9 vs. 0 dpi	unique	pyloric
SLC5A7	7-9 vs. 0 dpi	unique	pyloric
SLPI	7-9 vs. 0 dpi	unique	pyloric
SOGA3	7-9 vs. 0 dpi	unique	pyloric
SORCS1	7-9 vs. 0 dpi	unique	pyloric
SPATA46	7-9 vs. 0 dpi	unique	pyloric
SSUH2	7-9 vs. 0 dpi	unique	pyloric
ST6GALNAC5	7-9 vs. 0 dpi	unique	pyloric
ST8SIA3	7-9 vs. 0 dpi	unique	pyloric
TAS1R1	7-9 vs. 0 dpi	unique	pyloric
TEKT3	7-9 vs. 0 dpi	unique	pyloric
TEX12	7-9 vs. 0 dpi	unique	pyloric
THEMIS	7-9 vs. 0 dpi	unique	pyloric
TIFAB	7-9 vs. 0 dpi	unique	pyloric
TIGD4	7-9 vs. 0 dpi	unique	pyloric
TLL1	7-9 vs. 0 dpi	unique	pyloric
TMC1	7-9 vs. 0 dpi	unique	pyloric
TMEM200A	7-9 vs. 0 dpi	unique	pyloric
TRAM1L1	7-9 vs. 0 dpi	unique	pyloric
TRPC3	7-9 vs. 0 dpi	unique	pyloric
TRPM5	7-9 vs. 0 dpi	unique	pyloric
VIT	7-9 vs. 0 dpi	unique	pyloric
XCL2	7-9 vs. 0 dpi	unique	pyloric
XKR4	7-9 vs. 0 dpi	unique	pyloric
XKR7	7-9 vs. 0 dpi	unique	pyloric
ZDHHC22	7-9 vs. 0 dpi	unique	pyloric
ZEB2	7-9 vs. 0 dpi	unique	pyloric
ZFHX4	7-9 vs. 0 dpi	unique	pyloric
ZNF81	7-9 vs. 0 dpi	unique	pyloric
ACP7	10 vs. 0 dpi	unique	pyloric
ADAMTSL1	10 vs. 0 dpi	unique	pyloric
ADIG	10 vs. 0 dpi	unique	pyloric
ANKRD1	10 vs. 0 dpi	unique	pyloric
APOB	10 vs. 0 dpi	unique	pyloric
ATP6AP1L	10 vs. 0 dpi	unique	pyloric
BPI	10 vs. 0 dpi	unique	pyloric
C22H3orf35	10 vs. 0 dpi	unique	pyloric
C29H11orf86	10 vs. 0 dpi	unique	pyloric
CA4	10 vs. 0 dpi	unique	pyloric
CACNG7	10 vs. 0 dpi	unique	pyloric
CCL11	10 vs. 0 dpi	unique	pyloric
CES1	10 vs. 0 dpi	unique	pyloric
CIDEC	10 vs. 0 dpi	unique	pyloric
CLEC1B	10 vs. 0 dpi	unique	pyloric
CP	10 vs. 0 dpi	unique	pyloric
CYM	10 vs. 0 dpi	unique	pyloric
CYP3A24	10 vs. 0 dpi	unique	pyloric
CYP8B1	10 vs. 0 dpi	unique	pyloric
DCC	10 vs. 0 dpi	unique	pyloric
DDX58	10 vs. 0 dpi	unique	pyloric
DYNC1I1	10 vs. 0 dpi	unique	pyloric
FOSB	10 vs. 0 dpi	unique	pyloric
FOXS1	10 vs. 0 dpi	unique	pyloric
GABRB2	10 vs. 0 dpi	unique	pyloric
GALNT15	10 vs. 0 dpi	unique	pyloric
GAS2L2	10 vs. 0 dpi	unique	pyloric
GLYAT	10 vs. 0 dpi	unique	pyloric
HEATR9	10 vs. 0 dpi	unique	pyloric
HEPHL1	10 vs. 0 dpi	unique	pyloric
IDO2	10 vs. 0 dpi	unique	pyloric
IFIH1	10 vs. 0 dpi	unique	pyloric
IRF1	10 vs. 0 dpi	unique	pyloric
KCNA1	10 vs. 0 dpi	unique	pyloric
KCNA2	10 vs. 0 dpi	unique	pyloric
LAP	10 vs. 0 dpi	unique	pyloric
LOC100337053	10 vs. 0 dpi	unique	pyloric
LOC100848263	10 vs. 0 dpi	unique	pyloric
LOC100850659	10 vs. 0 dpi	unique	pyloric
LOC101902757	10 vs. 0 dpi	unique	pyloric
LOC101903126	10 vs. 0 dpi	unique	pyloric
LOC101904498	10 vs. 0 dpi	unique	pyloric
LOC101905267	10 vs. 0 dpi	unique	pyloric
LOC101905293	10 vs. 0 dpi	unique	pyloric
LOC101907813	10 vs. 0 dpi	unique	pyloric
LOC104969678	10 vs. 0 dpi	unique	pyloric
LOC104970680	10 vs. 0 dpi	unique	pyloric
LOC104970868	10 vs. 0 dpi	unique	pyloric
LOC104971266	10 vs. 0 dpi	unique	pyloric
LOC104971647	10 vs. 0 dpi	unique	pyloric
LOC104974137	10 vs. 0 dpi	unique	pyloric
LOC104974831	10 vs. 0 dpi	unique	pyloric
LOC104975097	10 vs. 0 dpi	unique	pyloric
LOC104976124	10 vs. 0 dpi	unique	pyloric
LOC107131449	10 vs. 0 dpi	unique	pyloric
LOC107131749	10 vs. 0 dpi	unique	pyloric
LOC107131831	10 vs. 0 dpi	unique	pyloric
LOC107132300	10 vs. 0 dpi	unique	pyloric
LOC107132550	10 vs. 0 dpi	unique	pyloric
LOC112441463	10 vs. 0 dpi	unique	pyloric
LOC112442609	10 vs. 0 dpi	unique	pyloric
LOC112443025	10 vs. 0 dpi	unique	pyloric
LOC112443428	10 vs. 0 dpi	unique	pyloric
LOC112443826	10 vs. 0 dpi	unique	pyloric
LOC112444283	10 vs. 0 dpi	unique	pyloric
LOC112444485	10 vs. 0 dpi	unique	pyloric
LOC112444596	10 vs. 0 dpi	unique	pyloric
LOC112444607	10 vs. 0 dpi	unique	pyloric
LOC112444839	10 vs. 0 dpi	unique	pyloric
LOC112445995	10 vs. 0 dpi	unique	pyloric
LOC112446038	10 vs. 0 dpi	unique	pyloric
LOC112446726	10 vs. 0 dpi	unique	pyloric
LOC112448766	10 vs. 0 dpi	unique	pyloric
LOC112449274	10 vs. 0 dpi	unique	pyloric
LOC506828	10 vs. 0 dpi	unique	pyloric
LOC508098	10 vs. 0 dpi	unique	pyloric
LOC509283	10 vs. 0 dpi	unique	pyloric
LOC511617	10 vs. 0 dpi	unique	pyloric
LOC515149	10 vs. 0 dpi	unique	pyloric
LOC516599	10 vs. 0 dpi	unique	pyloric
LOC617396	10 vs. 0 dpi	unique	pyloric
LOC618409	10 vs. 0 dpi	unique	pyloric
LOC781494	10 vs. 0 dpi	unique	pyloric
MB	10 vs. 0 dpi	unique	pyloric
MX2	10 vs. 0 dpi	unique	pyloric
NKX3-2	10 vs. 0 dpi	unique	pyloric
NLRC5	10 vs. 0 dpi	unique	pyloric
NPSR1	10 vs. 0 dpi	unique	pyloric
NRG2	10 vs. 0 dpi	unique	pyloric
NRK	10 vs. 0 dpi	unique	pyloric
NUGGC	10 vs. 0 dpi	unique	pyloric
P4HA3	10 vs. 0 dpi	unique	pyloric
PADI1	10 vs. 0 dpi	unique	pyloric
PARP14	10 vs. 0 dpi	unique	pyloric
PHLDA2	10 vs. 0 dpi	unique	pyloric
POU3F2	10 vs. 0 dpi	unique	pyloric
PSMB8	10 vs. 0 dpi	unique	pyloric
PTCHD1	10 vs. 0 dpi	unique	pyloric
REG3G	10 vs. 0 dpi	unique	pyloric
SCEL	10 vs. 0 dpi	unique	pyloric
SCRG1	10 vs. 0 dpi	unique	pyloric
SEMA3A	10 vs. 0 dpi	unique	pyloric
SH2D1A	10 vs. 0 dpi	unique	pyloric
SLC2A2	10 vs. 0 dpi	unique	pyloric
SOST	10 vs. 0 dpi	unique	pyloric
SP100	10 vs. 0 dpi	unique	pyloric
SULT6B1	10 vs. 0 dpi	unique	pyloric
SYNDIG1	10 vs. 0 dpi	unique	pyloric
TACR2	10 vs. 0 dpi	unique	pyloric
TAP1	10 vs. 0 dpi	unique	pyloric
TFF1	10 vs. 0 dpi	unique	pyloric
THSD7B	10 vs. 0 dpi	unique	pyloric
TNFRSF8	10 vs. 0 dpi	unique	pyloric
TRARG1	10 vs. 0 dpi	unique	pyloric
TRIM58	10 vs. 0 dpi	unique	pyloric
TVP23A	10 vs. 0 dpi	unique	pyloric
USP18	10 vs. 0 dpi	unique	pyloric
ACSM5	21 vs. 0 dpi	unique	pyloric
ALDH3A1	21 vs. 0 dpi	unique	pyloric
ANXA13	21 vs. 0 dpi	unique	pyloric
AQP5	21 vs. 0 dpi	unique	pyloric
ARL9	21 vs. 0 dpi	unique	pyloric
ASB16	21 vs. 0 dpi	unique	pyloric
ASIC2	21 vs. 0 dpi	unique	pyloric
ATP13A4	21 vs. 0 dpi	unique	pyloric
BATF	21 vs. 0 dpi	unique	pyloric
BEST4	21 vs. 0 dpi	unique	pyloric
BLK	21 vs. 0 dpi	unique	pyloric
BPIFB6	21 vs. 0 dpi	unique	pyloric
C1QTNF4	21 vs. 0 dpi	unique	pyloric
C25H16orf89	21 vs. 0 dpi	unique	pyloric
C25H16orf96	21 vs. 0 dpi	unique	pyloric
C28H10orf99	21 vs. 0 dpi	unique	pyloric
C2H2orf80	21 vs. 0 dpi	unique	pyloric
C3H1orf162	21 vs. 0 dpi	unique	pyloric
CA5A	21 vs. 0 dpi	unique	pyloric
CACNA1F	21 vs. 0 dpi	unique	pyloric
CAPN11	21 vs. 0 dpi	unique	pyloric
CAPN6	21 vs. 0 dpi	unique	pyloric
CCDC152	21 vs. 0 dpi	unique	pyloric
CCDC153	21 vs. 0 dpi	unique	pyloric
CCDC162P	21 vs. 0 dpi	unique	pyloric
CCDC177	21 vs. 0 dpi	unique	pyloric
CCDC198	21 vs. 0 dpi	unique	pyloric
CCL20	21 vs. 0 dpi	unique	pyloric
CCL3	21 vs. 0 dpi	unique	pyloric
CCR1	21 vs. 0 dpi	unique	pyloric
CD101	21 vs. 0 dpi	unique	pyloric
CD163L1	21 vs. 0 dpi	unique	pyloric
CD300LF	21 vs. 0 dpi	unique	pyloric
CD4	21 vs. 0 dpi	unique	pyloric
CD79A	21 vs. 0 dpi	unique	pyloric
CDA	21 vs. 0 dpi	unique	pyloric
CDH18	21 vs. 0 dpi	unique	pyloric
CDH26	21 vs. 0 dpi	unique	pyloric
CES3	21 vs. 0 dpi	unique	pyloric
CFAP47	21 vs. 0 dpi	unique	pyloric
CFTR	21 vs. 0 dpi	unique	pyloric
CHRM2	21 vs. 0 dpi	unique	pyloric
CIB4	21 vs. 0 dpi	unique	pyloric
CLDN6	21 vs. 0 dpi	unique	pyloric
CLEC7A	21 vs. 0 dpi	unique	pyloric
CLNK	21 vs. 0 dpi	unique	pyloric
COL17A1	21 vs. 0 dpi	unique	pyloric
COLEC10	21 vs. 0 dpi	unique	pyloric
CRHR1	21 vs. 0 dpi	unique	pyloric
CSTB	21 vs. 0 dpi	unique	pyloric
CXHXorf57	21 vs. 0 dpi	unique	pyloric
CYP26A1	21 vs. 0 dpi	unique	pyloric
DEFB	21 vs. 0 dpi	unique	pyloric
DEFB4A	21 vs. 0 dpi	unique	pyloric
DIO1	21 vs. 0 dpi	unique	pyloric
DIO2	21 vs. 0 dpi	unique	pyloric
DMKN	21 vs. 0 dpi	unique	pyloric
DNAI1	21 vs. 0 dpi	unique	pyloric
EDAR	21 vs. 0 dpi	unique	pyloric
EGLN3	21 vs. 0 dpi	unique	pyloric
EGR2	21 vs. 0 dpi	unique	pyloric
EMILIN3	21 vs. 0 dpi	unique	pyloric
ENPP3	21 vs. 0 dpi	unique	pyloric
EREG	21 vs. 0 dpi	unique	pyloric
ETNPPL	21 vs. 0 dpi	unique	pyloric
F2	21 vs. 0 dpi	unique	pyloric
FAM92B	21 vs. 0 dpi	unique	pyloric
FATE1	21 vs. 0 dpi	unique	pyloric
FBXO41	21 vs. 0 dpi	unique	pyloric
FCAR	21 vs. 0 dpi	unique	pyloric
FCGR2A	21 vs. 0 dpi	unique	pyloric
FOSL1	21 vs. 0 dpi	unique	pyloric
FRMPD2	21 vs. 0 dpi	unique	pyloric
GALNT14	21 vs. 0 dpi	unique	pyloric
GCKR	21 vs. 0 dpi	unique	pyloric
GDAP1L1	21 vs. 0 dpi	unique	pyloric
GDF15	21 vs. 0 dpi	unique	pyloric
GJB3	21 vs. 0 dpi	unique	pyloric
GLDN	21 vs. 0 dpi	unique	pyloric
GLI1	21 vs. 0 dpi	unique	pyloric
GPR61	21 vs. 0 dpi	unique	pyloric
GSG1L	21 vs. 0 dpi	unique	pyloric
GSTT2	21 vs. 0 dpi	unique	pyloric
GTSF1	21 vs. 0 dpi	unique	pyloric
GULO	21 vs. 0 dpi	unique	pyloric
HHIPL2	21 vs. 0 dpi	unique	pyloric
HHLA2	21 vs. 0 dpi	unique	pyloric
HK3	21 vs. 0 dpi	unique	pyloric
HKDC1	21 vs. 0 dpi	unique	pyloric
HMGCS2	21 vs. 0 dpi	unique	pyloric
HTR4	21 vs. 0 dpi	unique	pyloric
IGHE	21 vs. 0 dpi	unique	pyloric
IL7R	21 vs. 0 dpi	unique	pyloric
IQCA1L	21 vs. 0 dpi	unique	pyloric
ISLR	21 vs. 0 dpi	unique	pyloric
ITGAL	21 vs. 0 dpi	unique	pyloric
ITIH4	21 vs. 0 dpi	unique	pyloric
JCHAIN	21 vs. 0 dpi	unique	pyloric
KCNJ12	21 vs. 0 dpi	unique	pyloric
KCNMB2	21 vs. 0 dpi	unique	pyloric
KLK7	21 vs. 0 dpi	unique	pyloric
KRT6A	21 vs. 0 dpi	unique	pyloric
LAMA1	21 vs. 0 dpi	unique	pyloric
LDLRAD1	21 vs. 0 dpi	unique	pyloric
LHFPL5	21 vs. 0 dpi	unique	pyloric
LOC100138951	21 vs. 0 dpi	unique	pyloric
LOC100295883	21 vs. 0 dpi	unique	pyloric
LOC100296901	21 vs. 0 dpi	unique	pyloric
LOC100300483	21 vs. 0 dpi	unique	pyloric
LOC100335729	21 vs. 0 dpi	unique	pyloric
LOC100337081	21 vs. 0 dpi	unique	pyloric
LOC100337108	21 vs. 0 dpi	unique	pyloric
LOC100847159	21 vs. 0 dpi	unique	pyloric
LOC100847209	21 vs. 0 dpi	unique	pyloric
LOC100847981	21 vs. 0 dpi	unique	pyloric
LOC100848091	21 vs. 0 dpi	unique	pyloric
LOC100848114	21 vs. 0 dpi	unique	pyloric
LOC100852077	21 vs. 0 dpi	unique	pyloric
LOC101901900	21 vs. 0 dpi	unique	pyloric
LOC101902815	21 vs. 0 dpi	unique	pyloric
LOC101903018	21 vs. 0 dpi	unique	pyloric
LOC101903546	21 vs. 0 dpi	unique	pyloric
LOC101903668	21 vs. 0 dpi	unique	pyloric
LOC101903933	21 vs. 0 dpi	unique	pyloric
LOC101904405	21 vs. 0 dpi	unique	pyloric
LOC101904939	21 vs. 0 dpi	unique	pyloric
LOC101905683	21 vs. 0 dpi	unique	pyloric
LOC101905818	21 vs. 0 dpi	unique	pyloric
LOC101906006	21 vs. 0 dpi	unique	pyloric
LOC101907306	21 vs. 0 dpi	unique	pyloric
LOC101907482	21 vs. 0 dpi	unique	pyloric
LOC101907682	21 vs. 0 dpi	unique	pyloric
LOC101908149	21 vs. 0 dpi	unique	pyloric
LOC104968938	21 vs. 0 dpi	unique	pyloric
LOC104970598	21 vs. 0 dpi	unique	pyloric
LOC104971301	21 vs. 0 dpi	unique	pyloric
LOC104972306	21 vs. 0 dpi	unique	pyloric
LOC104972780	21 vs. 0 dpi	unique	pyloric
LOC104972955	21 vs. 0 dpi	unique	pyloric
LOC104973117	21 vs. 0 dpi	unique	pyloric
LOC104973145	21 vs. 0 dpi	unique	pyloric
LOC104973568	21 vs. 0 dpi	unique	pyloric
LOC104973774	21 vs. 0 dpi	unique	pyloric
LOC104975285	21 vs. 0 dpi	unique	pyloric
LOC104975474	21 vs. 0 dpi	unique	pyloric
LOC104976061	21 vs. 0 dpi	unique	pyloric
LOC104976082	21 vs. 0 dpi	unique	pyloric
LOC107131239	21 vs. 0 dpi	unique	pyloric
LOC107131341	21 vs. 0 dpi	unique	pyloric
LOC107131663	21 vs. 0 dpi	unique	pyloric
LOC107131675	21 vs. 0 dpi	unique	pyloric
LOC107132278	21 vs. 0 dpi	unique	pyloric
LOC107132523	21 vs. 0 dpi	unique	pyloric
LOC107132707	21 vs. 0 dpi	unique	pyloric
LOC112441656	21 vs. 0 dpi	unique	pyloric
LOC112441982	21 vs. 0 dpi	unique	pyloric
LOC112442074	21 vs. 0 dpi	unique	pyloric
LOC112442269	21 vs. 0 dpi	unique	pyloric
LOC112443021	21 vs. 0 dpi	unique	pyloric
LOC112443203	21 vs. 0 dpi	unique	pyloric
LOC112443470	21 vs. 0 dpi	unique	pyloric
LOC112444198	21 vs. 0 dpi	unique	pyloric
LOC112444324	21 vs. 0 dpi	unique	pyloric
LOC112444603	21 vs. 0 dpi	unique	pyloric
LOC112444643	21 vs. 0 dpi	unique	pyloric
LOC112444732	21 vs. 0 dpi	unique	pyloric
LOC112444803	21 vs. 0 dpi	unique	pyloric
LOC112444834	21 vs. 0 dpi	unique	pyloric
LOC112444843	21 vs. 0 dpi	unique	pyloric
LOC112444849	21 vs. 0 dpi	unique	pyloric
LOC112445870	21 vs. 0 dpi	unique	pyloric
LOC112446346	21 vs. 0 dpi	unique	pyloric
LOC112447067	21 vs. 0 dpi	unique	pyloric
LOC112447137	21 vs. 0 dpi	unique	pyloric
LOC112447333	21 vs. 0 dpi	unique	pyloric
LOC112447763	21 vs. 0 dpi	unique	pyloric
LOC112447784	21 vs. 0 dpi	unique	pyloric
LOC112447804	21 vs. 0 dpi	unique	pyloric
LOC112447806	21 vs. 0 dpi	unique	pyloric
LOC112448102	21 vs. 0 dpi	unique	pyloric
LOC112448532	21 vs. 0 dpi	unique	pyloric
LOC112448533	21 vs. 0 dpi	unique	pyloric
LOC112448791	21 vs. 0 dpi	unique	pyloric
LOC112449275	21 vs. 0 dpi	unique	pyloric
LOC112449605	21 vs. 0 dpi	unique	pyloric
LOC504730	21 vs. 0 dpi	unique	pyloric
LOC504861	21 vs. 0 dpi	unique	pyloric
LOC507184	21 vs. 0 dpi	unique	pyloric
LOC513210	21 vs. 0 dpi	unique	pyloric
LOC526915	21 vs. 0 dpi	unique	pyloric
LOC527744	21 vs. 0 dpi	unique	pyloric
LOC527981	21 vs. 0 dpi	unique	pyloric
LOC530102	21 vs. 0 dpi	unique	pyloric
LOC538679	21 vs. 0 dpi	unique	pyloric
LOC616611	21 vs. 0 dpi	unique	pyloric
LOC616868	21 vs. 0 dpi	unique	pyloric
LOC616911	21 vs. 0 dpi	unique	pyloric
LOC618831	21 vs. 0 dpi	unique	pyloric
LOC782054	21 vs. 0 dpi	unique	pyloric
LOC789732	21 vs. 0 dpi	unique	pyloric
LRG1	21 vs. 0 dpi	unique	pyloric
LRRC56	21 vs. 0 dpi	unique	pyloric
2023-03-01	21 vs. 0 dpi	unique	pyloric
MEI1	21 vs. 0 dpi	unique	pyloric
MGC157368	21 vs. 0 dpi	unique	pyloric
MMP7	21 vs. 0 dpi	unique	pyloric
MMP9	21 vs. 0 dpi	unique	pyloric
MS4A3	21 vs. 0 dpi	unique	pyloric
M-SAA3.2	21 vs. 0 dpi	unique	pyloric
MUC6	21 vs. 0 dpi	unique	pyloric
MYL4	21 vs. 0 dpi	unique	pyloric
NEUROG2	21 vs. 0 dpi	unique	pyloric
NOX5	21 vs. 0 dpi	unique	pyloric
NPY	21 vs. 0 dpi	unique	pyloric
NRSN2	21 vs. 0 dpi	unique	pyloric
OLR1	21 vs. 0 dpi	unique	pyloric
OTOS	21 vs. 0 dpi	unique	pyloric
PDE10A	21 vs. 0 dpi	unique	pyloric
PLAUR	21 vs. 0 dpi	unique	pyloric
PPDPFL	21 vs. 0 dpi	unique	pyloric
PRF1	21 vs. 0 dpi	unique	pyloric
PRRT4	21 vs. 0 dpi	unique	pyloric
PTCH1	21 vs. 0 dpi	unique	pyloric
RASGEF1A	21 vs. 0 dpi	unique	pyloric
REG4	21 vs. 0 dpi	unique	pyloric
REN	21 vs. 0 dpi	unique	pyloric
RGS13	21 vs. 0 dpi	unique	pyloric
RGS6	21 vs. 0 dpi	unique	pyloric
RLN3	21 vs. 0 dpi	unique	pyloric
RNF225	21 vs. 0 dpi	unique	pyloric
RUM1	21 vs. 0 dpi	unique	pyloric
S1PR4	21 vs. 0 dpi	unique	pyloric
SEMA3E	21 vs. 0 dpi	unique	pyloric
SH3RF2	21 vs. 0 dpi	unique	pyloric
SIGLEC15	21 vs. 0 dpi	unique	pyloric
SLAMF6	21 vs. 0 dpi	unique	pyloric
SLAMF7	21 vs. 0 dpi	unique	pyloric
SLC13A5	21 vs. 0 dpi	unique	pyloric
SLC16A6	21 vs. 0 dpi	unique	pyloric
SLC1A4	21 vs. 0 dpi	unique	pyloric
SLC24A4	21 vs. 0 dpi	unique	pyloric
SLC28A2	21 vs. 0 dpi	unique	pyloric
SLC2A3	21 vs. 0 dpi	unique	pyloric
SLC4A9	21 vs. 0 dpi	unique	pyloric
SLC6A12	21 vs. 0 dpi	unique	pyloric
SLCO5A1	21 vs. 0 dpi	unique	pyloric
SLURP1	21 vs. 0 dpi	unique	pyloric
SOCS3	21 vs. 0 dpi	unique	pyloric
SPTBN4	21 vs. 0 dpi	unique	pyloric
SRD5A2	21 vs. 0 dpi	unique	pyloric
SST	21 vs. 0 dpi	unique	pyloric
ST3GAL1	21 vs. 0 dpi	unique	pyloric
STEAP1	21 vs. 0 dpi	unique	pyloric
SULT1E1	21 vs. 0 dpi	unique	pyloric
SUN5	21 vs. 0 dpi	unique	pyloric
SYNDIG1L	21 vs. 0 dpi	unique	pyloric
SYT12	21 vs. 0 dpi	unique	pyloric
SYT8	21 vs. 0 dpi	unique	pyloric
TAP	21 vs. 0 dpi	unique	pyloric
TCAF2	21 vs. 0 dpi	unique	pyloric
TCEA3	21 vs. 0 dpi	unique	pyloric
TDO2	21 vs. 0 dpi	unique	pyloric
TEAD4	21 vs. 0 dpi	unique	pyloric
TFRC	21 vs. 0 dpi	unique	pyloric
TLL2	21 vs. 0 dpi	unique	pyloric
TLR8	21 vs. 0 dpi	unique	pyloric
TM4SF19	21 vs. 0 dpi	unique	pyloric
TMEM108	21 vs. 0 dpi	unique	pyloric
TMEM132C	21 vs. 0 dpi	unique	pyloric
TMEM240	21 vs. 0 dpi	unique	pyloric
TMEM26	21 vs. 0 dpi	unique	pyloric
TMEM74B	21 vs. 0 dpi	unique	pyloric
TMEM89	21 vs. 0 dpi	unique	pyloric
TMPRSS11BNL	21 vs. 0 dpi	unique	pyloric
TNFRSF13B	21 vs. 0 dpi	unique	pyloric
TNFRSF17	21 vs. 0 dpi	unique	pyloric
TNS4	21 vs. 0 dpi	unique	pyloric
TREM2	21 vs. 0 dpi	unique	pyloric
TTLL6	21 vs. 0 dpi	unique	pyloric
TTR	21 vs. 0 dpi	unique	pyloric
UNC5D	21 vs. 0 dpi	unique	pyloric
UPK1B	21 vs. 0 dpi	unique	pyloric
VSTM2A	21 vs. 0 dpi	unique	pyloric
VWA3A	21 vs. 0 dpi	unique	pyloric
WC1-10	21 vs. 0 dpi	unique	pyloric
WNK4	21 vs. 0 dpi	unique	pyloric
WNT10B	21 vs. 0 dpi	unique	pyloric
ZDBF2	21 vs. 0 dpi	unique	pyloric
ZNF215	21 vs. 0 dpi	unique	pyloric
ZNF385B	21 vs. 0 dpi	unique	pyloric

## Sheet: shared-DEG
Gene ID	Time point comparison	gene type	tissue
ADGRG3	3-5 vs. 7-9 dpi	shared	pyloric
BMP3	3-5 vs. 7-9 dpi	shared	pyloric
CHRDL1	3-5 vs. 7-9 dpi	shared	pyloric
CNTD1	3-5 vs. 7-9 dpi	shared	pyloric
GPR149	3-5 vs. 7-9 dpi	shared	pyloric
IL13RA2	3-5 vs. 7-9 dpi	shared	pyloric
LOC100139881	3-5 vs. 7-9 dpi	shared	pyloric
LOC100847963	3-5 vs. 7-9 dpi	shared	pyloric
LOC104976076	3-5 vs. 7-9 dpi	shared	pyloric
LOC112441612	3-5 vs. 7-9 dpi	shared	pyloric
LOC112443425	3-5 vs. 7-9 dpi	shared	pyloric
LOC112444345	3-5 vs. 7-9 dpi	shared	pyloric
LOC112446007	3-5 vs. 7-9 dpi	shared	pyloric
LOC112446350	3-5 vs. 7-9 dpi	shared	pyloric
LOC540627	3-5 vs. 7-9 dpi	shared	pyloric
LOC789569	3-5 vs. 7-9 dpi	shared	pyloric
MDGA2	3-5 vs. 7-9 dpi	shared	pyloric
MIR374B	3-5 vs. 7-9 dpi	shared	pyloric
PLA2G2D1	3-5 vs. 7-9 dpi	shared	pyloric
SOCS1	3-5 vs. 7-9 dpi	shared	pyloric
TKTL2	3-5 vs. 7-9 dpi	shared	pyloric
TNFRSF13C	3-5 vs. 7-9 dpi	shared	pyloric
WNK3	3-5 vs. 7-9 dpi	shared	pyloric
ZSCAN10	3-5 vs. 7-9 dpi	shared	pyloric
AOX2	3-5 vs. 10 dpi	shared	pyloric
CA14	3-5 vs. 10 dpi	shared	pyloric
CCL19	3-5 vs. 10 dpi	shared	pyloric
CLEC17A	3-5 vs. 10 dpi	shared	pyloric
CXCR5	3-5 vs. 10 dpi	shared	pyloric
FCRL1	3-5 vs. 10 dpi	shared	pyloric
LOC101906408	3-5 vs. 10 dpi	shared	pyloric
LOC112446461	3-5 vs. 10 dpi	shared	pyloric
LOC407163	3-5 vs. 10 dpi	shared	pyloric
LOC515676	3-5 vs. 10 dpi	shared	pyloric
LOC618367	3-5 vs. 10 dpi	shared	pyloric
LOC786126	3-5 vs. 10 dpi	shared	pyloric
MIR142	3-5 vs. 10 dpi	shared	pyloric
PI3	3-5 vs. 10 dpi	shared	pyloric
POPDC2	3-5 vs. 10 dpi	shared	pyloric
SMPX	3-5 vs. 10 dpi	shared	pyloric
ZNF385D	3-5 vs. 10 dpi	shared	pyloric
ALPK2	3-5 vs. 21 dpi	shared	pyloric
BPIFB2	3-5 vs. 21 dpi	shared	pyloric
CAPS2	3-5 vs. 21 dpi	shared	pyloric
CCR7	3-5 vs. 21 dpi	shared	pyloric
CD1A	3-5 vs. 21 dpi	shared	pyloric
CD1E	3-5 vs. 21 dpi	shared	pyloric
CD40	3-5 vs. 21 dpi	shared	pyloric
ELFN2	3-5 vs. 21 dpi	shared	pyloric
FCMR	3-5 vs. 21 dpi	shared	pyloric
IBSP	3-5 vs. 21 dpi	shared	pyloric
IL13	3-5 vs. 21 dpi	shared	pyloric
LOC100295797	3-5 vs. 21 dpi	shared	pyloric
LOC100300716	3-5 vs. 21 dpi	shared	pyloric
LOC100848017	3-5 vs. 21 dpi	shared	pyloric
LOC101906441	3-5 vs. 21 dpi	shared	pyloric
LOC101908235	3-5 vs. 21 dpi	shared	pyloric
LOC112442073	3-5 vs. 21 dpi	shared	pyloric
LOC112444896	3-5 vs. 21 dpi	shared	pyloric
LOC508459	3-5 vs. 21 dpi	shared	pyloric
LOC509881	3-5 vs. 21 dpi	shared	pyloric
LOC751811	3-5 vs. 21 dpi	shared	pyloric
LOC782892	3-5 vs. 21 dpi	shared	pyloric
MS4A7	3-5 vs. 21 dpi	shared	pyloric
PLA2G2A	3-5 vs. 21 dpi	shared	pyloric
S1PR5	3-5 vs. 21 dpi	shared	pyloric
SCIMP	3-5 vs. 21 dpi	shared	pyloric
SPIB	3-5 vs. 21 dpi	shared	pyloric
TNFRSF11B	3-5 vs. 21 dpi	shared	pyloric
ELMOD1	7-9 vs. 10 dpi	shared	pyloric
GRIA1	7-9 vs. 10 dpi	shared	pyloric
IFI27	7-9 vs. 10 dpi	shared	pyloric
IFI44L	7-9 vs. 10 dpi	shared	pyloric
IFI6	7-9 vs. 10 dpi	shared	pyloric
IFIT3	7-9 vs. 10 dpi	shared	pyloric
LOC100298356	7-9 vs. 10 dpi	shared	pyloric
MX1	7-9 vs. 10 dpi	shared	pyloric
UBA7	7-9 vs. 10 dpi	shared	pyloric
XAF1	7-9 vs. 10 dpi	shared	pyloric
ADGRE3	7-9 vs. 21 dpi	shared	pyloric
ADORA2B	7-9 vs. 21 dpi	shared	pyloric
AKR1C3	7-9 vs. 21 dpi	shared	pyloric
AMBP	7-9 vs. 21 dpi	shared	pyloric
AMPH	7-9 vs. 21 dpi	shared	pyloric
AVIL	7-9 vs. 21 dpi	shared	pyloric
C15H11orf53	7-9 vs. 21 dpi	shared	pyloric
C2	7-9 vs. 21 dpi	shared	pyloric
C7H19orf57	7-9 vs. 21 dpi	shared	pyloric
CALHM6	7-9 vs. 21 dpi	shared	pyloric
CD27	7-9 vs. 21 dpi	shared	pyloric
CD274	7-9 vs. 21 dpi	shared	pyloric
CFAP206	7-9 vs. 21 dpi	shared	pyloric
CFB	7-9 vs. 21 dpi	shared	pyloric
CHAT	7-9 vs. 21 dpi	shared	pyloric
CLDN2	7-9 vs. 21 dpi	shared	pyloric
COX6B2	7-9 vs. 21 dpi	shared	pyloric
CSF2	7-9 vs. 21 dpi	shared	pyloric
CXCR1	7-9 vs. 21 dpi	shared	pyloric
DHRS9	7-9 vs. 21 dpi	shared	pyloric
DMGDH	7-9 vs. 21 dpi	shared	pyloric
EAF2	7-9 vs. 21 dpi	shared	pyloric
ELFN1	7-9 vs. 21 dpi	shared	pyloric
ELOVL2	7-9 vs. 21 dpi	shared	pyloric
ENPP6	7-9 vs. 21 dpi	shared	pyloric
FAM240A	7-9 vs. 21 dpi	shared	pyloric
FAM71E2	7-9 vs. 21 dpi	shared	pyloric
FMO2	7-9 vs. 21 dpi	shared	pyloric
FRZB	7-9 vs. 21 dpi	shared	pyloric
GCGR	7-9 vs. 21 dpi	shared	pyloric
GFI1B	7-9 vs. 21 dpi	shared	pyloric
GHRHR	7-9 vs. 21 dpi	shared	pyloric
GPR171	7-9 vs. 21 dpi	shared	pyloric
GPR33	7-9 vs. 21 dpi	shared	pyloric
HIST1H1B	7-9 vs. 21 dpi	shared	pyloric
HIST1H2AJ	7-9 vs. 21 dpi	shared	pyloric
HIST1H2BJ	7-9 vs. 21 dpi	shared	pyloric
HPSE2	7-9 vs. 21 dpi	shared	pyloric
ICOS	7-9 vs. 21 dpi	shared	pyloric
IGHG1	7-9 vs. 21 dpi	shared	pyloric
IL11	7-9 vs. 21 dpi	shared	pyloric
IL5RA	7-9 vs. 21 dpi	shared	pyloric
IRF4	7-9 vs. 21 dpi	shared	pyloric
JAKMIP2	7-9 vs. 21 dpi	shared	pyloric
KRT13	7-9 vs. 21 dpi	shared	pyloric
KRT17	7-9 vs. 21 dpi	shared	pyloric
LGI1	7-9 vs. 21 dpi	shared	pyloric
LOC100294952	7-9 vs. 21 dpi	shared	pyloric
LOC100337168	7-9 vs. 21 dpi	shared	pyloric
LOC100847119	7-9 vs. 21 dpi	shared	pyloric
LOC100847357	7-9 vs. 21 dpi	shared	pyloric
LOC100849017	7-9 vs. 21 dpi	shared	pyloric
LOC101902689	7-9 vs. 21 dpi	shared	pyloric
LOC101902951	7-9 vs. 21 dpi	shared	pyloric
LOC101903030	7-9 vs. 21 dpi	shared	pyloric
LOC101903757	7-9 vs. 21 dpi	shared	pyloric
LOC101904756	7-9 vs. 21 dpi	shared	pyloric
LOC101905635	7-9 vs. 21 dpi	shared	pyloric
LOC101906240	7-9 vs. 21 dpi	shared	pyloric
LOC101906281	7-9 vs. 21 dpi	shared	pyloric
LOC104969122	7-9 vs. 21 dpi	shared	pyloric
LOC104971021	7-9 vs. 21 dpi	shared	pyloric
LOC104972542	7-9 vs. 21 dpi	shared	pyloric
LOC104974928	7-9 vs. 21 dpi	shared	pyloric
LOC107131851	7-9 vs. 21 dpi	shared	pyloric
LOC107132464	7-9 vs. 21 dpi	shared	pyloric
LOC112442062	7-9 vs. 21 dpi	shared	pyloric
LOC112442070	7-9 vs. 21 dpi	shared	pyloric
LOC112442088	7-9 vs. 21 dpi	shared	pyloric
LOC112444167	7-9 vs. 21 dpi	shared	pyloric
LOC112448758	7-9 vs. 21 dpi	shared	pyloric
LOC112449534	7-9 vs. 21 dpi	shared	pyloric
LOC505183	7-9 vs. 21 dpi	shared	pyloric
LOC517828	7-9 vs. 21 dpi	shared	pyloric
LOC527068	7-9 vs. 21 dpi	shared	pyloric
LOC527385	7-9 vs. 21 dpi	shared	pyloric
LOC529277	7-9 vs. 21 dpi	shared	pyloric
LOC534967	7-9 vs. 21 dpi	shared	pyloric
LOC536148	7-9 vs. 21 dpi	shared	pyloric
LOC784768	7-9 vs. 21 dpi	shared	pyloric
LRMP	7-9 vs. 21 dpi	shared	pyloric
LRRC15	7-9 vs. 21 dpi	shared	pyloric
MDFI	7-9 vs. 21 dpi	shared	pyloric
NCMAP	7-9 vs. 21 dpi	shared	pyloric
OXT	7-9 vs. 21 dpi	shared	pyloric
PADI4	7-9 vs. 21 dpi	shared	pyloric
PLAC8L1	7-9 vs. 21 dpi	shared	pyloric
PNLIPRP2	7-9 vs. 21 dpi	shared	pyloric
POU2F3	7-9 vs. 21 dpi	shared	pyloric
PRTN3	7-9 vs. 21 dpi	shared	pyloric
RGS18	7-9 vs. 21 dpi	shared	pyloric
RHEX	7-9 vs. 21 dpi	shared	pyloric
RN7SL1	7-9 vs. 21 dpi	shared	pyloric
RNF32	7-9 vs. 21 dpi	shared	pyloric
SLC6A7	7-9 vs. 21 dpi	shared	pyloric
SMCO3	7-9 vs. 21 dpi	shared	pyloric
SPHKAP	7-9 vs. 21 dpi	shared	pyloric
SRXN1	7-9 vs. 21 dpi	shared	pyloric
SULT1C3	7-9 vs. 21 dpi	shared	pyloric
TEX35	7-9 vs. 21 dpi	shared	pyloric
TRPC5	7-9 vs. 21 dpi	shared	pyloric
WDR66	7-9 vs. 21 dpi	shared	pyloric
WISP3	7-9 vs. 21 dpi	shared	pyloric
APOL3	10 vs. 21 dpi	shared	pyloric
BVD1.23	10 vs. 21 dpi	shared	pyloric
C1RL	10 vs. 21 dpi	shared	pyloric
CFI	10 vs. 21 dpi	shared	pyloric
CTLA4	10 vs. 21 dpi	shared	pyloric
CXCL8	10 vs. 21 dpi	shared	pyloric
HERC6	10 vs. 21 dpi	shared	pyloric
HMGA2	10 vs. 21 dpi	shared	pyloric
LOC100139670	10 vs. 21 dpi	shared	pyloric
LOC100300806	10 vs. 21 dpi	shared	pyloric
LOC100335748	10 vs. 21 dpi	shared	pyloric
LOC100336869	10 vs. 21 dpi	shared	pyloric
LOC101902458	10 vs. 21 dpi	shared	pyloric
LOC101905590	10 vs. 21 dpi	shared	pyloric
LOC101906383	10 vs. 21 dpi	shared	pyloric
LOC104968484	10 vs. 21 dpi	shared	pyloric
LOC104969334	10 vs. 21 dpi	shared	pyloric
LOC104972906	10 vs. 21 dpi	shared	pyloric
LOC107132475	10 vs. 21 dpi	shared	pyloric
LOC107133190	10 vs. 21 dpi	shared	pyloric
LOC112441821	10 vs. 21 dpi	shared	pyloric
LOC112444301	10 vs. 21 dpi	shared	pyloric
LOC112448784	10 vs. 21 dpi	shared	pyloric
LOC112449069	10 vs. 21 dpi	shared	pyloric
LOC507055	10 vs. 21 dpi	shared	pyloric
LOC508916	10 vs. 21 dpi	shared	pyloric
LOC783920	10 vs. 21 dpi	shared	pyloric
LOC786372	10 vs. 21 dpi	shared	pyloric
MMP1	10 vs. 21 dpi	shared	pyloric
NTRK1	10 vs. 21 dpi	shared	pyloric
RSAD2	10 vs. 21 dpi	shared	pyloric
SAMD9	10 vs. 21 dpi	shared	pyloric
SLC14A1	10 vs. 21 dpi	shared	pyloric
SLC5A8	10 vs. 21 dpi	shared	pyloric
TIGIT	10 vs. 21 dpi	shared	pyloric
TNFRSF9	10 vs. 21 dpi	shared	pyloric
TNIP3	10 vs. 21 dpi	shared	pyloric
TRPV1	10 vs. 21 dpi	shared	pyloric
WC1	10 vs. 21 dpi	shared	pyloric
AGMAT	3-5 vs. 10 vs. 21 dpi	shared	pyloric
CD180	3-5 vs. 10 vs. 21 dpi	shared	pyloric
DCSTAMP	3-5 vs. 10 vs. 21 dpi	shared	pyloric
GZMA	3-5 vs. 10 vs. 21 dpi	shared	pyloric
IFNG	3-5 vs. 10 vs. 21 dpi	shared	pyloric
IL10	3-5 vs. 10 vs. 21 dpi	shared	pyloric
IL21R	3-5 vs. 10 vs. 21 dpi	shared	pyloric
LOC100301305	3-5 vs. 10 vs. 21 dpi	shared	pyloric
LOC107131305	3-5 vs. 10 vs. 21 dpi	shared	pyloric
LOC112443201	3-5 vs. 10 vs. 21 dpi	shared	pyloric
LOC505326	3-5 vs. 10 vs. 21 dpi	shared	pyloric
PAX5	3-5 vs. 10 vs. 21 dpi	shared	pyloric
RGS20	3-5 vs. 10 vs. 21 dpi	shared	pyloric
SH2D2A	3-5 vs. 10 vs. 21 dpi	shared	pyloric
THRSP	3-5 vs. 10 vs. 21 dpi	shared	pyloric
TMEM40	3-5 vs. 10 vs. 21 dpi	shared	pyloric
UBD	3-5 vs. 10 vs. 21 dpi	shared	pyloric
APOBEC3Z1	7-9 vs. 10 vs. 21 dpi	shared	pyloric
BATF2	7-9 vs. 10 vs. 21 dpi	shared	pyloric
CCDC129	7-9 vs. 10 vs. 21 dpi	shared	pyloric
DPP10	7-9 vs. 10 vs. 21 dpi	shared	pyloric
FRMD1	7-9 vs. 10 vs. 21 dpi	shared	pyloric
GBP4	7-9 vs. 10 vs. 21 dpi	shared	pyloric
GBP5	7-9 vs. 10 vs. 21 dpi	shared	pyloric
IFI44	7-9 vs. 10 vs. 21 dpi	shared	pyloric
KMO	7-9 vs. 10 vs. 21 dpi	shared	pyloric
LHX3	7-9 vs. 10 vs. 21 dpi	shared	pyloric
LOC104968634	7-9 vs. 10 vs. 21 dpi	shared	pyloric
LOC505468	7-9 vs. 10 vs. 21 dpi	shared	pyloric
LOC511531	7-9 vs. 10 vs. 21 dpi	shared	pyloric
LOC513659	7-9 vs. 10 vs. 21 dpi	shared	pyloric
LOC521214	7-9 vs. 10 vs. 21 dpi	shared	pyloric
LOC530472	7-9 vs. 10 vs. 21 dpi	shared	pyloric
MMP3	7-9 vs. 10 vs. 21 dpi	shared	pyloric
OAS1X	7-9 vs. 10 vs. 21 dpi	shared	pyloric
OAS1Y	7-9 vs. 10 vs. 21 dpi	shared	pyloric
OAS1Z	7-9 vs. 10 vs. 21 dpi	shared	pyloric
OAS2	7-9 vs. 10 vs. 21 dpi	shared	pyloric
PDCD1LG2	7-9 vs. 10 vs. 21 dpi	shared	pyloric
RTP4	7-9 vs. 10 vs. 21 dpi	shared	pyloric
TM4SF20	7-9 vs. 10 vs. 21 dpi	shared	pyloric
TRIM15	7-9 vs. 10 vs. 21 dpi	shared	pyloric
ZBP1	7-9 vs. 10 vs. 21 dpi	shared	pyloric
CD207	3-5 vs. 7-9 vs. 10 dpi	shared	pyloric
CXCL9	3-5 vs. 7-9 vs. 10 dpi	shared	pyloric
FGF23	3-5 vs. 7-9 vs. 10 dpi	shared	pyloric
ITLN2	3-5 vs. 7-9 vs. 10 dpi	shared	pyloric
LEP	3-5 vs. 7-9 vs. 10 dpi	shared	pyloric
LOC100336682	3-5 vs. 7-9 vs. 10 dpi	shared	pyloric
LOC101906669	3-5 vs. 7-9 vs. 10 dpi	shared	pyloric
LOC104973320	3-5 vs. 7-9 vs. 10 dpi	shared	pyloric
LOC112443444	3-5 vs. 7-9 vs. 10 dpi	shared	pyloric
TNFSF13B	3-5 vs. 7-9 vs. 10 dpi	shared	pyloric
ADGRG5	3-5 vs. 7-9 vs. 21 dpi	shared	pyloric
ADH1C	3-5 vs. 7-9 vs. 21 dpi	shared	pyloric
ANKRD37	3-5 vs. 7-9 vs. 21 dpi	shared	pyloric
BHMT2	3-5 vs. 7-9 vs. 21 dpi	shared	pyloric
C6H4orf17	3-5 vs. 7-9 vs. 21 dpi	shared	pyloric
CCL1	3-5 vs. 7-9 vs. 21 dpi	shared	pyloric
CCR10	3-5 vs. 7-9 vs. 21 dpi	shared	pyloric
CD1B	3-5 vs. 7-9 vs. 21 dpi	shared	pyloric
CHI3L1	3-5 vs. 7-9 vs. 21 dpi	shared	pyloric
CLCA2	3-5 vs. 7-9 vs. 21 dpi	shared	pyloric
CXCR2	3-5 vs. 7-9 vs. 21 dpi	shared	pyloric
CYP3A5	3-5 vs. 7-9 vs. 21 dpi	shared	pyloric
DACT2	3-5 vs. 7-9 vs. 21 dpi	shared	pyloric
DCHS2	3-5 vs. 7-9 vs. 21 dpi	shared	pyloric
FCER2	3-5 vs. 7-9 vs. 21 dpi	shared	pyloric
FCGBP	3-5 vs. 7-9 vs. 21 dpi	shared	pyloric
GATA1	3-5 vs. 7-9 vs. 21 dpi	shared	pyloric
GMNC	3-5 vs. 7-9 vs. 21 dpi	shared	pyloric
GPR31	3-5 vs. 7-9 vs. 21 dpi	shared	pyloric
IGHM	3-5 vs. 7-9 vs. 21 dpi	shared	pyloric
IGLL1	3-5 vs. 7-9 vs. 21 dpi	shared	pyloric
IL1R2	3-5 vs. 7-9 vs. 21 dpi	shared	pyloric
LOC100297192	3-5 vs. 7-9 vs. 21 dpi	shared	pyloric
LOC100299023	3-5 vs. 7-9 vs. 21 dpi	shared	pyloric
LOC100336589	3-5 vs. 7-9 vs. 21 dpi	shared	pyloric
LOC100847120	3-5 vs. 7-9 vs. 21 dpi	shared	pyloric
LOC112441482	3-5 vs. 7-9 vs. 21 dpi	shared	pyloric
LOC112441499	3-5 vs. 7-9 vs. 21 dpi	shared	pyloric
LOC112442414	3-5 vs. 7-9 vs. 21 dpi	shared	pyloric
LOC112443200	3-5 vs. 7-9 vs. 21 dpi	shared	pyloric
LOC112447746	3-5 vs. 7-9 vs. 21 dpi	shared	pyloric
LOC511354	3-5 vs. 7-9 vs. 21 dpi	shared	pyloric
LOC515276	3-5 vs. 7-9 vs. 21 dpi	shared	pyloric
LOC789175	3-5 vs. 7-9 vs. 21 dpi	shared	pyloric
MPO	3-5 vs. 7-9 vs. 21 dpi	shared	pyloric
MPTX	3-5 vs. 7-9 vs. 21 dpi	shared	pyloric
MT1A	3-5 vs. 7-9 vs. 21 dpi	shared	pyloric
OSM	3-5 vs. 7-9 vs. 21 dpi	shared	pyloric
PEAK3	3-5 vs. 7-9 vs. 21 dpi	shared	pyloric
PF4	3-5 vs. 7-9 vs. 21 dpi	shared	pyloric
PIGR	3-5 vs. 7-9 vs. 21 dpi	shared	pyloric
PLA2G3	3-5 vs. 7-9 vs. 21 dpi	shared	pyloric
POU2AF1	3-5 vs. 7-9 vs. 21 dpi	shared	pyloric
PTGDR	3-5 vs. 7-9 vs. 21 dpi	shared	pyloric
RETN	3-5 vs. 7-9 vs. 21 dpi	shared	pyloric
S100A12	3-5 vs. 7-9 vs. 21 dpi	shared	pyloric
S100A9	3-5 vs. 7-9 vs. 21 dpi	shared	pyloric
SLC7A10	3-5 vs. 7-9 vs. 21 dpi	shared	pyloric
TCN1	3-5 vs. 7-9 vs. 21 dpi	shared	pyloric
TDRD5	3-5 vs. 7-9 vs. 21 dpi	shared	pyloric
TFF3	3-5 vs. 7-9 vs. 21 dpi	shared	pyloric
TGM3	3-5 vs. 7-9 vs. 21 dpi	shared	pyloric
TMIGD2	3-5 vs. 7-9 vs. 21 dpi	shared	pyloric
TREM1	3-5 vs. 7-9 vs. 21 dpi	shared	pyloric
TREML2	3-5 vs. 7-9 vs. 21 dpi	shared	pyloric
VPREB3	3-5 vs. 7-9 vs. 21 dpi	shared	pyloric
ZBTB16	3-5 vs. 7-9 vs. 21 dpi	shared	pyloric
ACOD1	3-5 vs. 7-9 vs. 10 vs. 21 dpi	shared	pyloric
C3	3-5 vs. 7-9 vs. 10 vs. 21 dpi	shared	pyloric
C4BPA	3-5 vs. 7-9 vs. 10 vs. 21 dpi	shared	pyloric
CAPN14	3-5 vs. 7-9 vs. 10 vs. 21 dpi	shared	pyloric
CCL17	3-5 vs. 7-9 vs. 10 vs. 21 dpi	shared	pyloric
CCL22	3-5 vs. 7-9 vs. 10 vs. 21 dpi	shared	pyloric
CCL4	3-5 vs. 7-9 vs. 10 vs. 21 dpi	shared	pyloric
CCL8	3-5 vs. 7-9 vs. 10 vs. 21 dpi	shared	pyloric
CD72	3-5 vs. 7-9 vs. 10 vs. 21 dpi	shared	pyloric
CD79B	3-5 vs. 7-9 vs. 10 vs. 21 dpi	shared	pyloric
CHRDL2	3-5 vs. 7-9 vs. 10 vs. 21 dpi	shared	pyloric
CL46	3-5 vs. 7-9 vs. 10 vs. 21 dpi	shared	pyloric
CLCA1	3-5 vs. 7-9 vs. 10 vs. 21 dpi	shared	pyloric
CLEC6A	3-5 vs. 7-9 vs. 10 vs. 21 dpi	shared	pyloric
CXCL10	3-5 vs. 7-9 vs. 10 vs. 21 dpi	shared	pyloric
CXCL11	3-5 vs. 7-9 vs. 10 vs. 21 dpi	shared	pyloric
CYP24A1	3-5 vs. 7-9 vs. 10 vs. 21 dpi	shared	pyloric
CYP2C19	3-5 vs. 7-9 vs. 10 vs. 21 dpi	shared	pyloric
DUOX1	3-5 vs. 7-9 vs. 10 vs. 21 dpi	shared	pyloric
DUOX2	3-5 vs. 7-9 vs. 10 vs. 21 dpi	shared	pyloric
DUOXA1	3-5 vs. 7-9 vs. 10 vs. 21 dpi	shared	pyloric
DUOXA2	3-5 vs. 7-9 vs. 10 vs. 21 dpi	shared	pyloric
FCRL3	3-5 vs. 7-9 vs. 10 vs. 21 dpi	shared	pyloric
FCRLA	3-5 vs. 7-9 vs. 10 vs. 21 dpi	shared	pyloric
GCM2	3-5 vs. 7-9 vs. 10 vs. 21 dpi	shared	pyloric
gzmA	3-5 vs. 7-9 vs. 10 vs. 21 dpi	shared	pyloric
IDO1	3-5 vs. 7-9 vs. 10 vs. 21 dpi	shared	pyloric
IGCGAMMA	3-5 vs. 7-9 vs. 10 vs. 21 dpi	shared	pyloric
IGF2BP3	3-5 vs. 7-9 vs. 10 vs. 21 dpi	shared	pyloric
IL17REL	3-5 vs. 7-9 vs. 10 vs. 21 dpi	shared	pyloric
IL1B	3-5 vs. 7-9 vs. 10 vs. 21 dpi	shared	pyloric
ISG15	3-5 vs. 7-9 vs. 10 vs. 21 dpi	shared	pyloric
LAG3	3-5 vs. 7-9 vs. 10 vs. 21 dpi	shared	pyloric
LOC100139916	3-5 vs. 7-9 vs. 10 vs. 21 dpi	shared	pyloric
LOC100301422	3-5 vs. 7-9 vs. 10 vs. 21 dpi	shared	pyloric
LOC104972133	3-5 vs. 7-9 vs. 10 vs. 21 dpi	shared	pyloric
LOC112441507	3-5 vs. 7-9 vs. 10 vs. 21 dpi	shared	pyloric
LOC112441665	3-5 vs. 7-9 vs. 10 vs. 21 dpi	shared	pyloric
LOC112444733	3-5 vs. 7-9 vs. 10 vs. 21 dpi	shared	pyloric
LOC112446408	3-5 vs. 7-9 vs. 10 vs. 21 dpi	shared	pyloric
LOC504548	3-5 vs. 7-9 vs. 10 vs. 21 dpi	shared	pyloric
LOC508646	3-5 vs. 7-9 vs. 10 vs. 21 dpi	shared	pyloric
LOC510185	3-5 vs. 7-9 vs. 10 vs. 21 dpi	shared	pyloric
LOC511353	3-5 vs. 7-9 vs. 10 vs. 21 dpi	shared	pyloric
LOC512486	3-5 vs. 7-9 vs. 10 vs. 21 dpi	shared	pyloric
LOC781710	3-5 vs. 7-9 vs. 10 vs. 21 dpi	shared	pyloric
LOC786987	3-5 vs. 7-9 vs. 10 vs. 21 dpi	shared	pyloric
MMP12	3-5 vs. 7-9 vs. 10 vs. 21 dpi	shared	pyloric
MMP13	3-5 vs. 7-9 vs. 10 vs. 21 dpi	shared	pyloric
MUC13	3-5 vs. 7-9 vs. 10 vs. 21 dpi	shared	pyloric
MZB1	3-5 vs. 7-9 vs. 10 vs. 21 dpi	shared	pyloric
OCSTAMP	3-5 vs. 7-9 vs. 10 vs. 21 dpi	shared	pyloric
P2RY11	3-5 vs. 7-9 vs. 10 vs. 21 dpi	shared	pyloric
PLA2G5	3-5 vs. 7-9 vs. 10 vs. 21 dpi	shared	pyloric
PSMB9	3-5 vs. 7-9 vs. 10 vs. 21 dpi	shared	pyloric
SDS	3-5 vs. 7-9 vs. 10 vs. 21 dpi	shared	pyloric
