# Supplementary material for: Transcriptional Profiling of Abomasal Mucosa from Young Calves Experimentally Infected with Ostertagia ostertagi
Source: Int J Mol Sci. 2025 Mar 4;26(5):2264. doi: 10.3390/ijms26052264 (PMC11900041; doi:10.3390/ijms26052264)
Supplement: Supplementary file 1 [file ijms-26-02264-s001.zip › Sup-Table S6.xlsx]

## Sheet: TableS6
GO term	Pathway	Time point comparison	Tissue	Term related to immune/defense?	Enrichment FDR	n of genes	Pathway Genes	Fold Enrichment	Genes
GO:0006952	Defense response	3-5 vs. 0 dpi	Fundic	Yes	1.42e-08	29	1094	4.29257	CCL17 IL1B KNG1 CXCL11 CEBPE IL1R2 SOCS3 EREG IL1A PLA2G3 S100A12 OSM DUOX2 DUOXA2 DUOXA1 DUOX1 HAMP C3 CCL22 CHI3L1 CXCL8 CLEC5A NLRP12 PTK6 CFB MMP12
GO:0034097	Response to cytokine	3-5 vs. 0 dpi	Fundic	Yes	1.42e-08	23	653	5.70362	CCL17 IL1B CXCL11 IL1R2 SOCS3 RHEX EREG IL1A ANKRD1 OSM DUOX1 CCL22 CHI3L1 CXCL8 IL13RA2 EDN2 PRLR OCSTAMP CXCR2 NLRP12 IL17REL MMP12
GO:0071345	Cellular response to cytokine stimulus	3-5 vs. 0 dpi	Fundic	Yes	1.42e-08	22	601	5.92768	CCL17 IL1B CXCL11 IL1R2 SOCS3 RHEX EREG IL1A ANKRD1 OSM DUOX1 CCL22 CXCL8 IL13RA2 EDN2 PRLR OCSTAMP CXCR2 NLRP12 IL17REL MMP12
GO:0019221	Cytokine-mediated signaling pathway	3-5 vs. 0 dpi	Fundic	Yes	5.22e-08	17	363	7.58365	CCL17 IL1B CXCL11 IL1R2 RHEX EREG IL1A OSM DUOX1 CCL22 IL13RA2 EDN2 PRLR CXCR2 IL17REL MMP12
GO:0006954	Inflammatory response	3-5 vs. 0 dpi	Fundic	Yes	6.52e-08	18	428	6.81028	CCL17 IL1B KNG1 CXCL11 IL1R2 SOCS3 IL1A PLA2G3 OSM DUOXA2 DUOXA1 HAMP C3 CCL22 CHI3L1 CXCL8 NLRP12
GO:0030574	Collagen catabolic process	3-5 vs. 0 dpi	Fundic	No	7.83e-08	7	27	41.9827	MMP7 MMP13 MMP9 MMP3 MMP1 MMP12
GO:0006955	Immune response	3-5 vs. 0 dpi	Fundic	Yes	5.5e-07	29	1326	3.54153	CCL17 IL1B C8B CXCL11 CEBPE EREG IL1A PLA2G3 S100A12 OSM HAMP C3 CCL22 CXCL8 CLEC5A FCGR2B FCGR2A BOLA-DQA5 PTK6 CFB MMP12
GO:0070555	Response to interleukin-1	3-5 vs. 0 dpi	Fundic	Yes	1.15e-05	8	83	15.608	CCL17 IL1B IL1R2 ANKRD1 CCL22 CHI3L1 CXCL8
GO:0032963	Collagen metabolic process	3-5 vs. 0 dpi	Fundic	No	1.91e-05	7	60	18.8922	MMP7 MMP13 MMP9 MMP3 MMP1 MMP12
GO:0050665	Hydrogen peroxide biosynthetic process	3-5 vs. 0 dpi	Fundic	No	1.91e-05	4	8	80.9667	DUOX2 DUOXA2 DUOXA1 DUOX1
GO:0042403	Thyroid hormone metabolic process	3-5 vs. 0 dpi	Fundic	No	3.68e-05	5	22	36.803	DIO2 DUOX2 DUOXA2 DUOXA1 DUOX1
GO:0071347	Cellular response to interleukin-1	3-5 vs. 0 dpi	Fundic	Yes	4.24e-05	7	70	16.1933	CCL17 IL1B IL1R2 ANKRD1 CCL22 CXCL8
GO:0042743	Hydrogen peroxide metabolic process	3-5 vs. 0 dpi	Fundic	No	0.000135475	5	29	27.9195	DUOX2 DUOXA2 DUOXA1 DUOX1 MMP3
GO:0006590	Thyroid hormone generation	3-5 vs. 0 dpi	Fundic	No	0.000342073	4	16	40.4833	DUOX2 DUOXA2 DUOXA1 DUOX1
GO:0006575	Cellular modified amino acid metabolic process	3-5 vs. 0 dpi	Fundic	No	0.00049037	8	148	8.75315	DIO2 PLA2G3 MFSD2A ALDH1L1 DUOX2 DUOXA2 DUOXA1 DUOX1
GO:0050727	Regulation of inflammatory response	3-5 vs. 0 dpi	Fundic	Yes	0.000820914	9	212	6.87453	IL1B SOCS3 PLA2G3 OSM DUOXA2 DUOXA1 HAMP C3 NLRP12
GO:0010310	Regulation of hydrogen peroxide metabolic process	3-5 vs. 0 dpi	Fundic	No	0.000881354	3	7	69.4	DUOXA2 DUOXA1 MMP3
GO:0031347	Regulation of defense response	3-5 vs. 0 dpi	Fundic	Yes	0.00132276	11	355	5.01765	IL1B SOCS3 EREG PLA2G3 OSM DUOXA2 DUOXA1 HAMP C3 NLRP12 MMP12
GO:0030198	Extracellular matrix organization	3-5 vs. 0 dpi	Fundic	No	0.00158248	9	239	6.09791	MMP7 TNFRSF11B MMP13 MMP9 ADAMTS14 MMP3 MMP1 MMP12
GO:0045229	External encapsulating structure organization	3-5 vs. 0 dpi	Fundic	No	0.00158248	9	239	6.09791	MMP7 TNFRSF11B MMP13 MMP9 ADAMTS14 MMP3 MMP1 MMP12
GO:0043062	Extracellular structure organization	3-5 vs. 0 dpi	Fundic	No	0.00161988	9	241	6.0473	MMP7 TNFRSF11B MMP13 MMP9 ADAMTS14 MMP3 MMP1 MMP12
GO:0032101	Regulation of response to external stimulus	3-5 vs. 0 dpi	Fundic	No	0.002056	14	610	3.7165	IL1B KNG1 SOCS3 EREG PLA2G3 OSM DUOXA2 DUOXA1 HAMP C3 CXCL8 EDN2 NLRP12 MMP12
GO:0010817	Regulation of hormone levels	3-5 vs. 0 dpi	Fundic	No	0.00218859	10	317	5.10831	GCG IL1B DIO2 PLA2G3 OSM DUOX2 DUOXA2 DUOXA1 DUOX1
GO:1903409	Reactive oxygen species biosynthetic process	3-5 vs. 0 dpi	Fundic	No	0.00249751	4	30	21.5911	DUOX2 DUOXA2 DUOXA1 DUOX1
GO:0034612	Response to tumor necrosis factor	3-5 vs. 0 dpi	Fundic	No	0.0035753	7	157	7.21996	CCL17 ANKRD1 CCL22 CHI3L1 CXCL8 OCSTAMP
GO:0030593	Neutrophil chemotaxis	3-5 vs. 0 dpi	Fundic	Yes	0.0035753	5	66	12.2677	CCL17 CCL22 CXCL8 EDN2
GO:0070098	Chemokine-mediated signaling pathway	3-5 vs. 0 dpi	Fundic	Yes	0.0035753	5	66	12.2677	CCL17 CXCL11 CCL22 CXCR2
GO:0018958	Phenol-containing compound metabolic process	3-5 vs. 0 dpi	Fundic	No	0.00513388	5	72	11.2454	DIO2 DUOX2 DUOXA2 DUOXA1 DUOX1
GO:0050776	Regulation of immune response	3-5 vs. 0 dpi	Fundic	Yes	0.00513388	13	596	3.5321	IL1B C8B EREG PLA2G3 C3 FCGR2B FCGR2A CFB MMP12
GO:1990868	Response to chemokine	3-5 vs. 0 dpi	Fundic	Yes	0.00533431	5	74	10.9414	CCL17 CXCL11 CCL22 CXCR2
GO:1990869	Cellular response to chemokine	3-5 vs. 0 dpi	Fundic	Yes	0.00533431	5	74	10.9414	CCL17 CXCL11 CCL22 CXCR2
GO:0051050	Positive regulation of transport	3-5 vs. 0 dpi	Fundic	No	0.00644994	12	536	3.62537	GCG IL1B CXCL11 ABCB4 CEMIP SFN IL1A ANKRD1 PLA2G3 C3 ABCB11 CL43
GO:0001819	Positive regulation of cytokine production	3-5 vs. 0 dpi	Fundic	Yes	0.00727405	9	314	4.6414	IL1B EREG IL1A PLA2G3 OSM C3 CHI3L1 CLEC5A MMP12
GO:1990266	Neutrophil migration	3-5 vs. 0 dpi	Fundic	Yes	0.00727405	5	81	9.99588	CCL17 CCL22 CXCL8 EDN2
GO:0048247	Lymphocyte chemotaxis	3-5 vs. 0 dpi	Fundic	Yes	0.00727405	4	44	14.7212	CCL17 CXCL11 CCL22
GO:0006692	Prostanoid metabolic process	3-5 vs. 0 dpi	Fundic	No	0.00758338	4	45	14.3941	IL1B PLA2G3 EDN2
GO:0006693	Prostaglandin metabolic process	3-5 vs. 0 dpi	Fundic	Yes	0.00758338	4	45	14.3941	IL1B PLA2G3 EDN2
GO:0070374	Positive regulation of ERK1 and ERK2 cascade	3-5 vs. 0 dpi	Fundic	No	0.00777102	6	133	7.30526	GCG CCL17 CCL22 CHI3L1 FGF23
GO:0098542	Defense response to other organism	3-5 vs. 0 dpi	Fundic	Yes	0.00777102	14	735	3.08444	CCL17 CEBPE EREG S100A12 HAMP C3 CCL22 CLEC5A PTK6 CFB MMP12
GO:0071621	Granulocyte chemotaxis	3-5 vs. 0 dpi	Fundic	Yes	0.00777102	5	85	9.52549	CCL17 CCL22 CXCL8 EDN2
GO:0032103	Positive regulation of response to external stimulus	3-5 vs. 0 dpi	Fundic	No	0.00852559	8	260	4.98256	IL1B EREG PLA2G3 OSM C3 CXCL8 EDN2 MMP12
GO:0070372	Regulation of ERK1 and ERK2 cascade	3-5 vs. 0 dpi	Fundic	No	0.00852559	7	195	5.81299	GCG CCL17 IL1B CCL22 CHI3L1 FGF23
GO:0010726	Positive regulation of hydrogen peroxide metabolic process	3-5 vs. 0 dpi	Fundic	No	0.00868229	2	4	80.9667	DUOXA2 DUOXA1
GO:0071356	Cellular response to tumor necrosis factor	3-5 vs. 0 dpi	Fundic	No	0.00894312	6	140	6.94	CCL17 ANKRD1 CCL22 CXCL8 OCSTAMP
GO:0001817	Regulation of cytokine production	3-5 vs. 0 dpi	Fundic	Yes	0.0099004	11	497	3.58404	IL1B IL1R2 EREG IL1A PLA2G3 OSM C3 CHI3L1 CLEC5A NLRP12 MMP12
GO:0031349	Positive regulation of defense response	3-5 vs. 0 dpi	Fundic	Yes	0.0102273	6	145	6.70069	IL1B EREG PLA2G3 OSM C3 MMP12
GO:0050832	Defense response to fungus	3-5 vs. 0 dpi	Fundic	Yes	0.0102273	3	21	23.1333	S100A12 HAMP
GO:0010876	Lipid localization	3-5 vs. 0 dpi	Fundic	No	0.010382	9	345	4.22435	IL1B ANO4 ABCB4 PLA2G3 MFSD2A C3 ABCB11 PLA2G5 PLA2G2D1
GO:0001816	Cytokine production	3-5 vs. 0 dpi	Fundic	Yes	0.010382	11	504	3.53426	IL1B IL1R2 EREG IL1A PLA2G3 OSM C3 CHI3L1 CLEC5A NLRP12 MMP12
GO:0042445	Hormone metabolic process	3-5 vs. 0 dpi	Fundic	No	0.0104487	6	147	6.60952	DIO2 DUOX2 DUOXA2 DUOXA1 DUOX1
GO:0070371	ERK1 and ERK2 cascade	3-5 vs. 0 dpi	Fundic	No	0.0105196	7	209	5.4236	GCG CCL17 IL1B CCL22 CHI3L1 FGF23
GO:0046889	Positive regulation of lipid biosynthetic process	3-5 vs. 0 dpi	Fundic	No	0.0105196	4	53	12.2214	IL1B PLA2G3 MFSD2A HSD17B13
GO:0042554	Superoxide anion generation	3-5 vs. 0 dpi	Fundic	No	0.0105196	3	22	22.0818	NOX5 DUOX2 DUOX1
GO:0072593	Reactive oxygen species metabolic process	3-5 vs. 0 dpi	Fundic	No	0.0107059	6	151	6.43444	NOX5 DUOX2 DUOXA2 DUOXA1 DUOX1 MMP3
GO:0010575	Positive regulation of vascular endothelial growth factor production	3-5 vs. 0 dpi	Fundic	No	0.0107059	3	23	21.1217	IL1B IL1A C3
GO:0010800	Positive regulation of peptidyl-threonine phosphorylation	3-5 vs. 0 dpi	Fundic	No	0.0107059	3	23	21.1217	GCG CEMIP CHI3L1
GO:0018101	Protein citrullination	3-5 vs. 0 dpi	Fundic	No	0.0107059	2	5	64.7733	PADI1 PADI4
GO:0036414	Histone citrullination	3-5 vs. 0 dpi	Fundic	No	0.0107059	2	5	64.7733	PADI1 PADI4
GO:0031394	Positive regulation of prostaglandin biosynthetic process	3-5 vs. 0 dpi	Fundic	Yes	0.0107059	2	5	64.7733	IL1B PLA2G3
GO:0006956	Complement activation	3-5 vs. 0 dpi	Fundic	No	0.0109347	4	56	11.5667	IL1B C8B C3 CFB
GO:0015909	Long-chain fatty acid transport	3-5 vs. 0 dpi	Fundic	No	0.0109347	4	56	11.5667	PLA2G3 MFSD2A PLA2G5 PLA2G2D1
GO:0002684	Positive regulation of immune system process	3-5 vs. 0 dpi	Fundic	Yes	0.0109347	12	607	3.20132	IL1B C8B EREG PLA2G3 HAMP C3 EDN2 OCSTAMP CFB MMP12
GO:0001906	Cell killing	3-5 vs. 0 dpi	Fundic	Yes	0.0111256	5	101	8.0165	S100A12 C3
GO:0045766	Positive regulation of angiogenesis	3-5 vs. 0 dpi	Fundic	No	0.0114051	5	103	7.86084	IL1B IL1A C3 CHI3L1 CXCL8
GO:1904018	Positive regulation of vasculature development	3-5 vs. 0 dpi	Fundic	No	0.0114051	5	103	7.86084	IL1B IL1A C3 CHI3L1 CXCL8
GO:0050778	Positive regulation of immune response	3-5 vs. 0 dpi	Fundic	Yes	0.0114051	9	364	4.00385	IL1B C8B EREG PLA2G3 C3 CFB MMP12
GO:0097530	Granulocyte migration	3-5 vs. 0 dpi	Fundic	Yes	0.0114051	5	102	7.93791	CCL17 CCL22 CXCL8 EDN2
GO:0046457	Prostanoid biosynthetic process	3-5 vs. 0 dpi	Fundic	No	0.011864	3	25	19.432	IL1B PLA2G3 EDN2
GO:0001516	Prostaglandin biosynthetic process	3-5 vs. 0 dpi	Fundic	Yes	0.011864	3	25	19.432	IL1B PLA2G3 EDN2
GO:0055082	Cellular chemical homeostasis	3-5 vs. 0 dpi	Fundic	No	0.0119393	11	534	3.33571	GCG KNG1 CXCL11 CEMIP NOX5 IL1A HAMP EDN2 FGF23 MT1A
GO:0010574	Regulation of vascular endothelial growth factor production	3-5 vs. 0 dpi	Fundic	No	0.0127224	3	26	18.6846	IL1B IL1A C3
GO:2000609	Regulation of thyroid hormone generation	3-5 vs. 0 dpi	Fundic	No	0.0127224	2	6	53.9778	DUOXA2 DUOXA1
GO:2001280	Positive regulation of unsaturated fatty acid biosynthetic process	3-5 vs. 0 dpi	Fundic	No	0.0127224	2	6	53.9778	IL1B PLA2G3
GO:0030595	Leukocyte chemotaxis	3-5 vs. 0 dpi	Fundic	Yes	0.0127224	6	164	5.92439	CCL17 CXCL11 CCL22 CXCL8 EDN2
GO:0006873	Cellular ion homeostasis	3-5 vs. 0 dpi	Fundic	No	0.0136199	10	462	3.50505	KNG1 CXCL11 CEMIP NOX5 IL1A HAMP EDN2 FGF23 MT1A
GO:0019217	Regulation of fatty acid metabolic process	3-5 vs. 0 dpi	Fundic	No	0.0154912	4	65	9.96513	IL1B PLA2G3 MFSD2A ABCB11
GO:0046890	Regulation of lipid biosynthetic process	3-5 vs. 0 dpi	Fundic	No	0.0159512	5	115	7.04058	IL1B PLA2G3 MFSD2A C3 HSD17B13
GO:0050482	Arachidonic acid secretion	3-5 vs. 0 dpi	Fundic	No	0.0159512	3	29	16.7517	PLA2G3 PLA2G5 PLA2G2D1
GO:1903963	Arachidonate transport	3-5 vs. 0 dpi	Fundic	No	0.0159512	3	29	16.7517	PLA2G3 PLA2G5 PLA2G2D1
GO:0038165	Oncostatin-M-mediated signaling pathway	3-5 vs. 0 dpi	Fundic	No	0.0164321	2	7	46.2667	OSM PRLR
GO:0015908	Fatty acid transport	3-5 vs. 0 dpi	Fundic	No	0.0168854	4	68	9.52549	PLA2G3 MFSD2A PLA2G5 PLA2G2D1
GO:0010573	Vascular endothelial growth factor production	3-5 vs. 0 dpi	Fundic	No	0.0168854	3	30	16.1933	IL1B IL1A C3
GO:0045840	Positive regulation of mitotic nuclear division	3-5 vs. 0 dpi	Fundic	No	0.0168854	3	30	16.1933	IL1B EREG IL1A
GO:0009620	Response to fungus	3-5 vs. 0 dpi	Fundic	Yes	0.0180986	3	31	15.671	S100A12 HAMP
GO:0006959	Humoral immune response	3-5 vs. 0 dpi	Fundic	Yes	0.0184564	6	182	5.33846	IL1B C8B S100A12 C3 CFB
GO:0043269	Regulation of ion transport	3-5 vs. 0 dpi	Fundic	No	0.0185195	9	406	3.58966	GCG CXCL11 CEMIP PLA2G3 HAMP MMP9 ABCB11 FGF23 KCND2
GO:0045087	Innate immune response	3-5 vs. 0 dpi	Fundic	Yes	0.018639	10	492	3.29133	CCL17 EREG C3 CCL22 CLEC5A PTK6 CFB MMP12
GO:0046456	Icosanoid biosynthetic process	3-5 vs. 0 dpi	Fundic	No	0.0186755	3	32	15.1813	IL1B PLA2G3 EDN2
GO:0001660	Fever generation	3-5 vs. 0 dpi	Fundic	No	0.0186755	2	8	40.4833	IL1B IL1A
GO:0071492	Cellular response to UV-A	3-5 vs. 0 dpi	Fundic	No	0.0186755	2	8	40.4833	MMP9 MMP3
GO:0050729	Positive regulation of inflammatory response	3-5 vs. 0 dpi	Fundic	Yes	0.0186755	4	72	8.9963	IL1B PLA2G3 OSM C3
GO:0031392	Regulation of prostaglandin biosynthetic process	3-5 vs. 0 dpi	Fundic	Yes	0.0186755	2	8	40.4833	IL1B PLA2G3
GO:0006820	Anion transport	3-5 vs. 0 dpi	Fundic	No	0.019051	9	412	3.53738	ANO4 CLCA1 PLA2G3 MFSD2A CLCA3 ABCB11 FGF23 PLA2G5 PLA2G2D1
GO:0010799	Regulation of peptidyl-threonine phosphorylation	3-5 vs. 0 dpi	Fundic	No	0.0226185	3	35	13.88	GCG CEMIP CHI3L1
GO:0032309	Icosanoid secretion	3-5 vs. 0 dpi	Fundic	No	0.0226185	3	35	13.88	PLA2G3 PLA2G5 PLA2G2D1
GO:0030449	Regulation of complement activation	3-5 vs. 0 dpi	Fundic	No	0.0226185	2	9	35.9852	IL1B C3
GO:1903428	Positive regulation of reactive oxygen species biosynthetic process	3-5 vs. 0 dpi	Fundic	No	0.0226185	2	9	35.9852	DUOXA2 DUOXA1
GO:2001279	Regulation of unsaturated fatty acid biosynthetic process	3-5 vs. 0 dpi	Fundic	No	0.0226185	2	9	35.9852	IL1B PLA2G3
GO:0015718	Monocarboxylic acid transport	3-5 vs. 0 dpi	Fundic	No	0.0234634	4	78	8.30427	PLA2G3 ABCB11 PLA2G5 PLA2G2D1
GO:0050900	Leukocyte migration	3-5 vs. 0 dpi	Fundic	Yes	0.023477	7	268	4.2296	CCL17 CXCL11 CCL22 CXCL8 MMP9 EDN2
GO:0048871	Multicellular organismal homeostasis	3-5 vs. 0 dpi	Fundic	No	0.0236058	8	347	3.73333	IL1B DIO2 SFN IL1A MFSD2A HAMP EDN2 CL43
GO:0098771	Inorganic ion homeostasis	3-5 vs. 0 dpi	Fundic	No	0.0240721	10	520	3.1141	KNG1 CXCL11 CEMIP NOX5 IL1A HAMP EDN2 FGF23 MT1A
GO:1901615	Organic hydroxy compound metabolic process	3-5 vs. 0 dpi	Fundic	No	0.0244	8	350	3.70133	DIO2 DUOX2 DUOXA2 DUOXA1 DUOX1 ABCB11 FGF23
GO:0007259	Receptor signaling pathway via JAK-STAT	3-5 vs. 0 dpi	Fundic	No	0.0244	5	135	5.99753	SOCS3 OSM HAMP PRLR PTK6
GO:0006690	Icosanoid metabolic process	3-5 vs. 0 dpi	Fundic	No	0.0254814	4	81	7.99671	IL1B PLA2G3 EDN2
GO:0043270	Positive regulation of ion transport	3-5 vs. 0 dpi	Fundic	No	0.0258476	5	138	5.86715	GCG CXCL11 CEMIP PLA2G3 ABCB11
GO:0097696	Receptor signaling pathway via STAT	3-5 vs. 0 dpi	Fundic	No	0.0258476	5	138	5.86715	SOCS3 OSM HAMP PRLR PTK6
GO:0044070	Regulation of anion transport	3-5 vs. 0 dpi	Fundic	No	0.0258476	3	38	12.7842	PLA2G3 ABCB11 FGF23
GO:0006957	Complement activation, alternative pathway	3-5 vs. 0 dpi	Fundic	No	0.0258476	2	10	32.3867	C3 CFB
GO:0033559	Unsaturated fatty acid metabolic process	3-5 vs. 0 dpi	Fundic	No	0.0280223	4	84	7.71111	IL1B PLA2G3 EDN2
GO:0006636	Unsaturated fatty acid biosynthetic process	3-5 vs. 0 dpi	Fundic	No	0.0290104	3	40	12.145	IL1B PLA2G3 EDN2
GO:0051353	Positive regulation of oxidoreductase activity	3-5 vs. 0 dpi	Fundic	No	0.0290104	3	40	12.145	IL1B EDN2 FGF23
GO:0070141	Response to UV-A	3-5 vs. 0 dpi	Fundic	No	0.0300205	2	11	29.4424	MMP9 MMP3
GO:0030003	Cellular cation homeostasis	3-5 vs. 0 dpi	Fundic	No	0.0300719	9	453	3.21722	KNG1 CXCL11 CEMIP NOX5 IL1A HAMP EDN2 MT1A
GO:0050766	Positive regulation of phagocytosis	3-5 vs. 0 dpi	Fundic	Yes	0.0302506	3	41	11.8488	IL1B C3 CL43
GO:0002824	Positive regulation of adaptive immune response based on somatic recombination of immune receptors built from immunoglobulin superfamily domains	3-5 vs. 0 dpi	Fundic	Yes	0.0302539	4	87	7.44521	IL1B C3
GO:0071715	Icosanoid transport	3-5 vs. 0 dpi	Fundic	No	0.0317366	3	42	11.5667	PLA2G3 PLA2G5 PLA2G2D1
GO:0010565	Regulation of cellular ketone metabolic process	3-5 vs. 0 dpi	Fundic	No	0.0321737	4	89	7.2779	IL1B PLA2G3 MFSD2A ABCB11
GO:0051785	Positive regulation of nuclear division	3-5 vs. 0 dpi	Fundic	No	0.0326778	3	43	11.2977	IL1B EREG IL1A
GO:0097529	Myeloid leukocyte migration	3-5 vs. 0 dpi	Fundic	Yes	0.0326778	5	150	5.39778	CCL17 CCL22 CXCL8 EDN2
GO:0002708	Positive regulation of lymphocyte mediated immunity	3-5 vs. 0 dpi	Fundic	Yes	0.0326778	4	90	7.19704	IL1B C3
GO:0002821	Positive regulation of adaptive immune response	3-5 vs. 0 dpi	Fundic	Yes	0.0326778	4	90	7.19704	IL1B C3
GO:0072676	Lymphocyte migration	3-5 vs. 0 dpi	Fundic	Yes	0.0326778	4	90	7.19704	CCL17 CXCL11 CCL22
GO:0048006	Antigen processing and presentation, endogenous lipid antigen via MHC class Ib	3-5 vs. 0 dpi	Fundic	Yes	0.0326778	2	12	26.9889
GO:0002548	Monocyte chemotaxis	3-5 vs. 0 dpi	Fundic	Yes	0.0338668	3	44	11.0409	CCL17 CCL22
GO:0042180	Cellular ketone metabolic process	3-5 vs. 0 dpi	Fundic	No	0.0339192	5	152	5.32675	IL1B PLA2G3 MFSD2A ABCB11
GO:0006869	Lipid transport	3-5 vs. 0 dpi	Fundic	No	0.0365227	7	304	3.72873	ANO4 ABCB4 PLA2G3 MFSD2A ABCB11 PLA2G5 PLA2G2D1
GO:0006801	Superoxide metabolic process	3-5 vs. 0 dpi	Fundic	No	0.0365227	3	46	10.5609	NOX5 DUOX2 DUOX1
GO:0045332	Phospholipid translocation	3-5 vs. 0 dpi	Fundic	No	0.0365227	3	46	10.5609	ANO4 ABCB4 MFSD2A
GO:0050994	Regulation of lipid catabolic process	3-5 vs. 0 dpi	Fundic	No	0.0365227	3	46	10.5609	IL1B MFSD2A ABCB11
GO:0031649	Heat generation	3-5 vs. 0 dpi	Fundic	No	0.0365227	2	13	24.9128	IL1B IL1A
GO:0048003	Antigen processing and presentation of lipid antigen via MHC class Ib	3-5 vs. 0 dpi	Fundic	Yes	0.0365227	2	13	24.9128
GO:0048007	Antigen processing and presentation, exogenous lipid antigen via MHC class Ib	3-5 vs. 0 dpi	Fundic	Yes	0.0365227	2	13	24.9128
GO:0043410	Positive regulation of MAPK cascade	3-5 vs. 0 dpi	Fundic	No	0.0373531	7	306	3.70436	GCG CCL17 OSM CCL22 CHI3L1 FGF23
GO:0002711	Positive regulation of T cell mediated immunity	3-5 vs. 0 dpi	Fundic	Yes	0.0383528	3	47	10.3362	IL1B
GO:0019216	Regulation of lipid metabolic process	3-5 vs. 0 dpi	Fundic	No	0.0383809	6	230	4.22435	IL1B PLA2G3 MFSD2A C3 ABCB11 HSD17B13
GO:0002703	Regulation of leukocyte mediated immunity	3-5 vs. 0 dpi	Fundic	Yes	0.0383809	5	159	5.09224	IL1B PLA2G3 C3
GO:0034204	Lipid translocation	3-5 vs. 0 dpi	Fundic	No	0.0396116	3	48	10.1208	ANO4 ABCB4 MFSD2A
GO:0001675	Acrosome assembly	3-5 vs. 0 dpi	Fundic	No	0.0396116	2	14	23.1333	PLA2G3 ACRBP
GO:0031998	Regulation of fatty acid beta-oxidation	3-5 vs. 0 dpi	Fundic	No	0.0396116	2	14	23.1333	MFSD2A ABCB11
GO:0042481	Regulation of odontogenesis	3-5 vs. 0 dpi	Fundic	No	0.0396116	2	14	23.1333	SP6 TNFRSF11B
GO:0045834	Positive regulation of lipid metabolic process	3-5 vs. 0 dpi	Fundic	No	0.0409951	4	100	6.47733	IL1B PLA2G3 MFSD2A HSD17B13
GO:0002699	Positive regulation of immune effector process	3-5 vs. 0 dpi	Fundic	Yes	0.0409951	5	163	4.96728	IL1B PLA2G3 C3
GO:0006875	Cellular metal ion homeostasis	3-5 vs. 0 dpi	Fundic	No	0.0411042	8	401	3.23059	KNG1 CXCL11 CEMIP NOX5 IL1A HAMP EDN2 MT1A
GO:0002705	Positive regulation of leukocyte mediated immunity	3-5 vs. 0 dpi	Fundic	Yes	0.0416707	4	101	6.4132	IL1B C3
GO:0010866	Regulation of triglyceride biosynthetic process	3-5 vs. 0 dpi	Fundic	No	0.0436795	2	15	21.5911	MFSD2A C3
GO:0051222	Positive regulation of protein transport	3-5 vs. 0 dpi	Fundic	No	0.0440622	5	167	4.8483	GCG CEMIP SFN IL1A ANKRD1
GO:0040017	Positive regulation of locomotion	3-5 vs. 0 dpi	Fundic	No	0.0445651	8	408	3.17516	IL1B MMP7 CEMIP DUOXA2 DUOX1 CXCL8 MMP9 EDN2
GO:0097035	Regulation of membrane lipid distribution	3-5 vs. 0 dpi	Fundic	No	0.0482134	3	53	9.16604	ANO4 ABCB4 MFSD2A
GO:0046688	Response to copper ion	3-5 vs. 0 dpi	Fundic	No	0.0482134	2	16	20.2417	IL1A MT1A
GO:0060326	Cell chemotaxis	3-5 vs. 0 dpi	Fundic	Yes	0.0482134	6	246	3.94959	CCL17 CXCL11 CCL22 CXCL8 EDN2
GO:0051047	Positive regulation of secretion	3-5 vs. 0 dpi	Fundic	No	0.0486988	5	173	4.68015	GCG IL1A ANKRD1 PLA2G3 ABCB11
GO:0002526	Acute inflammatory response	3-5 vs. 0 dpi	Fundic	Yes	0.0491732	3	54	8.9963	IL1B IL1A C3
GO:0006952	Defense response	7-9 vs. 0 dpi	Fundic	Yes	3.12e-19	78	1094	3.54238	IL5RA PNLIPRP2 IL22RA1 CCL17 IL1B CCR3 CXCL10 SCN9A IRF4 SOCS1 CD207 KNG1 CXCL11 CEBPE IL1R2 S100A9 TREM2 C2 IFI6 ITIH4 SOCS3 CCL1 XCL1 EREG IL1A MPO PLA2G3 S100A12 ALOX5AP CLEC7A ISG15 ISG20 GBP5 IL4 OSM DUOX2 DUOXA2 DUOXA1 DUOX1 HAMP C3 ORM1 TREM1 CCL22 TLR9 CHI3L1 PTGES CXCL8 ENPP3 ALOX5 CLEC5A HRH4 SPI1 CCL3 SPN CXCR1 MAS1 GRIK2 EBD LAG3 APOBEC3Z1 OAS1Y PTK6 CFB TRIM6 CXCL9 ADIPOQ MMP12
GO:0006955	Immune response	7-9 vs. 0 dpi	Fundic	Yes	1.52e-18	85	1326	3.18488	IL5RA PARP3 CTSL IL22RA1 CCL17 IL1B CCR3 CSF2 CXCL10 IRF4 C8B FCER2 SOCS1 CD207 NFAM1 CXCL11 IL4I1 CEBPE S100A9 TREM2 C2 RAB11FIP2 IFI6 CCL1 CD1E XCL1 EREG IL1A MPO PLA2G3 S100A12 FCER1A CTLA4 CLEC4G CCL8 CLEC7A ISG15 ISG20 GBP5 IL4 OSM HAMP C3 CCL22 TLR9 CXCL8 PIGR ENPP3 PRG3 ALOX5 CLEC5A SPI1 FCGR2B CCL3 CCL4 SPN PDCD1LG2 LAG3 IFI44 CFI APOBEC3Z1 FCGR2A BOLA-DQA5 OAS1Y PTK6 CFB TRIM6 CXCL9 MMP12
GO:0006954	Inflammatory response	7-9 vs. 0 dpi	Fundic	Yes	8.97e-13	40	428	4.64337	IL5RA CCL17 IL1B CCR3 SCN9A KNG1 CXCL11 IL1R2 S100A9 TREM2 ITIH4 SOCS3 CCL1 XCL1 IL1A PLA2G3 ALOX5AP CLEC7A IL4 OSM DUOXA2 DUOXA1 HAMP C3 ORM1 TREM1 CCL22 TLR9 CHI3L1 PTGES CXCL8 ENPP3 ALOX5 HRH4 CCL3 CXCR1 MAS1 ADIPOQ
GO:0019221	Cytokine-mediated signaling pathway	7-9 vs. 0 dpi	Fundic	Yes	7.12e-09	31	363	4.24299	IL5RA CCL17 IL1B CCR3 CXCL10 SOCS1 CXCL11 IL1R2 TREM2 RHEX CCL1 XCL1 EREG IL1A ISG15 TNFRSF18 OSM DUOX1 CCL22 IL13RA2 SPI1 CCL3 CXCR1 CXCR2 IL17REL TRIM6 ADIPOQ MMP12
GO:0098542	Defense response to other organism	7-9 vs. 0 dpi	Fundic	Yes	1.21e-08	45	735	3.04188	IL22RA1 CCL17 CXCL10 IRF4 SOCS1 CD207 CEBPE TREM2 C2 IFI6 CCL1 XCL1 EREG MPO S100A12 CLEC7A ISG15 ISG20 GBP5 HAMP C3 CCL22 TLR9 CLEC5A SPI1 CCL3 SPN LAG3 APOBEC3Z1 OAS1Y PTK6 CFB TRIM6 CXCL9 MMP12
GO:0034097	Response to cytokine	7-9 vs. 0 dpi	Fundic	Yes	1.21e-08	42	653	3.19561	IL5RA CCL17 IL1B CCR3 CSF2 CXCL10 SOCS1 CXCL11 IL1R2 TREM2 ITIH4 SOCS3 RHEX CCL1 XCL1 EREG IL1A ANKRD1 ISG15 GBP5 TNFRSF18 OSM DUOX1 CCL22 CHI3L1 CXCL8 HAS2 IL13RA2 SPI1 CCL3 CXCR1 OCSTAMP CXCR2 IL17REL TRIM6 ADIPOQ MMP12
GO:0071345	Cellular response to cytokine stimulus	7-9 vs. 0 dpi	Fundic	Yes	4.15e-08	39	601	3.22409	IL5RA CCL17 IL1B CCR3 CSF2 CXCL10 SOCS1 CXCL11 IL1R2 TREM2 SOCS3 RHEX CCL1 XCL1 EREG IL1A ANKRD1 ISG15 GBP5 TNFRSF18 OSM DUOX1 CCL22 CXCL8 HAS2 IL13RA2 SPI1 CCL3 CXCR1 OCSTAMP CXCR2 IL17REL TRIM6 ADIPOQ MMP12
GO:0070098	Chemokine-mediated signaling pathway	7-9 vs. 0 dpi	Fundic	Yes	1.5e-07	13	66	9.78626	CCL17 CCR3 CXCL10 CXCL11 TREM2 CCL1 XCL1 CCL22 CCL3 CXCR1 CXCR2
GO:0045087	Innate immune response	7-9 vs. 0 dpi	Fundic	Yes	4.39e-07	33	492	3.33247	CCL17 CXCL10 SOCS1 TREM2 C2 IFI6 CCL1 XCL1 EREG CLEC7A ISG15 GBP5 C3 CCL22 TLR9 CLEC5A SPI1 CCL3 LAG3 APOBEC3Z1 OAS1Y PTK6 CFB TRIM6 MMP12
GO:1990868	Response to chemokine	7-9 vs. 0 dpi	Fundic	Yes	5.51e-07	13	74	8.72829	CCL17 CCR3 CXCL10 CXCL11 TREM2 CCL1 XCL1 CCL22 CCL3 CXCR1 CXCR2
GO:1990869	Cellular response to chemokine	7-9 vs. 0 dpi	Fundic	Yes	5.51e-07	13	74	8.72829	CCL17 CCR3 CXCL10 CXCL11 TREM2 CCL1 XCL1 CCL22 CCL3 CXCR1 CXCR2
GO:0070555	Response to interleukin-1	7-9 vs. 0 dpi	Fundic	Yes	2.03e-06	13	83	7.78185	CCL17 IL1B IL1R2 CCL1 XCL1 ANKRD1 CCL22 CHI3L1 CXCL8 HAS2 CCL3
GO:0071347	Cellular response to interleukin-1	7-9 vs. 0 dpi	Fundic	Yes	2.48e-06	12	70	8.51727	CCL17 IL1B IL1R2 CCL1 XCL1 ANKRD1 CCL22 CXCL8 HAS2 CCL3
GO:0030574	Collagen catabolic process	7-9 vs. 0 dpi	Fundic	No	6.22e-06	8	27	14.7212	CTSL MMP7 MMP13 MMP9 MMP3 MMP1 MMP12
GO:0050665	Hydrogen peroxide biosynthetic process	7-9 vs. 0 dpi	Fundic	No	2.56e-05	5	8	31.0526	CYP1A1 DUOX2 DUOXA2 DUOXA1 DUOX1
GO:0048247	Lymphocyte chemotaxis	7-9 vs. 0 dpi	Fundic	Yes	2.72e-05	9	44	10.1627	CCL17 CXCL10 CXCL11 CCL1 XCL1 CCL22 CCL3
GO:0070372	Regulation of ERK1 and ERK2 cascade	7-9 vs. 0 dpi	Fundic	No	5.6e-05	17	195	4.33143	GCG CCL17 IL1B TREM2 CCL1 XCL1 PKHD1 MT3 CCL22 CHI3L1 CCL3 FGF23 P2RY6 ROS1 ADIPOQ
GO:0034612	Response to tumor necrosis factor	7-9 vs. 0 dpi	Fundic	No	7.96e-05	15	157	4.74689	CCL17 CCL1 XCL1 ANKRD1 TNFRSF18 CCL22 CHI3L1 CXCL8 HAS2 CCL3 OCSTAMP ADIPOQ
GO:0050865	Regulation of cell activation	7-9 vs. 0 dpi	Fundic	No	8.13e-05	26	430	3.00415	PARP3 IL1B SOCS1 NFAM1 IL4I1 TREM2 PLEK ZBTB16 PLA2G3 CTLA4 CLEC4G CLEC7A IL4 HAMP TLR9 ENPP3 ICOS SPI1 ALOX12 SPN PDCD1LG2 LAG3 MZB1 PLA2G2D4 PLA2G2D1
GO:0043270	Positive regulation of ion transport	7-9 vs. 0 dpi	Fundic	No	8.54e-05	14	138	5.04042	GCG CXCL10 LRRC55 CXCL11 TREM2 CHRM1 PLA2G3 KCNE5 LRRC38 PTGES CACNB2 ABCB11 FFAR1 CXCL9
GO:0002703	Regulation of leukocyte mediated immunity	7-9 vs. 0 dpi	Fundic	Yes	8.6e-05	15	159	4.68718	PARP3 IL1B FCER2 IL4I1 CD1E PLA2G3 CLEC4G CLEC7A IL4 C3 TLR9 SPI1 LAG3
GO:0043269	Regulation of ion transport	7-9 vs. 0 dpi	Fundic	No	8.79e-05	25	406	3.05937	GCG KCNE1 CXCL10 SCN9A LRRC55 CXCL11 TREM2 CHRM1 PLA2G3 KCNE5 HAMP KCNK12 LRRC38 PTGES MMP9 CA7 CACNG6 CACNB2 ABCB11 FGF23 KCND2 FFAR1 ROS1 SYT2 CXCL9
GO:0001906	Cell killing	7-9 vs. 0 dpi	Fundic	Yes	8.94e-05	12	101	5.90306	FCER2 CD1E S100A12 CLEC7A IL4 C3 SPI1 LAG3
GO:0031347	Regulation of defense response	7-9 vs. 0 dpi	Fundic	Yes	9.67e-05	23	355	3.21897	IL1B SOCS1 TREM2 SOCS3 EREG PLA2G3 ISG15 IL4 OSM DUOXA2 DUOXA1 HAMP C3 TLR9 PTGES ENPP3 ALOX5 SPI1 MAS1 LAG3 TRIM6 ADIPOQ MMP12
GO:0006820	Anion transport	7-9 vs. 0 dpi	Fundic	No	0.000106454	25	412	3.01481	SLC13A3 SLC52A3 ANO4 SLC13A5 SLC7A3 CLCA1 NTRK2 SLC5A8 PLA2G3 GABRB3 SLC16A4 PTGES CA7 FOLR1 SLC24A1 ABCB11 FGF23 P2RY6 PLA2G5 PLA2G2D4 ROS1 PLA2G2D1
GO:0070371	ERK1 and ERK2 cascade	7-9 vs. 0 dpi	Fundic	No	0.000115145	17	209	4.04129	GCG CCL17 IL1B TREM2 CCL1 XCL1 PKHD1 MT3 CCL22 CHI3L1 CCL3 FGF23 P2RY6 ROS1 ADIPOQ
GO:0042743	Hydrogen peroxide metabolic process	7-9 vs. 0 dpi	Fundic	No	0.000122303	7	29	11.9927	CYP1A1 MPO DUOX2 DUOXA2 DUOXA1 DUOX1 MMP3
GO:0002697	Regulation of immune effector process	7-9 vs. 0 dpi	Fundic	Yes	0.000126783	18	235	3.80559	PARP3 IL1B FCER2 IL4I1 CD1E PLA2G3 CLEC4G CLEC7A IL4 C3 TLR9 ENPP3 SPI1 LAG3 MZB1 TRIM6
GO:1903409	Reactive oxygen species biosynthetic process	7-9 vs. 0 dpi	Fundic	No	0.000143433	7	30	11.593	CYP1A1 MPO DUOX2 DUOXA2 DUOXA1 DUOX1 ALOX5
GO:0001819	Positive regulation of cytokine production	7-9 vs. 0 dpi	Fundic	Yes	0.000144215	21	314	3.32282	IL1B CSF2 IRF4 NFAM1 TREM2 CLEC9A EREG IL1A PLA2G3 CLEC7A ISG15 GBP5 IL4 OSM C3 TLR9 CHI3L1 CLEC5A TRIM6 ADIPOQ MMP12
GO:0072676	Lymphocyte migration	7-9 vs. 0 dpi	Fundic	Yes	0.000152863	11	90	6.0725	CCL17 CXCL10 CXCL11 CCL1 XCL1 CCL22 CCL3 SPN MADCAM1
GO:0034341	Response to interferon-gamma	7-9 vs. 0 dpi	Fundic	Yes	0.000158618	12	109	5.46981	CCL17 SOCS1 CCL1 XCL1 GBP5 CCL22 CCL3
GO:0002548	Monocyte chemotaxis	7-9 vs. 0 dpi	Fundic	Yes	0.000180266	8	44	9.03347	CCL17 CXCL10 CCL1 XCL1 CCL22 CCL3
GO:0070374	Positive regulation of ERK1 and ERK2 cascade	7-9 vs. 0 dpi	Fundic	No	0.000218095	13	133	4.85634	GCG CCL17 TREM2 CCL1 XCL1 MT3 CCL22 CHI3L1 CCL3 FGF23 P2RY6
GO:0071674	Mononuclear cell migration	7-9 vs. 0 dpi	Fundic	No	0.000325841	13	139	4.64671	CCL17 CXCL10 CXCL11 CCL1 XCL1 CCL22 ALOX5 SPI1 CCL3 SPN MADCAM1
GO:0050866	Negative regulation of cell activation	7-9 vs. 0 dpi	Fundic	No	0.000335384	13	140	4.61352	PARP3 SOCS1 IL4I1 CTLA4 CLEC4G ENPP3 SPI1 ALOX12 PDCD1LG2 LAG3 PLA2G2D4 PLA2G2D1
GO:0071356	Cellular response to tumor necrosis factor	7-9 vs. 0 dpi	Fundic	No	0.000335384	13	140	4.61352	CCL17 CCL1 XCL1 ANKRD1 TNFRSF18 CCL22 CXCL8 HAS2 CCL3 OCSTAMP ADIPOQ
GO:0002699	Positive regulation of immune effector process	7-9 vs. 0 dpi	Fundic	Yes	0.000354417	14	163	4.26735	IL1B FCER2 CD1E PLA2G3 CLEC7A IL4 C3 ENPP3 SPI1 LAG3 MZB1 TRIM6
GO:0032733	Positive regulation of interleukin-10 production	7-9 vs. 0 dpi	Fundic	Yes	0.000378945	6	24	12.421	IRF4 TREM2 CLEC7A ISG15 IL4 TLR9
GO:0050727	Regulation of inflammatory response	7-9 vs. 0 dpi	Fundic	Yes	0.000388402	16	212	3.74974	IL1B TREM2 SOCS3 PLA2G3 IL4 OSM DUOXA2 DUOXA1 HAMP C3 TLR9 PTGES ENPP3 ALOX5 MAS1 ADIPOQ
GO:0030593	Neutrophil chemotaxis	7-9 vs. 0 dpi	Fundic	Yes	0.000388402	9	66	6.7751	CCL17 S100A9 CCL1 XCL1 CCL22 CXCL8 CCL3
GO:0010817	Regulation of hormone levels	7-9 vs. 0 dpi	Fundic	No	0.000416681	20	317	3.13464	GCG CYP1A1 IL1B DIO2 SRD5A2 CCKAR IL4I1 RAB11FIP2 PLA2G3 CPA3 OSM DUOX2 DUOXA2 DUOXA1 DUOX1 PCLO ALOX5 PCSK1 FFAR1
GO:0071346	Cellular response to interferon-gamma	7-9 vs. 0 dpi	Fundic	Yes	0.000431422	10	85	5.84519	CCL17 SOCS1 CCL1 XCL1 GBP5 CCL22 CCL3
GO:0050900	Leukocyte migration	7-9 vs. 0 dpi	Fundic	Yes	0.000474869	18	268	3.33699	CCL17 CXCL10 CXCL11 S100A9 TREM2 CCL1 XCL1 TNFRSF18 CCL22 CXCL8 ALOX5 MMP9 SPI1 CCL3 SPN MADCAM1
GO:0002695	Negative regulation of leukocyte activation	7-9 vs. 0 dpi	Fundic	Yes	0.000510352	12	127	4.69456	PARP3 SOCS1 IL4I1 CTLA4 CLEC4G ENPP3 SPI1 PDCD1LG2 LAG3 PLA2G2D4 PLA2G2D1
GO:0007162	Negative regulation of cell adhesion	7-9 vs. 0 dpi	Fundic	No	0.00065474	15	199	3.74503	AJAP1 SOCS1 KNG1 IL4I1 CTLA4 CLEC4G SPI1 ALOX12 PDCD1LG2 LAG3 PLA2G2D4 PLA2G2D1 ADIPOQ MMP12
GO:0043410	Positive regulation of MAPK cascade	7-9 vs. 0 dpi	Fundic	No	0.000778391	19	306	3.08496	GCG CCL17 TREM2 CCL1 XCL1 NTRK2 KL CLEC7A OSM MT3 CCL22 CHI3L1 SPI1 CCL3 FGF23 ADRA1A P2RY6
GO:0022408	Negative regulation of cell-cell adhesion	7-9 vs. 0 dpi	Fundic	No	0.000837738	12	134	4.44932	SOCS1 IL4I1 CTLA4 CLEC4G SPI1 ALOX12 PDCD1LG2 LAG3 PLA2G2D4 PLA2G2D1 ADIPOQ
GO:0043011	Myeloid dendritic cell differentiation	7-9 vs. 0 dpi	Fundic	Yes	0.00103992	5	18	13.8011	CSF2 IRF4 BATF3 IL4 SPI1
GO:0007159	Leukocyte cell-cell adhesion	7-9 vs. 0 dpi	Fundic	Yes	0.00111061	17	261	3.23613	IL1B SOCS1 IL4I1 S100A9 ZBTB16 CTLA4 CLEC4G IL4 HAS2 ALOX5 ICOS PDCD1LG2 LAG3 MADCAM1 PLA2G2D4 PLA2G2D1
GO:0007188	Adenylate cyclase-modulating G protein-coupled receptor signaling pathway	7-9 vs. 0 dpi	Fundic	No	0.00115278	14	186	3.73966	GCG CXCL10 ADGRE3 GLP2R ADGRG5 CXCL11 GNAQ CHRM1 GPR65 GRM7 LGR5 HRH4 CXCL9
GO:0032963	Collagen metabolic process	7-9 vs. 0 dpi	Fundic	No	0.00115278	8	60	6.62455	CTSL MMP7 MMP13 MMP9 MMP3 MMP1 MMP12
GO:0015718	Monocarboxylic acid transport	7-9 vs. 0 dpi	Fundic	No	0.00116095	9	78	5.73278	SLC5A8 PLA2G3 SLC16A4 PTGES ABCB11 PLA2G5 PLA2G2D4 PLA2G2D1
GO:0030595	Leukocyte chemotaxis	7-9 vs. 0 dpi	Fundic	Yes	0.00124048	13	164	3.93837	CCL17 CXCL10 CXCL11 S100A9 CCL1 XCL1 CCL22 CXCL8 ALOX5 SPI1 CCL3
GO:0009620	Response to fungus	7-9 vs. 0 dpi	Fundic	Yes	0.00129984	6	31	9.61628	MPO S100A12 CLEC7A HAMP SPI1
GO:2000425	Regulation of apoptotic cell clearance	7-9 vs. 0 dpi	Fundic	No	0.00131514	3	4	37.2631	TREM2 C2 C3
GO:0070664	Negative regulation of leukocyte proliferation	7-9 vs. 0 dpi	Fundic	Yes	0.00134562	8	62	6.41085	IL4I1 CTLA4 CLEC4G ENPP3 PDCD1LG2 PLA2G2D4 PLA2G2D1
GO:1990266	Neutrophil migration	7-9 vs. 0 dpi	Fundic	Yes	0.00144502	9	81	5.52045	CCL17 S100A9 CCL1 XCL1 CCL22 CXCL8 CCL3
GO:0002706	Regulation of lymphocyte mediated immunity	7-9 vs. 0 dpi	Fundic	Yes	0.00144764	11	122	4.47971	PARP3 IL1B FCER2 IL4I1 CD1E CLEC4G IL4 C3 LAG3
GO:0002705	Positive regulation of leukocyte mediated immunity	7-9 vs. 0 dpi	Fundic	Yes	0.00144764	10	101	4.91922	IL1B FCER2 CD1E CLEC7A IL4 C3 SPI1 LAG3
GO:0031341	Regulation of cell killing	7-9 vs. 0 dpi	Fundic	Yes	0.00158412	8	64	6.21051	FCER2 CD1E CLEC7A IL4 SPI1 LAG3
GO:0050868	Negative regulation of T cell activation	7-9 vs. 0 dpi	Fundic	Yes	0.00162494	9	83	5.38743	SOCS1 IL4I1 CTLA4 CLEC4G PDCD1LG2 LAG3 PLA2G2D4 PLA2G2D1
GO:0032613	Interleukin-10 production	7-9 vs. 0 dpi	Fundic	Yes	0.00162494	6	33	9.03347	IRF4 TREM2 CLEC7A ISG15 IL4 TLR9
GO:0032653	Regulation of interleukin-10 production	7-9 vs. 0 dpi	Fundic	Yes	0.00162494	6	33	9.03347	IRF4 TREM2 CLEC7A ISG15 IL4 TLR9
GO:0002443	Leukocyte mediated immunity	7-9 vs. 0 dpi	Fundic	Yes	0.00170733	16	249	3.19255	PARP3 IL1B FCER2 IL4I1 C2 CD1E PLA2G3 CLEC4G CLEC7A IL4 C3 TLR9 SPI1 LAG3
GO:0051607	Defense response to virus	7-9 vs. 0 dpi	Fundic	Yes	0.00170733	14	197	3.53085	CXCL10 CD207 IFI6 ISG15 ISG20 TLR9 APOBEC3Z1 OAS1Y TRIM6 CXCL9 MMP12
GO:0140546	Defense response to symbiont	7-9 vs. 0 dpi	Fundic	Yes	0.00170733	14	197	3.53085	CXCL10 CD207 IFI6 ISG15 ISG20 TLR9 APOBEC3Z1 OAS1Y TRIM6 CXCL9 MMP12
GO:0050832	Defense response to fungus	7-9 vs. 0 dpi	Fundic	Yes	0.00174129	5	21	11.8295	MPO S100A12 HAMP SPI1
GO:0097529	Myeloid leukocyte migration	7-9 vs. 0 dpi	Fundic	Yes	0.00180929	12	150	3.97473	CCL17 CXCL10 S100A9 TREM2 CCL1 XCL1 CCL22 CXCL8 SPI1 CCL3
GO:0071621	Granulocyte chemotaxis	7-9 vs. 0 dpi	Fundic	Yes	0.00180929	9	85	5.26067	CCL17 S100A9 CCL1 XCL1 CCL22 CXCL8 CCL3
GO:0097028	Dendritic cell differentiation	7-9 vs. 0 dpi	Fundic	No	0.00180929	6	34	8.76778	CSF2 IRF4 TREM2 BATF3 IL4 SPI1
GO:0030099	Myeloid cell differentiation	7-9 vs. 0 dpi	Fundic	Yes	0.00183604	17	279	3.02735	CSF2 IRF4 CEBPE KLF1 TREM2 RHEX GPR171 ZBTB16 PLA2G3 BATF3 ISG15 IL4 SIGLEC15 CLEC5A SPI1 OCSTAMP ADIPOQ
GO:0072593	Reactive oxygen species metabolic process	7-9 vs. 0 dpi	Fundic	No	0.0018655	12	151	3.9484	CYP1A1 IFI6 NOX5 MPO CLEC7A DUOX2 DUOXA2 DUOXA1 DUOX1 MT3 ALOX5 MMP3
GO:0051250	Negative regulation of lymphocyte activation	7-9 vs. 0 dpi	Fundic	Yes	0.00193047	10	107	4.64337	PARP3 SOCS1 IL4I1 CTLA4 CLEC4G PDCD1LG2 LAG3 PLA2G2D4 PLA2G2D1
GO:0001773	Myeloid dendritic cell activation	7-9 vs. 0 dpi	Fundic	Yes	0.00195771	5	22	11.2918	CSF2 IRF4 BATF3 IL4 SPI1
GO:0006953	Acute-phase response	7-9 vs. 0 dpi	Fundic	Yes	0.00195771	5	22	11.2918	IL1B ITIH4 IL1A ORM1 PTGES
GO:0032309	Icosanoid secretion	7-9 vs. 0 dpi	Fundic	No	0.00195771	6	35	8.51727	PLA2G3 PTGES PLA2G5 PLA2G2D4 PLA2G2D1
GO:0042403	Thyroid hormone metabolic process	7-9 vs. 0 dpi	Fundic	No	0.00195771	5	22	11.2918	DIO2 DUOX2 DUOXA2 DUOXA1 DUOX1
GO:0031343	Positive regulation of cell killing	7-9 vs. 0 dpi	Fundic	Yes	0.00204776	7	51	6.81939	FCER2 CD1E CLEC7A SPI1 LAG3
GO:1903037	Regulation of leukocyte cell-cell adhesion	7-9 vs. 0 dpi	Fundic	Yes	0.00206246	15	230	3.24027	IL1B SOCS1 IL4I1 ZBTB16 CTLA4 CLEC4G IL4 HAS2 ALOX5 ICOS PDCD1LG2 LAG3 PLA2G2D4 PLA2G2D1
GO:0046942	Carboxylic acid transport	7-9 vs. 0 dpi	Fundic	No	0.00215304	14	205	3.39306	SLC13A3 SLC13A5 SLC7A3 NTRK2 SLC5A8 PLA2G3 SLC16A4 PTGES FOLR1 ABCB11 PLA2G5 PLA2G2D4 PLA2G2D1
GO:0002526	Acute inflammatory response	7-9 vs. 0 dpi	Fundic	Yes	0.00278326	7	54	6.44053	IL1B ITIH4 IL1A C3 ORM1 TREM1 PTGES
GO:0044070	Regulation of anion transport	7-9 vs. 0 dpi	Fundic	No	0.00284334	6	38	7.84486	PLA2G3 PTGES CA7 ABCB11 FGF23 ROS1
GO:1903038	Negative regulation of leukocyte cell-cell adhesion	7-9 vs. 0 dpi	Fundic	Yes	0.00294342	9	93	4.80814	SOCS1 IL4I1 CTLA4 CLEC4G PDCD1LG2 LAG3 PLA2G2D4 PLA2G2D1
GO:0045071	Negative regulation of viral genome replication	7-9 vs. 0 dpi	Fundic	No	0.00371519	6	40	7.45261	ISG15 ISG20 APOBEC3Z1 OAS1Y TRIM6
GO:0050764	Regulation of phagocytosis	7-9 vs. 0 dpi	Fundic	Yes	0.00408051	7	58	5.99636	IL1B TREM2 C2 CLEC7A C3 ADIPOQ CL43
GO:0050766	Positive regulation of phagocytosis	7-9 vs. 0 dpi	Fundic	Yes	0.00408051	6	41	7.27084	IL1B TREM2 C2 CLEC7A C3 CL43
GO:0031349	Positive regulation of defense response	7-9 vs. 0 dpi	Fundic	Yes	0.00443904	11	145	3.76914	IL1B TREM2 EREG PLA2G3 OSM C3 TLR9 SPI1 LAG3 TRIM6 MMP12
GO:0050672	Negative regulation of lymphocyte proliferation	7-9 vs. 0 dpi	Fundic	Yes	0.00443904	7	59	5.89472	IL4I1 CTLA4 CLEC4G PDCD1LG2 PLA2G2D4 PLA2G2D1
GO:0007260	Tyrosine phosphorylation of STAT protein	7-9 vs. 0 dpi	Fundic	No	0.00443904	7	59	5.89472	CSF2 SOCS1 SOCS3 TNFRSF18 IL4 OSM PTK6
GO:0071715	Icosanoid transport	7-9 vs. 0 dpi	Fundic	No	0.00455975	6	42	7.09773	PLA2G3 PTGES PLA2G5 PLA2G2D4 PLA2G2D1
GO:0002822	Regulation of adaptive immune response based on somatic recombination of immune receptors built from immunoglobulin superfamily domains	7-9 vs. 0 dpi	Fundic	Yes	0.00481435	10	123	4.03936	PARP3 IL1B FCER2 IL4I1 CD1E CLEC4G IL4 C3
GO:0032945	Negative regulation of mononuclear cell proliferation	7-9 vs. 0 dpi	Fundic	No	0.00481435	7	60	5.79648	IL4I1 CTLA4 CLEC4G PDCD1LG2 PLA2G2D4 PLA2G2D1
GO:0097530	Granulocyte migration	7-9 vs. 0 dpi	Fundic	Yes	0.00524161	9	102	4.38389	CCL17 S100A9 CCL1 XCL1 CCL22 CXCL8 CCL3
GO:0006690	Icosanoid metabolic process	7-9 vs. 0 dpi	Fundic	No	0.00527781	8	81	4.90707	IL1B PLA2G3 ALOX5AP PTGES ALOX5 ALOX12
GO:0045069	Regulation of viral genome replication	7-9 vs. 0 dpi	Fundic	No	0.00557028	7	62	5.60949	ISG15 ISG20 CXCL8 APOBEC3Z1 OAS1Y TRIM6
GO:0006590	Thyroid hormone generation	7-9 vs. 0 dpi	Fundic	No	0.00557338	4	16	12.421	DUOX2 DUOXA2 DUOXA1 DUOX1
GO:0002573	Myeloid leukocyte differentiation	7-9 vs. 0 dpi	Fundic	Yes	0.00565552	11	151	3.61937	CSF2 IRF4 CEBPE TREM2 PLA2G3 BATF3 IL4 SIGLEC15 SPI1 OCSTAMP ADIPOQ
GO:0050482	Arachidonic acid secretion	7-9 vs. 0 dpi	Fundic	No	0.00576195	5	29	8.56622	PLA2G3 PLA2G5 PLA2G2D4 PLA2G2D1
GO:1903963	Arachidonate transport	7-9 vs. 0 dpi	Fundic	No	0.00576195	5	29	8.56622	PLA2G3 PLA2G5 PLA2G2D4 PLA2G2D1
GO:0010310	Regulation of hydrogen peroxide metabolic process	7-9 vs. 0 dpi	Fundic	No	0.00594173	3	7	21.2932	DUOXA2 DUOXA1 MMP3
GO:0010951	Negative regulation of endopeptidase activity	7-9 vs. 0 dpi	Fundic	No	0.0064389	13	206	3.1354	KNG1 IFI6 ITIH4 SFN MT3 C3 PTI CSTB MMP9 SERPINB12
GO:0002709	Regulation of T cell mediated immunity	7-9 vs. 0 dpi	Fundic	Yes	0.00645217	7	64	5.4342	IL1B IL4I1 CD1E CLEC4G IL4
GO:0006801	Superoxide metabolic process	7-9 vs. 0 dpi	Fundic	No	0.00658818	6	46	6.48053	NOX5 MPO CLEC7A DUOX2 DUOX1 MT3
GO:0031640	Killing of cells of other organism	7-9 vs. 0 dpi	Fundic	Yes	0.00658818	5	30	8.28068	FCER2 S100A12 CLEC7A
GO:0010818	T cell chemotaxis	7-9 vs. 0 dpi	Fundic	Yes	0.00673452	4	17	11.6904	CXCL10 CXCL11 XCL1
GO:0006959	Humoral immune response	7-9 vs. 0 dpi	Fundic	Yes	0.00705929	12	182	3.27587	IL1B C8B FCER2 S100A9 C2 S100A12 C3 ALOX5 CFI CFB
GO:0010466	Negative regulation of peptidase activity	7-9 vs. 0 dpi	Fundic	No	0.00708104	13	209	3.0904	KNG1 IFI6 ITIH4 SFN MT3 C3 PTI CSTB MMP9 SERPINB12
GO:0002819	Regulation of adaptive immune response	7-9 vs. 0 dpi	Fundic	Yes	0.00757692	10	133	3.73565	PARP3 IL1B FCER2 IL4I1 CD1E CLEC4G IL4 C3
GO:0009636	Response to toxic substance	7-9 vs. 0 dpi	Fundic	No	0.00782812	9	110	4.06506	CYP1A1 SCN9A MPO DUOX2 DUOX1 MT3 SLC30A4 MT1A
GO:0045589	Regulation of regulatory T cell differentiation	7-9 vs. 0 dpi	Fundic	Yes	0.00794767	4	18	11.0409	SOCS1 IL4I1 CTLA4 LAG3
GO:0060142	Regulation of syncytium formation by plasma membrane fusion	7-9 vs. 0 dpi	Fundic	No	0.00794767	4	18	11.0409	CXCL10 TREM2 OCSTAMP CXCL9
GO:0046456	Icosanoid biosynthetic process	7-9 vs. 0 dpi	Fundic	No	0.00824899	5	32	7.76314	IL1B PLA2G3 ALOX5AP PTGES ALOX5
GO:0001660	Fever generation	7-9 vs. 0 dpi	Fundic	No	0.00827143	3	8	18.6315	IL1B IL1A PTGES
GO:1903818	Positive regulation of voltage-gated potassium channel activity	7-9 vs. 0 dpi	Fundic	No	0.00827143	3	8	18.6315	LRRC55 TREM2 LRRC38
GO:0019079	Viral genome replication	7-9 vs. 0 dpi	Fundic	No	0.00836998	8	89	4.46599	CCL8 ISG15 ISG20 CXCL8 APOBEC3Z1 OAS1Y TRIM6
GO:0015908	Fatty acid transport	7-9 vs. 0 dpi	Fundic	No	0.00836998	7	68	5.11454	SLC5A8 PLA2G3 PTGES PLA2G5 PLA2G2D4 PLA2G2D1
GO:0002274	Myeloid leukocyte activation	7-9 vs. 0 dpi	Fundic	Yes	0.00850719	10	136	3.65324	CSF2 IRF4 TREM2 PLA2G3 BATF3 IL4 HAMP CXCL8 ENPP3 SPI1
GO:0002708	Positive regulation of lymphocyte mediated immunity	7-9 vs. 0 dpi	Fundic	Yes	0.00889384	8	90	4.41636	IL1B FCER2 CD1E IL4 C3 LAG3
GO:0007189	Adenylate cyclase-activating G protein-coupled receptor signaling pathway	7-9 vs. 0 dpi	Fundic	No	0.00898293	9	113	3.95714	GCG CXCL10 ADGRE3 ADGRG5 CXCL11 GNAQ GPR65 LGR5 CXCL9
GO:0042130	Negative regulation of T cell proliferation	7-9 vs. 0 dpi	Fundic	Yes	0.0100169	6	51	5.84519	IL4I1 CLEC4G PDCD1LG2 PLA2G2D4 PLA2G2D1
GO:0034764	Positive regulation of transmembrane transport	7-9 vs. 0 dpi	Fundic	No	0.0100169	9	115	3.88832	CXCL10 LRRC55 CXCL11 TREM2 KCNE5 C3 LRRC38 CXCL9 ADIPOQ
GO:0045066	Regulatory T cell differentiation	7-9 vs. 0 dpi	Fundic	Yes	0.0110967	4	20	9.93682	SOCS1 IL4I1 CTLA4 LAG3
GO:1904064	Positive regulation of cation transmembrane transport	7-9 vs. 0 dpi	Fundic	No	0.0116714	7	73	4.76423	CXCL10 LRRC55 CXCL11 TREM2 KCNE5 LRRC38 CXCL9
GO:0042509	Regulation of tyrosine phosphorylation of STAT protein	7-9 vs. 0 dpi	Fundic	No	0.0116714	6	53	5.62461	CSF2 SOCS1 SOCS3 TNFRSF18 IL4 OSM
GO:0002449	Lymphocyte mediated immunity	7-9 vs. 0 dpi	Fundic	Yes	0.0124333	12	198	3.01116	PARP3 IL1B FCER2 IL4I1 C2 CD1E CLEC4G IL4 C3 LAG3
GO:0045088	Regulation of innate immune response	7-9 vs. 0 dpi	Fundic	Yes	0.0126644	9	120	3.72631	SOCS1 TREM2 EREG ISG15 TLR9 SPI1 LAG3 TRIM6 MMP12
GO:0002456	T cell mediated immunity	7-9 vs. 0 dpi	Fundic	Yes	0.0134225	7	75	4.63718	IL1B IL4I1 CD1E CLEC4G IL4
GO:0042445	Hormone metabolic process	7-9 vs. 0 dpi	Fundic	No	0.0137786	10	147	3.37987	CYP1A1 DIO2 SRD5A2 IL4I1 DUOX2 DUOXA2 DUOXA1 DUOX1 PCSK1
GO:0070663	Regulation of leukocyte proliferation	7-9 vs. 0 dpi	Fundic	Yes	0.0137907	11	174	3.14095	IL1B IL4I1 CTLA4 CLEC4G ENPP3 OCSTAMP PDCD1LG2 MZB1 PLA2G2D4 PLA2G2D1
GO:0071805	Potassium ion transmembrane transport	7-9 vs. 0 dpi	Fundic	No	0.0137907	11	174	3.14095	KCNE1 LRRC55 TREM2 KCNE5 KCNK12 LRRC38 KCNT1 SLC24A1 KCND2 TRPM5
GO:0007416	Synapse assembly	7-9 vs. 0 dpi	Fundic	No	0.0137907	9	122	3.66522	LRRN1 BDNF NTRK2 GABRB3 LINGO2 PCLO GPC6 IGFN1 SIX4
GO:0071639	Positive regulation of monocyte chemotactic protein-1 production	7-9 vs. 0 dpi	Fundic	Yes	0.0143574	3	10	14.9052	IL1B CLEC7A ADIPOQ
GO:0019372	Lipoxygenase pathway	7-9 vs. 0 dpi	Fundic	No	0.0143574	3	10	14.9052	PLA2G3 ALOX5 ALOX12
GO:0006956	Complement activation	7-9 vs. 0 dpi	Fundic	No	0.0144444	6	56	5.3233	IL1B C8B C2 C3 CFI CFB
GO:0042554	Superoxide anion generation	7-9 vs. 0 dpi	Fundic	No	0.0144444	4	22	9.03347	NOX5 CLEC7A DUOX2 DUOX1
GO:1901016	Regulation of potassium ion transmembrane transporter activity	7-9 vs. 0 dpi	Fundic	No	0.0149451	5	38	6.53738	KCNE1 LRRC55 TREM2 KCNE5 LRRC38
GO:0010800	Positive regulation of peptidyl-threonine phosphorylation	7-9 vs. 0 dpi	Fundic	No	0.0165961	4	23	8.64071	GCG CHI3L1 STOX1 TRIM6
GO:0050730	Regulation of peptidyl-tyrosine phosphorylation	7-9 vs. 0 dpi	Fundic	No	0.0170718	11	180	3.03625	CSF2 SOCS1 TREM2 SOCS3 EREG CLEC7A TNFRSF18 IL4 OSM ADRA1A PTK6
GO:0007213	G protein-coupled acetylcholine receptor signaling pathway	7-9 vs. 0 dpi	Fundic	No	0.0179985	3	11	13.5502	GNAQ CHRM1 HRH4
GO:0032770	Positive regulation of monooxygenase activity	7-9 vs. 0 dpi	Fundic	No	0.0189123	4	24	8.28068	IL1B FCER2 VDR FGF23
GO:0007210	Serotonin receptor signaling pathway	7-9 vs. 0 dpi	Fundic	No	0.0198497	5	41	6.05904	CHRM1 HTR3C HRH4
GO:0034767	Positive regulation of ion transmembrane transport	7-9 vs. 0 dpi	Fundic	No	0.0208883	7	83	4.19022	CXCL10 LRRC55 CXCL11 TREM2 KCNE5 LRRC38 CXCL9
GO:1901381	Positive regulation of potassium ion transmembrane transport	7-9 vs. 0 dpi	Fundic	No	0.0214075	4	25	7.94945	LRRC55 TREM2 KCNE5 LRRC38
GO:0033559	Unsaturated fatty acid metabolic process	7-9 vs. 0 dpi	Fundic	No	0.0218811	7	84	4.14034	IL1B PLA2G3 PTGES ALOX5 ALOX12
GO:0051928	Positive regulation of calcium ion transport	7-9 vs. 0 dpi	Fundic	No	0.0218811	6	62	4.80814	GCG CXCL10 CXCL11 CACNB2 FFAR1 CXCL9
GO:0006691	Leukotriene metabolic process	7-9 vs. 0 dpi	Fundic	Yes	0.0220822	3	12	12.421	ALOX5AP ALOX5 ALOX12
GO:0070486	Leukocyte aggregation	7-9 vs. 0 dpi	Fundic	Yes	0.0220822	3	12	12.421	IL1B S100A9 HAS2
GO:0048006	Antigen processing and presentation, endogenous lipid antigen via MHC class Ib	7-9 vs. 0 dpi	Fundic	Yes	0.0220822	3	12	12.421	CD1E
GO:0001912	Positive regulation of leukocyte mediated cytotoxicity	7-9 vs. 0 dpi	Fundic	Yes	0.0233267	5	43	5.77722	CD1E SPI1 LAG3
GO:0045637	Regulation of myeloid cell differentiation	7-9 vs. 0 dpi	Fundic	Yes	0.0245627	9	136	3.28792	TREM2 RHEX GPR171 ZBTB16 PLA2G3 ISG15 SPI1 OCSTAMP ADIPOQ
GO:0032623	Interleukin-2 production	7-9 vs. 0 dpi	Fundic	Yes	0.0253359	5	44	5.64592	IL1B IRF4 IL1A CLEC7A LAG3
GO:0032663	Regulation of interleukin-2 production	7-9 vs. 0 dpi	Fundic	Yes	0.0253359	5	44	5.64592	IL1B IRF4 IL1A CLEC7A LAG3
GO:0002824	Positive regulation of adaptive immune response based on somatic recombination of immune receptors built from immunoglobulin superfamily domains	7-9 vs. 0 dpi	Fundic	Yes	0.0256698	7	87	3.99757	IL1B FCER2 CD1E IL4 C3
GO:0030851	Granulocyte differentiation	7-9 vs. 0 dpi	Fundic	Yes	0.0263499	4	27	7.36061	CSF2 CEBPE SPI1 ADIPOQ
GO:0032743	Positive regulation of interleukin-2 production	7-9 vs. 0 dpi	Fundic	Yes	0.0263499	4	27	7.36061	IL1B IRF4 IL1A CLEC7A
GO:0010819	Regulation of T cell chemotaxis	7-9 vs. 0 dpi	Fundic	Yes	0.0263499	3	13	11.4656	CXCL10 XCL1
GO:0071605	Monocyte chemotactic protein-1 production	7-9 vs. 0 dpi	Fundic	Yes	0.0263499	3	13	11.4656	IL1B CLEC7A ADIPOQ
GO:0071637	Regulation of monocyte chemotactic protein-1 production	7-9 vs. 0 dpi	Fundic	Yes	0.0263499	3	13	11.4656	IL1B CLEC7A ADIPOQ
GO:0009074	Aromatic amino acid family catabolic process	7-9 vs. 0 dpi	Fundic	No	0.0263499	3	13	11.4656	IL4I1 PAH IDO1
GO:0031649	Heat generation	7-9 vs. 0 dpi	Fundic	No	0.0263499	3	13	11.4656	IL1B IL1A PTGES
GO:0048003	Antigen processing and presentation of lipid antigen via MHC class Ib	7-9 vs. 0 dpi	Fundic	Yes	0.0263499	3	13	11.4656	CD1E
GO:0048007	Antigen processing and presentation, exogenous lipid antigen via MHC class Ib	7-9 vs. 0 dpi	Fundic	Yes	0.0263499	3	13	11.4656	CD1E
GO:1900120	Regulation of receptor binding	7-9 vs. 0 dpi	Fundic	No	0.0263499	3	13	11.4656	BDNF MMP9 ADIPOQ
GO:0030282	Bone mineralization	7-9 vs. 0 dpi	Fundic	No	0.0277743	7	89	3.90774	OMD KL ISG15 MMP13 DUOX2 ALOX5 FGF23
GO:2000027	Regulation of animal organ morphogenesis	7-9 vs. 0 dpi	Fundic	No	0.0277743	7	89	3.90774	AJAP1 SP6 WNT9B PKHD1 STOX1 CTHRC1 SIX4
GO:0002821	Positive regulation of adaptive immune response	7-9 vs. 0 dpi	Fundic	Yes	0.0291011	7	90	3.86432	IL1B FCER2 CD1E IL4 C3
GO:0048525	Negative regulation of viral process	7-9 vs. 0 dpi	Fundic	No	0.0291011	6	67	4.44932	ISG15 ISG20 APOBEC3Z1 OAS1Y TRIM6
GO:0043268	Positive regulation of potassium ion transport	7-9 vs. 0 dpi	Fundic	No	0.0291011	4	28	7.09773	LRRC55 TREM2 KCNE5 LRRC38
GO:0034239	Regulation of macrophage fusion	7-9 vs. 0 dpi	Fundic	Yes	0.0294087	2	4	24.842	TREM2 OCSTAMP
GO:0034241	Positive regulation of macrophage fusion	7-9 vs. 0 dpi	Fundic	Yes	0.0294087	2	4	24.842	TREM2 OCSTAMP
GO:0010726	Positive regulation of hydrogen peroxide metabolic process	7-9 vs. 0 dpi	Fundic	No	0.0294087	2	4	24.842	DUOXA2 DUOXA1
GO:0015889	Cobalamin transport	7-9 vs. 0 dpi	Fundic	No	0.0294087	2	4	24.842	AMN TCN1
GO:0051902	Negative regulation of mitochondrial depolarization	7-9 vs. 0 dpi	Fundic	No	0.0294087	2	4	24.842	IFI6 HSH2D
GO:0090080	Positive regulation of MAPKKK cascade by fibroblast growth factor receptor signaling pathway	7-9 vs. 0 dpi	Fundic	No	0.0294087	2	4	24.842	KL FGF23
GO:2001300	Lipoxin metabolic process	7-9 vs. 0 dpi	Fundic	No	0.0294087	2	4	24.842	ALOX5 ALOX12
GO:2001301	Lipoxin biosynthetic process	7-9 vs. 0 dpi	Fundic	No	0.0294087	2	4	24.842	ALOX5 ALOX12
GO:0002711	Positive regulation of T cell mediated immunity	7-9 vs. 0 dpi	Fundic	Yes	0.0306826	5	47	5.28554	IL1B CD1E IL4
GO:2000403	Positive regulation of lymphocyte migration	7-9 vs. 0 dpi	Fundic	Yes	0.03194	4	29	6.85298	CXCL10 XCL1 MADCAM1
GO:1903900	Regulation of viral life cycle	7-9 vs. 0 dpi	Fundic	No	0.0331077	8	118	3.36841	CLEC4G ISG15 ISG20 CXCL8 APOBEC3Z1 OAS1Y TRIM6
GO:0002532	Production of molecular mediator involved in inflammatory response	7-9 vs. 0 dpi	Fundic	Yes	0.0332672	5	48	5.17543	IL1R2 PLA2G3 ALOX5AP CLEC7A ALOX5
GO:0045089	Positive regulation of innate immune response	7-9 vs. 0 dpi	Fundic	Yes	0.0346422	6	70	4.25864	EREG TLR9 SPI1 LAG3 TRIM6 MMP12
GO:0010976	Positive regulation of neuron projection development	7-9 vs. 0 dpi	Fundic	No	0.0346422	6	70	4.25864	EPHA3 NTRK2 PLA2G3 AVIL PTK6 NEGR1
GO:0072678	T cell migration	7-9 vs. 0 dpi	Fundic	Yes	0.0361031	5	49	5.06981	CXCL10 CXCL11 XCL1 SPN
GO:0001959	Regulation of cytokine-mediated signaling pathway	7-9 vs. 0 dpi	Fundic	Yes	0.0370844	7	95	3.66093	SOCS1 IL1R2 TREM2 ISG15 TRIM6 ADIPOQ MMP12
GO:0010743	Regulation of macrophage derived foam cell differentiation	7-9 vs. 0 dpi	Fundic	Yes	0.0370844	3	15	9.93682	CSF2 PLA2G3 ADIPOQ
GO:1901018	Positive regulation of potassium ion transmembrane transporter activity	7-9 vs. 0 dpi	Fundic	No	0.0370844	3	15	9.93682	LRRC55 TREM2 LRRC38
GO:2000401	Regulation of lymphocyte migration	7-9 vs. 0 dpi	Fundic	Yes	0.0384978	5	50	4.96841	CXCL10 XCL1 SPN MADCAM1
GO:0071677	Positive regulation of mononuclear cell migration	7-9 vs. 0 dpi	Fundic	No	0.0384978	5	50	4.96841	CXCL10 XCL1 SPI1 MADCAM1
GO:0050729	Positive regulation of inflammatory response	7-9 vs. 0 dpi	Fundic	Yes	0.0385842	6	72	4.14034	IL1B TREM2 PLA2G3 OSM C3 TLR9
GO:0018958	Phenol-containing compound metabolic process	7-9 vs. 0 dpi	Fundic	No	0.0385842	6	72	4.14034	DIO2 DUOX2 DUOXA2 DUOXA1 DUOX1 DAO
GO:0002704	Negative regulation of leukocyte mediated immunity	7-9 vs. 0 dpi	Fundic	Yes	0.0388604	4	31	6.41085	PARP3 IL4I1 CLEC4G SPI1
GO:0002687	Positive regulation of leukocyte migration	7-9 vs. 0 dpi	Fundic	Yes	0.04322	7	99	3.51302	CXCL10 TREM2 XCL1 TNFRSF18 SPI1 MADCAM1
GO:0030225	Macrophage differentiation	7-9 vs. 0 dpi	Fundic	Yes	0.04322	4	32	6.21051	CSF2 CEBPE SPI1 ADIPOQ
GO:0031394	Positive regulation of prostaglandin biosynthetic process	7-9 vs. 0 dpi	Fundic	Yes	0.04322	2	5	19.8736	IL1B PLA2G3
GO:0034238	Macrophage fusion	7-9 vs. 0 dpi	Fundic	Yes	0.04322	2	5	19.8736	TREM2 OCSTAMP
GO:0070487	Monocyte aggregation	7-9 vs. 0 dpi	Fundic	Yes	0.04322	2	5	19.8736	IL1B HAS2
GO:0051963	Regulation of synapse assembly	7-9 vs. 0 dpi	Fundic	No	0.04322	6	74	4.02844	LRRN1 BDNF NTRK2 LINGO2 GPC6 SIX4
GO:0032768	Regulation of monooxygenase activity	7-9 vs. 0 dpi	Fundic	No	0.04322	4	32	6.21051	IL1B FCER2 VDR FGF23
GO:0006842	Tricarboxylic acid transport	7-9 vs. 0 dpi	Fundic	No	0.04322	2	5	19.8736	SLC13A3 SLC13A5
GO:0015746	Citrate transport	7-9 vs. 0 dpi	Fundic	No	0.04322	2	5	19.8736	SLC13A3 SLC13A5
GO:0018101	Protein citrullination	7-9 vs. 0 dpi	Fundic	No	0.04322	2	5	19.8736	PADI1 PADI4
GO:0036414	Histone citrullination	7-9 vs. 0 dpi	Fundic	No	0.04322	2	5	19.8736	PADI1 PADI4
GO:0046541	Saliva secretion	7-9 vs. 0 dpi	Fundic	No	0.04322	2	5	19.8736	CHRM1 TIFAB
GO:0060708	Spongiotrophoblast differentiation	7-9 vs. 0 dpi	Fundic	No	0.04322	2	5	19.8736	SOCS3 ASCL2
GO:0097176	Epoxide metabolic process	7-9 vs. 0 dpi	Fundic	No	0.04322	2	5	19.8736	ALOX5 ALOX12
GO:1900122	Positive regulation of receptor binding	7-9 vs. 0 dpi	Fundic	No	0.04322	2	5	19.8736	BDNF MMP9
GO:1904180	Negative regulation of membrane depolarization	7-9 vs. 0 dpi	Fundic	No	0.04322	2	5	19.8736	IFI6 HSH2D
GO:0042129	Regulation of T cell proliferation	7-9 vs. 0 dpi	Fundic	Yes	0.0443026	8	126	3.15455	IL1B IL4I1 CTLA4 CLEC4G PDCD1LG2 PLA2G2D4 PLA2G2D1
GO:0032692	Negative regulation of interleukin-1 production	7-9 vs. 0 dpi	Fundic	Yes	0.0481674	3	17	8.76778	IL1R2 TREM2 FFAR1
GO:0060143	Positive regulation of syncytium formation by plasma membrane fusion	7-9 vs. 0 dpi	Fundic	No	0.0481674	3	17	8.76778	TREM2 OCSTAMP CXCL9
GO:0001910	Regulation of leukocyte mediated cytotoxicity	7-9 vs. 0 dpi	Fundic	Yes	0.0487564	5	54	4.60038	CD1E SPI1 LAG3
GO:1901379	Regulation of potassium ion transmembrane transport	7-9 vs. 0 dpi	Fundic	No	0.0487564	5	54	4.60038	KCNE1 LRRC55 TREM2 KCNE5 LRRC38
GO:0060759	Regulation of response to cytokine stimulus	7-9 vs. 0 dpi	Fundic	Yes	0.0489316	7	102	3.40969	SOCS1 IL1R2 TREM2 ISG15 TRIM6 ADIPOQ MMP12
GO:0006952	Defense response	10 vs. 0 dpi	Fundic	Yes	6.67e-26	82	1094	4.23405	ADAMTS5 CCL17 LTF IL1B NAIP NEUROD2 KNG1 CXCL11 STAB2 IL1R2 PLP1 C2 IFI6 IFIH1 FN1 SOCS3 MX2 TNFSF11 IFIT3 DTX3L EREG IL1A BATF2 PLA2G3 MLKL ZBP1 S100A12 BPI CLEC7A OAS2 ISG15 ISG20 RSAD2 OSM DUOX2 DUOXA2 DUOXA1 DUOX1 PARP14 IL22RA2 HAMP C3 ORM1 TREM1 CCL22 CHI3L1 NOX4 CXCL8 ENPP3 CLEC5A CCL3 PLA2G1B CXCR1 MX1 IFI44L IFIT2 TRIM40 OAS1Z APOBEC3Z1 MRC1 NLRP12 CFHR5 CLEC4D OAS1Y AGTR2 CFB TRIM6 CXCL…
GO:0006955	Immune response	10 vs. 0 dpi	Fundic	Yes	1.49e-22	85	1326	3.62105	CD274 ADAMTS5 CTSL CCL17 LTF IL1B CSF2 NAIP C8B CXCL11 STAB2 IL10 C2 IFI6 IFIH1 MX2 TNFSF11 CD1E IFIT3 DTX3L EREG IL1A BATF2 PLA2G3 MLKL ZBP1 S100A12 CTLA4 CLEC4G BPI CCL8 CLEC7A OAS2 ISG15 ISG20 RSAD2 OSM PARP14 HAMP C3 CCL22 TNFSF15 BLA-DQB CXCL8 ENPP3 PRG3 CLEC5A FCGR2B CCL3 PLA2G1B MX1 IFI44L IFI44 CFI IFIT2 TRIM40 OAS1Z APOBEC3Z1 MRC1 FCGR2A CFHR5 CLEC4D OAS1Y CD1D MARCHF1 CFB ITGAM TRIM6 CX…
GO:0044419	Biological process involved in interspecies interaction between organisms	10 vs. 0 dpi	Fundic	No	6.95e-18	69	1072	3.63591	CD274 ADAMTS5 CTSL CCL17 LTF IL1B NAIP STAB2 C2 IFI6 IFIH1 FN1 MX2 APOB IFIT3 DTX3L EREG BATF2 THRSP ANKRD1 MLKL ZBP1 S100A12 CLEC4G BPI CCL8 CLEC7A OAS2 ISG15 ISG20 CA3 RSAD2 PARP14 HAMP C3 CCL22 CXCL8 CLEC5A POU2F3 GZMA CCL3 PLA2G1B MX1 IFI44L IFI44 IFIT2 TRIM40 OAS1Z APOBEC3Z1 MRC1 CFHR5 CLEC4D OAS1Y CFB TRIM6 CXCL9 CCL26 MMP12 OAS1X
GO:0043207	Response to external biotic stimulus	10 vs. 0 dpi	Fundic	No	4.14e-17	64	975	3.70795	CD274 ADAMTS5 CCL17 LTF IL1B NAIP STAB2 C2 IFI6 IFIH1 MX2 APOB IFIT3 DTX3L EREG BATF2 THRSP ANKRD1 MLKL ZBP1 S100A12 BPI CLEC7A OAS2 ISG15 ISG20 CA3 RSAD2 PARP14 HAMP C3 CCL22 CXCL8 CLEC5A GZMA CCL3 PLA2G1B MX1 IFI44L IFI44 IFIT2 TRIM40 OAS1Z APOBEC3Z1 MRC1 CFHR5 CLEC4D OAS1Y CFB TRIM6 CXCL9 CCL26 MMP12 OAS1X
GO:0051707	Response to other organism	10 vs. 0 dpi	Fundic	No	4.14e-17	64	974	3.71176	CD274 ADAMTS5 CCL17 LTF IL1B NAIP STAB2 C2 IFI6 IFIH1 MX2 APOB IFIT3 DTX3L EREG BATF2 THRSP ANKRD1 MLKL ZBP1 S100A12 BPI CLEC7A OAS2 ISG15 ISG20 CA3 RSAD2 PARP14 HAMP C3 CCL22 CXCL8 CLEC5A GZMA CCL3 PLA2G1B MX1 IFI44L IFI44 IFIT2 TRIM40 OAS1Z APOBEC3Z1 MRC1 CFHR5 CLEC4D OAS1Y CFB TRIM6 CXCL9 CCL26 MMP12 OAS1X
GO:0098542	Defense response to other organism	10 vs. 0 dpi	Fundic	Yes	5.47e-17	55	735	4.22702	ADAMTS5 CCL17 LTF NAIP STAB2 C2 IFI6 IFIH1 MX2 IFIT3 DTX3L EREG BATF2 MLKL ZBP1 S100A12 BPI CLEC7A OAS2 ISG15 ISG20 RSAD2 PARP14 HAMP C3 CCL22 CLEC5A CCL3 PLA2G1B MX1 IFI44L IFIT2 TRIM40 OAS1Z APOBEC3Z1 MRC1 CFHR5 CLEC4D OAS1Y CFB TRIM6 CXCL9 CCL26 MMP12 OAS1X
GO:0009607	Response to biotic stimulus	10 vs. 0 dpi	Fundic	No	1.46e-16	64	1005	3.59727	CD274 ADAMTS5 CCL17 LTF IL1B NAIP STAB2 C2 IFI6 IFIH1 MX2 APOB IFIT3 DTX3L EREG BATF2 THRSP ANKRD1 MLKL ZBP1 S100A12 BPI CLEC7A OAS2 ISG15 ISG20 CA3 RSAD2 PARP14 HAMP C3 CCL22 CXCL8 CLEC5A GZMA CCL3 PLA2G1B MX1 IFI44L IFI44 IFIT2 TRIM40 OAS1Z APOBEC3Z1 MRC1 CFHR5 CLEC4D OAS1Y CFB TRIM6 CXCL9 CCL26 MMP12 OAS1X
GO:0034097	Response to cytokine	10 vs. 0 dpi	Fundic	Yes	2.48e-12	45	653	3.89277	CCL17 IL1B CSF2 CXCL11 IL1R2 CRLF1 IFIH1 SOCS3 MX2 RHEX TNFSF11 IFIT3 EREG IL1A XAF1 ANKRD1 ZBP1 HK2 OAS2 ISG15 OSM DUOX1 PARP14 IL22RA2 CCL22 CHI3L1 CXCL8 HAS2 CCL3 CXCR1 OCSTAMP MX1 IFIT2 CXCR2 MRC1 NLRP12 IL17REL TRIM6 CCL26 MMP12
GO:0045087	Innate immune response	10 vs. 0 dpi	Fundic	Yes	4.75e-11	37	492	4.24811	CCL17 LTF C2 IFI6 IFIH1 EREG ZBP1 CLEC7A OAS2 ISG15 PARP14 C3 CCL22 CLEC5A CCL3 PLA2G1B MX1 TRIM40 OAS1Z APOBEC3Z1 MRC1 CLEC4D OAS1Y CFB TRIM6 CCL26 MMP12 OAS1X
GO:0071345	Cellular response to cytokine stimulus	10 vs. 0 dpi	Fundic	Yes	4.92e-11	41	601	3.85362	CCL17 IL1B CSF2 CXCL11 IL1R2 CRLF1 SOCS3 RHEX TNFSF11 IFIT3 EREG IL1A ANKRD1 ZBP1 HK2 OAS2 ISG15 OSM DUOX1 PARP14 IL22RA2 CCL22 CXCL8 HAS2 CCL3 CXCR1 OCSTAMP MX1 IFIT2 CXCR2 MRC1 NLRP12 IL17REL TRIM6 CCL26 MMP12
GO:0051607	Defense response to virus	10 vs. 0 dpi	Fundic	Yes	2.5e-10	23	197	6.59509	IFI6 IFIH1 MX2 IFIT3 DTX3L MLKL ZBP1 OAS2 ISG15 ISG20 RSAD2 MX1 IFI44L IFIT2 OAS1Z APOBEC3Z1 OAS1Y TRIM6 CXCL9 MMP12 OAS1X
GO:0140546	Defense response to symbiont	10 vs. 0 dpi	Fundic	Yes	2.5e-10	23	197	6.59509	IFI6 IFIH1 MX2 IFIT3 DTX3L MLKL ZBP1 OAS2 ISG15 ISG20 RSAD2 MX1 IFI44L IFIT2 OAS1Z APOBEC3Z1 OAS1Y TRIM6 CXCL9 MMP12 OAS1X
GO:0006954	Inflammatory response	10 vs. 0 dpi	Fundic	Yes	1.9e-09	32	428	4.22343	CCL17 IL1B NAIP KNG1 CXCL11 IL1R2 PLP1 FN1 SOCS3 TNFSF11 IL1A PLA2G3 CLEC7A OSM DUOXA2 DUOXA1 IL22RA2 HAMP C3 ORM1 TREM1 CCL22 CHI3L1 CXCL8 ENPP3 CCL3 CXCR1 NLRP12 AGTR2 CCL26
GO:0009615	Response to virus	10 vs. 0 dpi	Fundic	Yes	6.65e-09	24	254	5.33748	IFI6 IFIH1 MX2 APOB IFIT3 DTX3L MLKL ZBP1 OAS2 ISG15 ISG20 RSAD2 MX1 IFI44L IFIT2 OAS1Z APOBEC3Z1 OAS1Y TRIM6 CXCL9 MMP12 OAS1X
GO:0070372	Regulation of ERK1 and ERK2 cascade	10 vs. 0 dpi	Fundic	No	6.66e-08	20	195	5.79368	GCG CCL17 IL1B FN1 DUSP9 TNFSF11 EPHB1 MT3 CCL22 CHI3L1 NOX4 ADCYAP1 CCL3 FGF23 P2RY6 ROS1 CCL26 IL26
GO:0019221	Cytokine-mediated signaling pathway	10 vs. 0 dpi	Fundic	Yes	8.01e-08	27	363	4.20161	CCL17 IL1B CXCL11 IL1R2 CRLF1 RHEX TNFSF11 EREG IL1A ZBP1 OAS2 ISG15 OSM DUOX1 PARP14 IL22RA2 CCL22 CCL3 CXCR1 MX1 CXCR2 IL17REL TRIM6 CCL26 MMP12
GO:0070371	ERK1 and ERK2 cascade	10 vs. 0 dpi	Fundic	No	2.03e-07	20	209	5.40559	GCG CCL17 IL1B FN1 DUSP9 TNFSF11 EPHB1 MT3 CCL22 CHI3L1 NOX4 ADCYAP1 CCL3 FGF23 P2RY6 ROS1 CCL26 IL26
GO:0045071	Negative regulation of viral genome replication	10 vs. 0 dpi	Fundic	No	2.54e-07	10	40	14.1221	LTF ISG15 ISG20 RSAD2 MX1 OAS1Z APOBEC3Z1 OAS1Y TRIM6 OAS1X
GO:0045069	Regulation of viral genome replication	10 vs. 0 dpi	Fundic	No	1.78e-06	11	62	10.0221	LTF ISG15 ISG20 RSAD2 CXCL8 MX1 OAS1Z APOBEC3Z1 OAS1Y TRIM6 OAS1X
GO:0070374	Positive regulation of ERK1 and ERK2 cascade	10 vs. 0 dpi	Fundic	No	2.29e-06	15	133	6.37087	GCG CCL17 TNFSF11 MT3 CCL22 CHI3L1 NOX4 ADCYAP1 CCL3 FGF23 P2RY6 CCL26 IL26
GO:0030574	Collagen catabolic process	10 vs. 0 dpi	Fundic	No	2.29e-06	8	27	16.7373	CTSL MMP7 MMP13 MMP9 MMP3 MMP1 MMP12
GO:0070555	Response to interleukin-1	10 vs. 0 dpi	Fundic	Yes	3.68e-06	12	83	8.16699	CCL17 IL1B IL1R2 ANKRD1 CCL22 CHI3L1 CXCL8 HAS2 CCL3 CCL26
GO:0071347	Cellular response to interleukin-1	10 vs. 0 dpi	Fundic	Yes	5.57e-06	11	70	8.87674	CCL17 IL1B IL1R2 ANKRD1 CCL22 CXCL8 HAS2 CCL3 CCL26
GO:0019079	Viral genome replication	10 vs. 0 dpi	Fundic	No	7.54e-06	12	89	7.61641	LTF CCL8 ISG15 ISG20 RSAD2 CXCL8 MX1 OAS1Z APOBEC3Z1 OAS1Y TRIM6 OAS1X
GO:0001819	Positive regulation of cytokine production	10 vs. 0 dpi	Fundic	Yes	2.61e-05	21	314	3.77788	IL1B CSF2 IFIH1 CCBE1 EREG IL1A PLA2G3 CLEC7A OAS2 ISG15 RSAD2 OSM C3 CHI3L1 CLEC5A ADCYAP1 FAM71F2 ZNF580 TRIM6 IL26 MMP12
GO:0048525	Negative regulation of viral process	10 vs. 0 dpi	Fundic	No	3.07e-05	10	67	8.4311	LTF ISG15 ISG20 RSAD2 MX1 OAS1Z APOBEC3Z1 OAS1Y TRIM6 OAS1X
GO:0009617	Response to bacterium	10 vs. 0 dpi	Fundic	Yes	3.21e-05	26	466	3.15171	CD274 ADAMTS5 LTF IL1B NAIP STAB2 THRSP ANKRD1 BPI OAS2 ISG15 CA3 HAMP C3 CXCL8 GZMA PLA2G1B IFI44 MRC1 CLEC4D TRIM6 CXCL9
GO:0071346	Cellular response to interferon-gamma	10 vs. 0 dpi	Fundic	Yes	3.25e-05	11	85	7.31026	CCL17 PARP14 CCL22 CCL3 MRC1 CCL26
GO:0043408	Regulation of MAPK cascade	10 vs. 0 dpi	Fundic	No	0.000108336	24	437	3.10234	GCG CCL17 IL1B UNC5CL NTRK1 FN1 DUSP9 TNFSF11 CLEC7A EPHB1 OSM MT3 CCL22 CHI3L1 NOX4 ADCYAP1 CCL3 FGF23 P2RY6 ROS1 CCL26 IL26
GO:1903900	Regulation of viral life cycle	10 vs. 0 dpi	Fundic	No	0.000118815	12	118	5.74458	LTF CLEC4G ISG15 ISG20 RSAD2 CXCL8 MX1 OAS1Z APOBEC3Z1 OAS1Y TRIM6 OAS1X
GO:0042554	Superoxide anion generation	10 vs. 0 dpi	Fundic	No	0.000159145	6	22	15.4059	NOX5 CLEC7A DUOX2 DUOX1 NOX4 ITGAM
GO:0070098	Chemokine-mediated signaling pathway	10 vs. 0 dpi	Fundic	Yes	0.000205395	9	66	7.70296	CCL17 CXCL11 CCL22 CCL3 CXCR1 CXCR2 CCL26
GO:0043410	Positive regulation of MAPK cascade	10 vs. 0 dpi	Fundic	No	0.000216273	19	306	3.50745	GCG CCL17 UNC5CL NTRK1 TNFSF11 CLEC7A OSM MT3 CCL22 CHI3L1 NOX4 ADCYAP1 CCL3 FGF23 P2RY6 CCL26 IL26
GO:0034341	Response to interferon-gamma	10 vs. 0 dpi	Fundic	Yes	0.000297589	11	109	5.70066	CCL17 PARP14 CCL22 CCL3 MRC1 CCL26
GO:0050792	Regulation of viral process	10 vs. 0 dpi	Fundic	No	0.000298179	12	132	5.13531	LTF CLEC4G ISG15 ISG20 RSAD2 CXCL8 MX1 OAS1Z APOBEC3Z1 OAS1Y TRIM6 OAS1X
GO:0044070	Regulation of anion transport	10 vs. 0 dpi	Fundic	No	0.000298179	7	38	10.4058	CFTR TNFSF11 PLA2G3 ABCB11 FGF23 HRH3 ROS1
GO:1990868	Response to chemokine	10 vs. 0 dpi	Fundic	Yes	0.00041693	9	74	6.87021	CCL17 CXCL11 CCL22 CCL3 CXCR1 CXCR2 CCL26
GO:1990869	Cellular response to chemokine	10 vs. 0 dpi	Fundic	Yes	0.00041693	9	74	6.87021	CCL17 CXCL11 CCL22 CCL3 CXCR1 CXCR2 CCL26
GO:0050665	Hydrogen peroxide biosynthetic process	10 vs. 0 dpi	Fundic	No	0.00041693	4	8	28.2442	DUOX2 DUOXA2 DUOXA1 DUOX1
GO:0032963	Collagen metabolic process	10 vs. 0 dpi	Fundic	No	0.000656973	8	60	7.53178	CTSL MMP7 MMP13 MMP9 MMP3 MMP1 MMP12
GO:0002548	Monocyte chemotaxis	10 vs. 0 dpi	Fundic	Yes	0.0006928	7	44	8.98679	CCL17 TNFSF11 CCL22 CCL3 CCL26
GO:0048247	Lymphocyte chemotaxis	10 vs. 0 dpi	Fundic	Yes	0.0006928	7	44	8.98679	CCL17 CXCL11 CCL22 CCL3 CCL26
GO:0019058	Viral life cycle	10 vs. 0 dpi	Fundic	No	0.000728989	14	198	3.99413	CTSL LTF CLEC4G CCL8 ISG15 ISG20 RSAD2 CXCL8 MX1 OAS1Z APOBEC3Z1 OAS1Y TRIM6 OAS1X
GO:0001906	Cell killing	10 vs. 0 dpi	Fundic	Yes	0.000728989	10	101	5.59291	LTF CD1E S100A12 CLEC7A C3 CFHR5 CD1D
GO:0006801	Superoxide metabolic process	10 vs. 0 dpi	Fundic	No	0.00083271	7	46	8.59606	NOX5 CLEC7A DUOX2 DUOX1 MT3 NOX4 ITGAM
GO:0072593	Reactive oxygen species metabolic process	10 vs. 0 dpi	Fundic	No	0.000883838	12	151	4.48914	IFI6 NOX5 HK2 CLEC7A DUOX2 DUOXA2 DUOXA1 DUOX1 MT3 NOX4 MMP3 ITGAM
GO:0031347	Regulation of defense response	10 vs. 0 dpi	Fundic	Yes	0.00111946	19	355	3.02332	IL1B SOCS3 TNFSF11 DTX3L EREG PLA2G3 ZBP1 ISG15 OSM DUOXA2 DUOXA1 PARP14 IL22RA2 HAMP C3 ENPP3 NLRP12 TRIM6 MMP12
GO:0034612	Response to tumor necrosis factor	10 vs. 0 dpi	Fundic	No	0.00122786	12	157	4.31758	CCL17 TNFSF11 ANKRD1 CCL22 CHI3L1 CXCL8 HAS2 CCL3 OCSTAMP CCL26
GO:0002699	Positive regulation of immune effector process	10 vs. 0 dpi	Fundic	Yes	0.00159039	12	163	4.15865	IL1B CD1E PLA2G3 CLEC7A RSAD2 C3 ENPP3 CD1D ITGAM TRIM6
GO:0006953	Acute-phase response	10 vs. 0 dpi	Fundic	Yes	0.00159039	5	22	12.8383	IL1B FN1 TNFSF11 IL1A ORM1
GO:0042403	Thyroid hormone metabolic process	10 vs. 0 dpi	Fundic	No	0.00159039	5	22	12.8383	DIO2 DUOX2 DUOXA2 DUOXA1 DUOX1
GO:0071356	Cellular response to tumor necrosis factor	10 vs. 0 dpi	Fundic	No	0.00182603	11	140	4.43837	CCL17 TNFSF11 ANKRD1 CCL22 CXCL8 HAS2 CCL3 OCSTAMP CCL26
GO:0048006	Antigen processing and presentation, endogenous lipid antigen via MHC class Ib	10 vs. 0 dpi	Fundic	Yes	0.00188206	4	12	18.8295	CD1E CD1D
GO:0002526	Acute inflammatory response	10 vs. 0 dpi	Fundic	Yes	0.00191813	7	54	7.32257	IL1B FN1 TNFSF11 IL1A C3 ORM1 TREM1
GO:0016032	Viral process	10 vs. 0 dpi	Fundic	No	0.00229394	15	257	3.29699	CTSL LTF CLEC4G CCL8 ISG15 ISG20 RSAD2 CXCL8 POU2F3 MX1 OAS1Z APOBEC3Z1 OAS1Y TRIM6 OAS1X
GO:0048003	Antigen processing and presentation of lipid antigen via MHC class Ib	10 vs. 0 dpi	Fundic	Yes	0.00231917	4	13	17.381	CD1E CD1D
GO:0048007	Antigen processing and presentation, exogenous lipid antigen via MHC class Ib	10 vs. 0 dpi	Fundic	Yes	0.00231917	4	13	17.381	CD1E CD1D
GO:0002705	Positive regulation of leukocyte mediated immunity	10 vs. 0 dpi	Fundic	Yes	0.00285222	9	101	5.03362	IL1B CD1E CLEC7A RSAD2 C3 CD1D ITGAM
GO:0050766	Positive regulation of phagocytosis	10 vs. 0 dpi	Fundic	Yes	0.00287231	6	41	8.26659	IL1B C2 CLEC7A C3 CL43
GO:0051965	Positive regulation of synapse assembly	10 vs. 0 dpi	Fundic	No	0.00323197	6	42	8.06977	NTRK1 BDNF LRRTM2 CBLN1 EPHB1 SYNDIG1
GO:0060700	Regulation of ribonuclease activity	10 vs. 0 dpi	Fundic	No	0.00365839	3	6	28.2442	OAS1Z OAS1Y OAS1X
GO:0042742	Defense response to bacterium	10 vs. 0 dpi	Fundic	Yes	0.00388112	14	242	3.26792	ADAMTS5 LTF NAIP STAB2 BPI OAS2 ISG15 HAMP PLA2G1B CLEC4D
GO:0002703	Regulation of leukocyte mediated immunity	10 vs. 0 dpi	Fundic	Yes	0.00438653	11	159	3.908	IL1B CD1E PLA2G3 CLEC4G CLEC7A RSAD2 C3 CD1D ITGAM
GO:0002709	Regulation of T cell mediated immunity	10 vs. 0 dpi	Fundic	Yes	0.00451517	7	64	6.17842	IL1B CD1E CLEC4G RSAD2 CD1D
GO:0042743	Hydrogen peroxide metabolic process	10 vs. 0 dpi	Fundic	No	0.00470869	5	29	9.73937	DUOX2 DUOXA2 DUOXA1 DUOX1 MMP3
GO:0006590	Thyroid hormone generation	10 vs. 0 dpi	Fundic	No	0.00489059	4	16	14.1221	DUOX2 DUOXA2 DUOXA1 DUOX1
GO:0030593	Neutrophil chemotaxis	10 vs. 0 dpi	Fundic	Yes	0.00523268	7	66	5.99119	CCL17 CCL22 CXCL8 CCL3 CCL26
GO:0031640	Killing of cells of other organism	10 vs. 0 dpi	Fundic	Yes	0.00530869	5	30	9.41473	LTF S100A12 CLEC7A CFHR5
GO:0002711	Positive regulation of T cell mediated immunity	10 vs. 0 dpi	Fundic	Yes	0.0054018	6	47	7.21128	IL1B CD1E RSAD2 CD1D
GO:0010310	Regulation of hydrogen peroxide metabolic process	10 vs. 0 dpi	Fundic	No	0.00568044	3	7	24.2093	DUOXA2 DUOXA1 MMP3
GO:0009620	Response to fungus	10 vs. 0 dpi	Fundic	Yes	0.00601352	5	31	9.11103	LTF S100A12 CLEC7A HAMP
GO:0043393	Regulation of protein binding	10 vs. 0 dpi	Fundic	No	0.00697897	10	143	3.95024	GCG BDNF TNFSF11 SPON1 ITGA4 DTX3L MMP9 CTHRC1 IFIT2 CFHR5
GO:0032069	Regulation of nuclease activity	10 vs. 0 dpi	Fundic	No	0.00697897	4	18	12.553	GZMA OAS1Z OAS1Y OAS1X
GO:0090103	Cochlea morphogenesis	10 vs. 0 dpi	Fundic	No	0.00697897	4	18	12.553	TSHR TIFAB GRHL3 CTHRC1
GO:1903793	Positive regulation of anion transport	10 vs. 0 dpi	Fundic	No	0.00697897	4	18	12.553	CFTR TNFSF11 PLA2G3 ABCB11
GO:0001660	Fever generation	10 vs. 0 dpi	Fundic	No	0.00814717	3	8	21.1831	IL1B TNFSF11 IL1A
GO:0002697	Regulation of immune effector process	10 vs. 0 dpi	Fundic	Yes	0.00848314	13	235	3.12489	IL1B CD1E PLA2G3 CLEC4G CLEC7A RSAD2 C3 ENPP3 CD1D ITGAM TRIM6
GO:0010951	Negative regulation of endopeptidase activity	10 vs. 0 dpi	Fundic	No	0.00892802	12	206	3.29058	LTF NAIP KNG1 IFI6 SFN MT3 C3 FETUB MMP9
GO:0042509	Regulation of tyrosine phosphorylation of STAT protein	10 vs. 0 dpi	Fundic	No	0.00920107	6	53	6.39491	CSF2 CRLF1 SOCS3 OSM PARP14 IL22RA2
GO:0032309	Icosanoid secretion	10 vs. 0 dpi	Fundic	No	0.00962734	5	35	8.06977	TNFSF11 PLA2G3 PLA2G1B PLA2G5 PLA2G2F
GO:0002456	T cell mediated immunity	10 vs. 0 dpi	Fundic	Yes	0.009781	7	75	5.27225	IL1B CD1E CLEC4G RSAD2 CD1D
GO:0010466	Negative regulation of peptidase activity	10 vs. 0 dpi	Fundic	No	0.009781	12	209	3.24335	LTF NAIP KNG1 IFI6 SFN MT3 C3 FETUB MMP9
GO:0050727	Regulation of inflammatory response	10 vs. 0 dpi	Fundic	Yes	0.010703	12	212	3.19746	IL1B SOCS3 TNFSF11 PLA2G3 OSM DUOXA2 DUOXA1 IL22RA2 HAMP C3 ENPP3 NLRP12
GO:0006959	Humoral immune response	10 vs. 0 dpi	Fundic	Yes	0.010703	11	182	3.41413	LTF IL1B C8B C2 S100A12 C3 PLA2G1B CFI CFB
GO:0010744	Positive regulation of macrophage derived foam cell differentiation	10 vs. 0 dpi	Fundic	Yes	0.0107204	3	9	18.8295	CSF2 APOB PLA2G3
GO:0050832	Defense response to fungus	10 vs. 0 dpi	Fundic	Yes	0.0112735	4	21	10.7597	LTF S100A12 HAMP
GO:0006956	Complement activation	10 vs. 0 dpi	Fundic	No	0.0112735	6	56	6.05233	IL1B C8B C2 C3 CFI CFB
GO:0015718	Monocarboxylic acid transport	10 vs. 0 dpi	Fundic	No	0.0113745	7	78	5.06947	TNFSF11 SLC5A8 PLA2G3 PLA2G1B ABCB11 PLA2G5 PLA2G2F
GO:2000377	Regulation of reactive oxygen species metabolic process	10 vs. 0 dpi	Fundic	No	0.0122051	7	79	5.0053	HK2 CLEC7A DUOXA2 DUOXA1 MT3 MMP3 ITGAM
GO:0050764	Regulation of phagocytosis	10 vs. 0 dpi	Fundic	Yes	0.0131532	6	58	5.84362	IL1B C2 CLEC7A C3 CL43
GO:0061436	Establishment of skin barrier	10 vs. 0 dpi	Fundic	No	0.0131532	4	22	10.2706	SFN CLDN1 GRHL3 ALOX12
GO:1990266	Neutrophil migration	10 vs. 0 dpi	Fundic	Yes	0.0137127	7	81	4.88171	CCL17 CCL22 CXCL8 CCL3 CCL26
GO:0007260	Tyrosine phosphorylation of STAT protein	10 vs. 0 dpi	Fundic	No	0.0140316	6	59	5.74458	CSF2 CRLF1 SOCS3 OSM PARP14 IL22RA2
GO:0010575	Positive regulation of vascular endothelial growth factor production	10 vs. 0 dpi	Fundic	No	0.014716	4	23	9.82406	IL1B CCBE1 IL1A C3
GO:0010800	Positive regulation of peptidyl-threonine phosphorylation	10 vs. 0 dpi	Fundic	No	0.014716	4	23	9.82406	GCG CEMIP CHI3L1 TRIM6
GO:0021602	Cranial nerve morphogenesis	10 vs. 0 dpi	Fundic	No	0.014716	4	23	9.82406	EPHB1 KCNA2 TIFAB SEMA3A
GO:0030595	Leukocyte chemotaxis	10 vs. 0 dpi	Fundic	Yes	0.0155419	10	164	3.44441	CCL17 CXCL11 TNFSF11 CCL22 CXCL8 CCL3 ZNF580 CCL26
GO:0001659	Temperature homeostasis	10 vs. 0 dpi	Fundic	No	0.0157107	8	109	4.14594	ADAMTS5 IL1B DIO2 OXT TNFSF11 IL1A TSHR EBF2
GO:2000117	Negative regulation of cysteine-type endopeptidase activity	10 vs. 0 dpi	Fundic	No	0.0157107	6	61	5.55623	LTF NAIP IFI6 SFN MT3 MMP9
GO:0071621	Granulocyte chemotaxis	10 vs. 0 dpi	Fundic	Yes	0.0165981	7	85	4.65198	CCL17 CCL22 CXCL8 CCL3 CCL26
GO:0002475	Antigen processing and presentation via MHC class Ib	10 vs. 0 dpi	Fundic	Yes	0.0165981	4	24	9.41473	CD1E CD1D
GO:0043270	Positive regulation of ion transport	10 vs. 0 dpi	Fundic	No	0.0169971	9	138	3.68402	GCG CXCL11 CFTR CEMIP TNFSF11 RNF207 PLA2G3 ABCB11 CXCL9
GO:0060457	Negative regulation of digestive system process	10 vs. 0 dpi	Fundic	No	0.0171976	3	11	15.4059	ABCG8 HAMP TIFAB
GO:0071715	Icosanoid transport	10 vs. 0 dpi	Fundic	No	0.01759	5	42	6.72481	TNFSF11 PLA2G3 PLA2G1B PLA2G5 PLA2G2F
GO:0002824	Positive regulation of adaptive immune response based on somatic recombination of immune receptors built from immunoglobulin superfamily domains	10 vs. 0 dpi	Fundic	Yes	0.0184859	7	87	4.54504	IL1B CD1E RSAD2 C3 CD1D
GO:0001916	Positive regulation of T cell mediated cytotoxicity	10 vs. 0 dpi	Fundic	Yes	0.0185967	4	25	9.03814	CD1E CD1D
GO:0033561	Regulation of water loss via skin	10 vs. 0 dpi	Fundic	No	0.0185967	4	25	9.03814	SFN CLDN1 GRHL3 ALOX12
GO:0060760	Positive regulation of response to cytokine stimulus	10 vs. 0 dpi	Fundic	Yes	0.0207902	5	44	6.41913	IFIH1 ZBP1 PARP14 TRIM6 MMP12
GO:0050891	Multicellular organismal water homeostasis	10 vs. 0 dpi	Fundic	No	0.0207902	5	44	6.41913	CFTR SFN CLDN1 GRHL3 ALOX12
GO:0019884	Antigen processing and presentation of exogenous antigen	10 vs. 0 dpi	Fundic	Yes	0.0207965	4	26	8.69052	CD1E CD1D
GO:0010574	Regulation of vascular endothelial growth factor production	10 vs. 0 dpi	Fundic	No	0.0207965	4	26	8.69052	IL1B CCBE1 IL1A C3
GO:0002708	Positive regulation of lymphocyte mediated immunity	10 vs. 0 dpi	Fundic	Yes	0.0209342	7	90	4.39354	IL1B CD1E RSAD2 C3 CD1D
GO:0002821	Positive regulation of adaptive immune response	10 vs. 0 dpi	Fundic	Yes	0.0209342	7	90	4.39354	IL1B CD1E RSAD2 C3 CD1D
GO:0072676	Lymphocyte migration	10 vs. 0 dpi	Fundic	Yes	0.0209342	7	90	4.39354	CCL17 CXCL11 CCL22 CCL3 CCL26
GO:0031349	Positive regulation of defense response	10 vs. 0 dpi	Fundic	Yes	0.0216978	9	145	3.50617	IL1B TNFSF11 EREG PLA2G3 ZBP1 OSM C3 TRIM6 MMP12
GO:0060338	Regulation of type I interferon-mediated signaling pathway	10 vs. 0 dpi	Fundic	Yes	0.0228849	4	27	8.36865	ZBP1 ISG15 TRIM6 MMP12
GO:0015908	Fatty acid transport	10 vs. 0 dpi	Fundic	No	0.0237182	6	68	4.98427	TNFSF11 SLC5A8 PLA2G3 PLA2G1B PLA2G5 PLA2G2F
GO:0006575	Cellular modified amino acid metabolic process	10 vs. 0 dpi	Fundic	No	0.0238949	9	148	3.4351	DIO2 GDAP1L1 PLA2G3 DUOX2 DUOXA2 DUOXA1 DUOX1 GSTA5 PLA2G2F
GO:0060340	Positive regulation of type I interferon-mediated signaling pathway	10 vs. 0 dpi	Fundic	Yes	0.0246029	3	13	13.0358	ZBP1 TRIM6 MMP12
GO:0031649	Heat generation	10 vs. 0 dpi	Fundic	No	0.0246029	3	13	13.0358	IL1B TNFSF11 IL1A
GO:0032092	Positive regulation of protein binding	10 vs. 0 dpi	Fundic	No	0.024613	6	69	4.91203	GCG BDNF SPON1 DTX3L MMP9 CTHRC1
GO:0002706	Regulation of lymphocyte mediated immunity	10 vs. 0 dpi	Fundic	Yes	0.0261513	8	122	3.70416	IL1B CD1E CLEC4G RSAD2 C3 CD1D
GO:0007416	Synapse assembly	10 vs. 0 dpi	Fundic	No	0.0261513	8	122	3.70416	NTRK1 SDK1 BDNF LRRTM2 CBLN1 EPHB1 SYNDIG1 IGFN1
GO:0030104	Water homeostasis	10 vs. 0 dpi	Fundic	No	0.0267157	5	48	5.88421	CFTR SFN CLDN1 GRHL3 ALOX12
GO:0002822	Regulation of adaptive immune response based on somatic recombination of immune receptors built from immunoglobulin superfamily domains	10 vs. 0 dpi	Fundic	Yes	0.026992	8	123	3.67404	IL1B CD1E CLEC4G RSAD2 C3 CD1D
GO:0001914	Regulation of T cell mediated cytotoxicity	10 vs. 0 dpi	Fundic	Yes	0.027062	4	29	7.7915	CD1E CD1D
GO:0050482	Arachidonic acid secretion	10 vs. 0 dpi	Fundic	No	0.027062	4	29	7.7915	PLA2G3 PLA2G1B PLA2G5 PLA2G2F
GO:1903963	Arachidonate transport	10 vs. 0 dpi	Fundic	No	0.027062	4	29	7.7915	PLA2G3 PLA2G1B PLA2G5 PLA2G2F
GO:0010573	Vascular endothelial growth factor production	10 vs. 0 dpi	Fundic	No	0.0294238	4	30	7.53178	IL1B CCBE1 IL1A C3
GO:1903409	Reactive oxygen species biosynthetic process	10 vs. 0 dpi	Fundic	No	0.0294238	4	30	7.53178	DUOX2 DUOXA2 DUOXA1 DUOX1
GO:0010726	Positive regulation of hydrogen peroxide metabolic process	10 vs. 0 dpi	Fundic	No	0.0294238	2	4	28.2442	DUOXA2 DUOXA1
GO:0016338	Calcium-independent cell-cell adhesion via plasma membrane cell-adhesion molecules	10 vs. 0 dpi	Fundic	No	0.0294238	2	4	28.2442	CLDN1 CLDN2
GO:0021631	Optic nerve morphogenesis	10 vs. 0 dpi	Fundic	No	0.0294238	2	4	28.2442	EPHB1 KCNA2
GO:0051902	Negative regulation of mitochondrial depolarization	10 vs. 0 dpi	Fundic	No	0.0294238	2	4	28.2442	IFI6 HSH2D
GO:2000425	Regulation of apoptotic cell clearance	10 vs. 0 dpi	Fundic	No	0.0294238	2	4	28.2442	C2 C3
GO:0051099	Positive regulation of binding	10 vs. 0 dpi	Fundic	No	0.03073	8	127	3.55832	GCG BDNF SPON1 DTX3L MMP9 CTHRC1 EBF2 TRIM6
GO:0001678	Cellular glucose homeostasis	10 vs. 0 dpi	Fundic	No	0.031387	6	74	4.58014	GCG CFTR HK2 HK3 NOX4 HKDC1
GO:0051963	Regulation of synapse assembly	10 vs. 0 dpi	Fundic	No	0.031387	6	74	4.58014	NTRK1 BDNF LRRTM2 CBLN1 EPHB1 SYNDIG1
GO:0031343	Positive regulation of cell killing	10 vs. 0 dpi	Fundic	Yes	0.0319312	5	51	5.53808	CD1E CLEC7A CD1D
GO:0090102	Cochlea development	10 vs. 0 dpi	Fundic	No	0.0323995	4	31	7.28882	TSHR TIFAB GRHL3 CTHRC1
GO:0010743	Regulation of macrophage derived foam cell differentiation	10 vs. 0 dpi	Fundic	Yes	0.0327777	3	15	11.2977	CSF2 APOB PLA2G3
GO:1901890	Positive regulation of cell junction assembly	10 vs. 0 dpi	Fundic	No	0.0327777	6	75	4.51907	NTRK1 BDNF LRRTM2 CBLN1 EPHB1 SYNDIG1
GO:0042454	Ribonucleoside catabolic process	10 vs. 0 dpi	Fundic	No	0.0327777	3	15	11.2977	UOX APOBEC3Z1 CDA
GO:0060759	Regulation of response to cytokine stimulus	10 vs. 0 dpi	Fundic	Yes	0.0341485	7	102	3.87665	IL1R2 IFIH1 ZBP1 ISG15 PARP14 TRIM6 MMP12
GO:0097530	Granulocyte migration	10 vs. 0 dpi	Fundic	Yes	0.0341485	7	102	3.87665	CCL17 CCL22 CXCL8 CCL3 CCL26
GO:2000116	Regulation of cysteine-type endopeptidase activity	10 vs. 0 dpi	Fundic	No	0.0341485	9	160	3.17747	LTF NAIP IFI6 SFN CLEC7A MT3 TNFSF15 MMP9 NLRP12
GO:0019883	Antigen processing and presentation of endogenous antigen	10 vs. 0 dpi	Fundic	Yes	0.0350692	4	32	7.06105	CD1E CD1D
GO:0034605	Cellular response to heat	10 vs. 0 dpi	Fundic	No	0.0350692	4	32	7.06105	ST8SIA1 IL1A TFEC HSPA6
GO:0045766	Positive regulation of angiogenesis	10 vs. 0 dpi	Fundic	No	0.0353057	7	103	3.83902	IL1B CCBE1 IL1A HK2 C3 CHI3L1 CXCL8
GO:1904018	Positive regulation of vasculature development	10 vs. 0 dpi	Fundic	No	0.0353057	7	103	3.83902	IL1B CCBE1 IL1A HK2 C3 CHI3L1 CXCL8
GO:0002819	Regulation of adaptive immune response	10 vs. 0 dpi	Fundic	Yes	0.0378152	8	133	3.3978	IL1B CD1E CLEC4G RSAD2 C3 CD1D
GO:2000379	Positive regulation of reactive oxygen species metabolic process	10 vs. 0 dpi	Fundic	No	0.0385079	4	33	6.84708	CLEC7A DUOXA2 DUOXA1 ITGAM
GO:0007259	Receptor signaling pathway via JAK-STAT	10 vs. 0 dpi	Fundic	No	0.0406289	8	135	3.34746	CSF2 CRLF1 SOCS3 OSM PARP14 IL22RA2 HAMP IL26
GO:0002274	Myeloid leukocyte activation	10 vs. 0 dpi	Fundic	Yes	0.0408898	8	136	3.32285	CSF2 BATF2 PLA2G3 HAMP CXCL8 ENPP3 CLEC4D ITGAM
GO:0001913	T cell mediated cytotoxicity	10 vs. 0 dpi	Fundic	Yes	0.0408898	4	34	6.64569	CD1E CD1D
GO:0031394	Positive regulation of prostaglandin biosynthetic process	10 vs. 0 dpi	Fundic	Yes	0.0408898	2	5	22.5953	IL1B PLA2G3
GO:0032020	ISG15-protein conjugation	10 vs. 0 dpi	Fundic	Yes	0.0408898	2	5	22.5953	UBA7 ISG15
GO:0070106	Interleukin-27-mediated signaling pathway	10 vs. 0 dpi	Fundic	Yes	0.0408898	2	5	22.5953	OAS2 MX1
GO:0070487	Monocyte aggregation	10 vs. 0 dpi	Fundic	Yes	0.0408898	2	5	22.5953	IL1B HAS2
GO:0018101	Protein citrullination	10 vs. 0 dpi	Fundic	No	0.0408898	2	5	22.5953	PADI1 PADI4
GO:0036414	Histone citrullination	10 vs. 0 dpi	Fundic	No	0.0408898	2	5	22.5953	PADI1 PADI4
GO:0060054	Positive regulation of epithelial cell proliferation involved in wound healing	10 vs. 0 dpi	Fundic	No	0.0408898	2	5	22.5953	CLDN1 MMP12
GO:1900122	Positive regulation of receptor binding	10 vs. 0 dpi	Fundic	No	0.0408898	2	5	22.5953	BDNF MMP9
GO:1901166	Neural crest cell migration involved in autonomic nervous system development	10 vs. 0 dpi	Fundic	No	0.0408898	2	5	22.5953	FN1 SEMA3A
GO:1904180	Negative regulation of membrane depolarization	10 vs. 0 dpi	Fundic	No	0.0408898	2	5	22.5953	IFI6 HSH2D
GO:0097696	Receptor signaling pathway via STAT	10 vs. 0 dpi	Fundic	No	0.0435142	8	138	3.27469	CSF2 CRLF1 SOCS3 OSM PARP14 IL22RA2 HAMP IL26
GO:0010799	Regulation of peptidyl-threonine phosphorylation	10 vs. 0 dpi	Fundic	No	0.0437741	4	35	6.45581	GCG CEMIP CHI3L1 TRIM6
GO:0035987	Endodermal cell differentiation	10 vs. 0 dpi	Fundic	No	0.0437741	4	35	6.45581	FN1 ITGA4 MMP9 COL11A1
GO:0043491	Protein kinase B signaling	10 vs. 0 dpi	Fundic	No	0.0447671	8	139	3.25113	IL1B NTRK1 TNFSF11 OSM MT3 CHI3L1 NOX4 IL26
GO:0071674	Mononuclear cell migration	10 vs. 0 dpi	Fundic	No	0.0447671	8	139	3.25113	CCL17 CXCL11 TNFSF11 CCL22 CCL3 CCL26
GO:0031348	Negative regulation of defense response	10 vs. 0 dpi	Fundic	Yes	0.0464043	8	140	3.22791	SOCS3 ISG15 PARP14 IL22RA2 HAMP ENPP3 NLRP12 MMP12
GO:0050803	Regulation of synapse structure or activity	10 vs. 0 dpi	Fundic	No	0.0464043	8	140	3.22791	NTRK1 NEUROD2 BDNF MX2 LRRTM2 CBLN1 EPHB1 SYNDIG1
GO:0021675	Nerve development	10 vs. 0 dpi	Fundic	No	0.0468869	5	58	4.86969	NTRK1 EPHB1 KCNA2 TIFAB SEMA3A
GO:0043154	Negative regulation of cysteine-type endopeptidase activity involved in apoptotic process	10 vs. 0 dpi	Fundic	No	0.0468869	5	58	4.86969	NAIP IFI6 SFN MT3 MMP9
GO:0035455	Response to interferon-alpha	10 vs. 0 dpi	Fundic	Yes	0.0474908	3	18	9.41473	MX2 IFIT3 IFIT2
GO:0006929	Substrate-dependent cell migration	10 vs. 0 dpi	Fundic	No	0.0474908	3	18	9.41473	FN1 ITGA11 ITGA2
GO:0009164	Nucleoside catabolic process	10 vs. 0 dpi	Fundic	No	0.0474908	3	18	9.41473	UOX APOBEC3Z1 CDA
GO:0006955	Immune response	21 vs. 0 dpi	Fundic	Yes	1.11e-36	163	1326	3.12839	CD274 IL5RA BMX CTSL LRP8 PRF1 ST3GAL1 CCL17 LTF IL1B CCR3 CSF2 SAMSN1 KIT IRF4 NAIP C8B FCER2 NFAM1 CXCL11 IL4I1 CEBPE STAB2 THEMIS2 POU2AF1 S100A9 IL10 NOS2 REG3G ESR1 TREM2 LIF C2 ADORA2B SLA SLAMF1 CCR5 MX2 CCL1 TNFSF11 CD8B ITGB6 CD1E IFIT3 DTX3L GZMB EREG IL1A CD48 SEMA7A BATF2 IL12RB1 MPO FGR PLA2G3 ALOX15 ZBP1 IFNG S100A12 FCER1A CTLA4 CLEC4G CCR2 WFDC2 VTCN1 CLEC7A DOCK2 OAS2 ISG15 ISG20…
GO:0006952	Defense response	21 vs. 0 dpi	Fundic	Yes	3.15e-34	142	1094	3.3033	IL5RA LRP8 PRF1 CCL17 LTF IL1B CCR3 PTGER2 KIT IRF4 NAIP NEUROD2 NLRC3 KNG1 CXCL11 CEBPE STAB2 IL1R2 S100A9 NOS2 ESR1 TNFAIP6 TREM2 C2 ADORA2B SLA ITIH4 SLAMF1 CCR5 FN1 SOCS3 MX2 CCL1 TNFSF11 ITGB6 IFIT3 DTX3L GZMB EREG IL1A SEMA7A BATF2 IL12RB1 MPO FGR PLA2G3 ALOX15 CYP26B1 ZBP1 IFNG S100A12 ALOX5AP CCR2 WFDC2 CLEC7A OAS2 ISG15 ISG20 GBP5 IL13 RSAD2 OSM DUOX2 DUOXA2 DUOXA1 DUOX1 PARP14 IL17F CYP…
GO:0001775	Cell activation	21 vs. 0 dpi	Fundic	No	1.6e-19	90	723	3.16797	CD274 GPNMB PRDM1 PRF1 ST3GAL1 IL1B CSF2 FGA DOCK8 GPR18 SAMSN1 KIT IRF4 NTRK1 GATA1 NLRC3 NFAM1 IL4I1 ADGRG3 THEMIS2 POU2AF1 TREM2 ADORA2B SLAMF1 SERPINE2 TNFSF11 ITGB6 PLEK ZBTB16 BATF2 IL12RB1 FGR TIGIT PLA2G3 BATF3 CYP26B1 IFNG CTLA4 CLEC4G RHOH CCR2 IKZF1 VTCN1 CLEC7A DOCK2 CD27 MMP14 TNFRSF13B EPHB1 TREML2 IL13 RSAD2 TSHR TLR9 HHLA2 IL6R IL1RL1 CD84 BTK EGR3 NCKAP1L CXCL8 IL7R ENPP3 CDH26 D…
GO:0034097	Response to cytokine	21 vs. 0 dpi	Fundic	Yes	3.82e-19	84	653	3.27373	IL5RA CCL17 IL1B CCR3 CSF2 DOCK8 KIT RUFY4 MPL CXCL11 IL1R2 NOS2 TREM2 ITIH4 SOCS3 MX2 RHEX CCL1 TNFSF11 CSF2RB BCAT2 SLC2A4 IFIT3 EREG IL1A IL17RB IL12RB1 ANKRD1 ALOX15 ZBP1 IFNG HK2 CCR2 OAS2 ISG15 GBP5 TNFRSF18 IL13 OSM DUOX1 PARP14 IL17F CYP27B1 CCL22 CHI3L1 IL6R IL1RL1 BTK CCR1 CXCL8 HAS2 IL7R XCR1 IL13RA2 IL2RA PELI3 DCSTAMP EDN2 SPI1 CCL3 CXCR1 UBD OCSTAMP MX1 OSMR CCR4 IFIT2 FABP4 CXCR2 M…
GO:0045321	Leukocyte activation	21 vs. 0 dpi	Fundic	Yes	4.77e-19	83	646	3.26981	CD274 GPNMB PRDM1 PRF1 ST3GAL1 IL1B CSF2 DOCK8 GPR18 SAMSN1 KIT IRF4 NTRK1 NLRC3 NFAM1 IL4I1 ADGRG3 THEMIS2 POU2AF1 TREM2 ADORA2B SLAMF1 TNFSF11 ITGB6 ZBTB16 BATF2 IL12RB1 FGR TIGIT PLA2G3 BATF3 CYP26B1 IFNG CTLA4 CLEC4G RHOH CCR2 IKZF1 VTCN1 CLEC7A DOCK2 CD27 MMP14 TNFRSF13B TREML2 IL13 RSAD2 TSHR TLR9 HHLA2 IL6R IL1RL1 CD84 BTK EGR3 NCKAP1L CXCL8 IL7R ENPP3 CDH26 DCSTAMP EDN2 ICOS SPI1 WDFY4 AI…
GO:0006954	Inflammatory response	21 vs. 0 dpi	Fundic	Yes	4.77e-19	66	428	3.92443	IL5RA CCL17 IL1B CCR3 PTGER2 KIT NAIP NLRC3 KNG1 CXCL11 IL1R2 S100A9 NOS2 ESR1 TNFAIP6 TREM2 ADORA2B ITIH4 SLAMF1 CCR5 FN1 SOCS3 CCL1 TNFSF11 ITGB6 IL1A SEMA7A PLA2G3 ALOX15 CYP26B1 IFNG ALOX5AP CCR2 CLEC7A IL13 OSM DUOXA2 DUOXA1 IL17F C3 ORM1 TREM1 CCL22 TLR9 CHI3L1 IL1RL1 TRPV1 CCR1 CXCL8 MS4A2 ENPP3 ALOX5 HRH4 IL2RA ADAM8 CCL3 CXCR1 CCR4 FABP4 NLRP12 AGTR2 ADIPOQ M-SAA3.2
GO:0071345	Cellular response to cytokine stimulus	21 vs. 0 dpi	Fundic	Yes	3.92e-18	78	601	3.30291	IL5RA CCL17 IL1B CCR3 CSF2 DOCK8 KIT RUFY4 MPL CXCL11 IL1R2 NOS2 TREM2 SOCS3 RHEX CCL1 TNFSF11 CSF2RB BCAT2 SLC2A4 IFIT3 EREG IL1A IL17RB IL12RB1 ANKRD1 ALOX15 ZBP1 IFNG HK2 CCR2 OAS2 ISG15 GBP5 TNFRSF18 IL13 OSM DUOX1 PARP14 IL17F CCL22 IL6R IL1RL1 BTK CCR1 CXCL8 HAS2 IL7R XCR1 IL13RA2 IL2RA PELI3 DCSTAMP EDN2 SPI1 CCL3 CXCR1 OCSTAMP MX1 OSMR CCR4 IFIT2 FABP4 CXCR2 MRC1 NLRP12 IL17REL TRIM6 TNFR…
GO:0002684	Positive regulation of immune system process	21 vs. 0 dpi	Fundic	Yes	2.59e-17	77	607	3.22834	CD274 BMX IL1B DOCK8 KIT C8B FCER2 NFAM1 IL4I1 THEMIS2 TREM2 LIF C2 ADORA2B SLAMF1 TNFSF11 CD1E EREG ZBTB16 SEMA7A IL12RB1 FGR PLA2G3 ZBP1 IFNG CTLA4 RHOH CCR2 VTCN1 CLEC7A CD27 MMP14 TNFRSF18 IL13 RSAD2 IL17F C3 TLR9 HHLA2 IL1RL1 CD84 BTK EGR3 CCR1 NCKAP1L IL7R ENPP3 DCSTAMP EDN2 ICOS SPI1 ADAM8 OCSTAMP KLK7 GPR183 PDCD1LG2 LAG3 CFI MZB1 CD1B5 VAV1 CLEC4D MADCAM1 SIRPB1 FCRL3 CFB ITGAM ZNF580 TR…
GO:0001816	Cytokine production	21 vs. 0 dpi	Fundic	Yes	5.18e-16	67	504	3.38315	IL5RA GPNMB LTF IL1B CSF2 GPR18 KIT IRF4 NLRC3 SULF1 NFAM1 POU2AF1 IL1R2 NOS2 TREM2 ADORA2B SLAMF1 FN1 ITGB6 CLEC9A EREG IL1A CYP1B1 SEMA7A IL12RB1 FGR TIGIT PLA2G3 IFNG CCR2 VTCN1 CLEC7A OAS2 ISG15 GBP5 IL13 RSAD2 OSM IL17F C3 TLR9 CHI3L1 HHLA2 IL6R IL1RL1 CD84 BTK NCKAP1L ALOX5 CLEC5A ADCYAP1 AIRE CLEC6A ADAM8 FAM71F2 SPN LAG3 FABP4 NLRP12 ADRA2A TNFRSF8 ZNF580 TRIM6 ADIPOQ IL26 MMP12
GO:0001817	Regulation of cytokine production	21 vs. 0 dpi	Fundic	Yes	3.55e-15	65	497	3.32839	IL5RA GPNMB LTF IL1B CSF2 GPR18 KIT IRF4 NLRC3 SULF1 NFAM1 POU2AF1 IL1R2 NOS2 TREM2 ADORA2B SLAMF1 FN1 ITGB6 CLEC9A EREG IL1A CYP1B1 SEMA7A IL12RB1 FGR TIGIT PLA2G3 IFNG CCR2 VTCN1 CLEC7A OAS2 ISG15 GBP5 IL13 RSAD2 OSM IL17F C3 TLR9 CHI3L1 HHLA2 IL6R IL1RL1 CD84 BTK NCKAP1L ALOX5 CLEC5A ADCYAP1 AIRE CLEC6A ADAM8 FAM71F2 LAG3 NLRP12 ADRA2A TNFRSF8 ZNF580 TRIM6 ADIPOQ IL26 MMP12
GO:0001819	Positive regulation of cytokine production	21 vs. 0 dpi	Fundic	Yes	6.54e-15	50	314	4.05245	IL1B CSF2 KIT IRF4 SULF1 NFAM1 POU2AF1 NOS2 TREM2 ADORA2B SLAMF1 CLEC9A EREG IL1A CYP1B1 SEMA7A IL12RB1 FGR TIGIT PLA2G3 IFNG CCR2 VTCN1 CLEC7A OAS2 ISG15 GBP5 IL13 RSAD2 OSM IL17F C3 TLR9 CHI3L1 HHLA2 IL6R IL1RL1 CLEC5A ADCYAP1 AIRE CLEC6A ADAM8 FAM71F2 ADRA2A TNFRSF8 ZNF580 TRIM6 ADIPOQ IL26 MMP12
GO:0046649	Lymphocyte activation	21 vs. 0 dpi	Fundic	Yes	8.11e-15	68	547	3.16372	CD274 GPNMB PRDM1 PRF1 ST3GAL1 IL1B DOCK8 GPR18 SAMSN1 KIT IRF4 NTRK1 NLRC3 NFAM1 IL4I1 ADGRG3 THEMIS2 POU2AF1 SLAMF1 TNFSF11 ZBTB16 IL12RB1 FGR TIGIT CYP26B1 IFNG CTLA4 CLEC4G RHOH CCR2 IKZF1 VTCN1 CLEC7A DOCK2 CD27 MMP14 TNFRSF13B TREML2 RSAD2 TSHR TLR9 HHLA2 IL6R BTK EGR3 NCKAP1L IL7R CDH26 ICOS SPI1 WDFY4 AIRE ADAM8 TNFSF8 SPN GPR183 PDCD1LG2 LAG3 HSH2D MZB1 VAV1 CLEC4D SIRPB1 FCRL3
GO:0019221	Cytokine-mediated signaling pathway	21 vs. 0 dpi	Fundic	Yes	1.28e-13	52	363	3.64564	IL5RA CCL17 IL1B CCR3 KIT MPL CXCL11 IL1R2 TREM2 RHEX CCL1 TNFSF11 CSF2RB EREG IL1A IL17RB IL12RB1 ZBP1 IFNG CCR2 OAS2 ISG15 TNFRSF18 OSM DUOX1 PARP14 IL17F CCL22 IL6R IL1RL1 CCR1 IL7R XCR1 IL13RA2 IL2RA PELI3 EDN2 SPI1 CCL3 CXCR1 MX1 OSMR CCR4 CXCR2 IL17REL TRIM6 TNFRSF17 ADIPOQ MMP12
GO:0002694	Regulation of leukocyte activation	21 vs. 0 dpi	Fundic	Yes	1.49e-13	55	403	3.47324	CD274 GPNMB PRDM1 IL1B DOCK8 SAMSN1 NFAM1 IL4I1 THEMIS2 TREM2 ADORA2B SLAMF1 TNFSF11 ZBTB16 IL12RB1 FGR TIGIT PLA2G3 CYP26B1 IFNG CTLA4 CLEC4G RHOH CCR2 VTCN1 CLEC7A CD27 MMP14 TNFRSF13B IL13 TLR9 HHLA2 IL1RL1 CD84 BTK EGR3 NCKAP1L IL7R ENPP3 ICOS SPI1 ADAM8 SPN GPR183 PDCD1LG2 LAG3 MZB1 CLEC4D SIRPB1 FCRL3 ITGAM
GO:0050865	Regulation of cell activation	21 vs. 0 dpi	Fundic	No	1.57e-13	57	430	3.37352	CD274 GPNMB PRDM1 IL1B DOCK8 SAMSN1 NFAM1 IL4I1 THEMIS2 TREM2 ADORA2B SLAMF1 SERPINE2 TNFSF11 PLEK ZBTB16 IL12RB1 FGR TIGIT PLA2G3 CYP26B1 IFNG CTLA4 CLEC4G RHOH CCR2 VTCN1 CLEC7A CD27 MMP14 TNFRSF13B IL13 TLR9 HHLA2 IL1RL1 CD84 BTK EGR3 NCKAP1L IL7R ENPP3 ICOS SPI1 ADAM8 SPN GPR183 PDCD1LG2 LAG3 MZB1 CLEC4D SIRPB1 FCRL3 ITGAM
GO:0045087	Innate immune response	21 vs. 0 dpi	Fundic	Yes	1.19e-12	60	492	3.10358	LRP8 CCL17 LTF NOS2 TREM2 C2 SLA CCL1 GZMB EREG IL12RB1 FGR ZBP1 IFNG WFDC2 CLEC7A OAS2 ISG15 GBP5 PARP14 CYP27B1 C3 CCL22 TLR9 JCHAIN APOA4 CYBB CLEC5A SPI1 CLEC6A ADAM8 CCL3 PLA2G1B UBD MX1 LAG3 TRIM40 OAS1Z APOBEC3Z1 MRC1 VAV1 CLEC4D OAS1Y PTK6 CFB TRIM6 MMP12 OAS1X
GO:0002521	Leukocyte differentiation	21 vs. 0 dpi	Fundic	Yes	2.88e-11	52	417	3.17354	PRDM1 ST3GAL1 IL1B CSF2 GPR18 KIT IRF4 NTRK1 GATA1 NFAM1 IL4I1 CEBPE ADGRG3 POU2AF1 TREM2 LIF SLAMF1 TNFSF11 ITGB6 ZBTB16 BATF2 PLA2G3 BATF3 CYP26B1 IFNG CTLA4 RHOH CCR2 IKZF1 DOCK2 CD27 MMP14 RSAD2 SIGLEC15 TSHR IL6R BTK EGR3 NCKAP1L IL7R DCSTAMP SPI1 AIRE ADAM8 TNFSF8 OCSTAMP GPR183 LAG3 VAV1 CLEC4D FCRL3 ADIPOQ
GO:0002252	Immune effector process	21 vs. 0 dpi	Fundic	Yes	4.48e-11	52	422	3.13594	PRF1 ST3GAL1 IL1B KIT IRF4 C8B FCER2 IL4I1 POU2AF1 TREM2 C2 ADORA2B SLAMF1 CD1E GZMB SEMA7A MPO FGR PLA2G3 IFNG CLEC4G CCR2 CLEC7A DOCK2 IL13 RSAD2 IL17F C3 TLR9 IL6R CD84 BTK IL7R ENPP3 SPI1 AIRE KLK7 GPR183 LAG3 CFI MZB1 CD1B5 VAV1 CLEC4D FCRL3 CFB ITGAM TRIM6
GO:1903131	Mononuclear cell differentiation	21 vs. 0 dpi	Fundic	No	6.32e-11	45	332	3.44946	PRDM1 ST3GAL1 IL1B CSF2 GPR18 KIT IRF4 NTRK1 GATA1 NFAM1 IL4I1 ADGRG3 POU2AF1 TREM2 SLAMF1 ITGB6 ZBTB16 BATF2 BATF3 CYP26B1 IFNG CTLA4 RHOH CCR2 IKZF1 DOCK2 CD27 MMP14 RSAD2 TSHR IL6R BTK EGR3 NCKAP1L IL7R DCSTAMP SPI1 AIRE ADAM8 TNFSF8 GPR183 LAG3 VAV1 CLEC4D FCRL3
GO:0042110	T cell activation	21 vs. 0 dpi	Fundic	Yes	7.11e-11	48	373	3.27498	CD274 GPNMB PRDM1 IL1B DOCK8 GPR18 KIT IRF4 NLRC3 IL4I1 SLAMF1 TNFSF11 ZBTB16 IL12RB1 TIGIT CYP26B1 IFNG CTLA4 CLEC4G RHOH CCR2 VTCN1 DOCK2 CD27 TREML2 RSAD2 HHLA2 IL6R EGR3 NCKAP1L IL7R CDH26 ICOS SPI1 WDFY4 AIRE ADAM8 TNFSF8 SPN GPR183 PDCD1LG2 LAG3 HSH2D VAV1 CLEC4D SIRPB1
GO:0051249	Regulation of lymphocyte activation	21 vs. 0 dpi	Fundic	Yes	1.9e-10	45	343	3.33884	CD274 GPNMB PRDM1 IL1B DOCK8 SAMSN1 NFAM1 IL4I1 THEMIS2 SLAMF1 TNFSF11 ZBTB16 IL12RB1 FGR TIGIT CYP26B1 IFNG CTLA4 CLEC4G RHOH CCR2 VTCN1 CLEC7A CD27 MMP14 TNFRSF13B TLR9 HHLA2 BTK EGR3 NCKAP1L IL7R ICOS ADAM8 SPN GPR183 PDCD1LG2 LAG3 MZB1 SIRPB1 FCRL3
GO:0050867	Positive regulation of cell activation	21 vs. 0 dpi	Fundic	No	5.63e-10	37	251	3.7515	CD274 IL1B DOCK8 IL4I1 TREM2 ADORA2B SLAMF1 TNFSF11 PLEK ZBTB16 IL12RB1 FGR PLA2G3 IFNG RHOH CCR2 VTCN1 CLEC7A CD27 MMP14 IL13 HHLA2 IL1RL1 EGR3 NCKAP1L IL7R ICOS ADAM8 GPR183 PDCD1LG2 CLEC4D SIRPB1 FCRL3 ITGAM
GO:0002696	Positive regulation of leukocyte activation	21 vs. 0 dpi	Fundic	Yes	1.18e-09	36	245	3.7395	CD274 IL1B DOCK8 IL4I1 TREM2 ADORA2B SLAMF1 TNFSF11 ZBTB16 IL12RB1 FGR PLA2G3 IFNG RHOH CCR2 VTCN1 CLEC7A CD27 MMP14 IL13 HHLA2 IL1RL1 EGR3 NCKAP1L IL7R ICOS ADAM8 GPR183 PDCD1LG2 CLEC4D SIRPB1 FCRL3 ITGAM
GO:0002699	Positive regulation of immune effector process	21 vs. 0 dpi	Fundic	Yes	5.43e-09	28	163	4.37167	IL1B KIT FCER2 ADORA2B SLAMF1 CD1E SEMA7A FGR PLA2G3 IFNG CCR2 CLEC7A IL13 RSAD2 IL17F C3 CD84 ENPP3 SPI1 KLK7 LAG3 MZB1 CD1B5 VAV1 ITGAM TRIM6
GO:0007159	Leukocyte cell-cell adhesion	21 vs. 0 dpi	Fundic	Yes	6.79e-09	36	261	3.51026	CD274 GPNMB IL1B NR4A3 DOCK8 IL4I1 S100A9 SLAMF1 TNFSF11 ITGA4 ZBTB16 IL12RB1 TIGIT IFNG CTLA4 CLEC4G RHOH CCR2 VTCN1 CD27 HHLA2 ITGB7 EGR3 NCKAP1L APOA4 HAS2 IL7R ALOX5 ICOS ADAM8 PDCD1LG2 LAG3 MADCAM1 SIRPB1
GO:0002274	Myeloid leukocyte activation	21 vs. 0 dpi	Fundic	Yes	1.23e-08	25	136	4.67819	CSF2 KIT IRF4 TREM2 ADORA2B SLAMF1 ITGB6 BATF2 FGR PLA2G3 BATF3 IFNG RHOH CCR2 DOCK2 IL13 IL1RL1 CD84 CXCL8 ENPP3 DCSTAMP EDN2 SPI1 CLEC4D ITGAM
GO:0050900	Leukocyte migration	21 vs. 0 dpi	Fundic	Yes	1.36e-08	36	268	3.41857	CCL17 DOCK8 GPR18 KIT CXCL11 S100A9 TREM2 SLAMF1 CCL1 TNFSF11 ITGA4 RHOH CCR2 MMP14 TNFRSF18 CCL22 ITGB7 CCR1 NCKAP1L CXCL8 ALOX5 MMP9 EDN2 SPI1 AIRE ADAM8 CCL3 SPN GPR183 VAV1 MADCAM1 ZNF580 GCSAML
GO:0030098	Lymphocyte differentiation	21 vs. 0 dpi	Fundic	Yes	1.41e-08	38	295	3.27822	PRDM1 ST3GAL1 IL1B GPR18 KIT IRF4 NTRK1 NFAM1 IL4I1 ADGRG3 POU2AF1 SLAMF1 ZBTB16 CYP26B1 IFNG CTLA4 RHOH CCR2 IKZF1 DOCK2 CD27 MMP14 RSAD2 TSHR IL6R BTK EGR3 NCKAP1L IL7R SPI1 AIRE ADAM8 TNFSF8 GPR183 LAG3 VAV1 CLEC4D FCRL3
GO:0050778	Positive regulation of immune response	21 vs. 0 dpi	Fundic	Yes	1.42e-08	43	364	3.00638	BMX IL1B C8B FCER2 NFAM1 THEMIS2 C2 ADORA2B SLAMF1 CD1E EREG IL12RB1 FGR PLA2G3 ZBP1 IFNG CTLA4 CCR2 VTCN1 IL13 RSAD2 IL17F C3 TLR9 HHLA2 BTK SPI1 ADAM8 KLK7 LAG3 CFI CD1B5 VAV1 FCRL3 CFB ITGAM TRIM6 GCSAML MMP12
GO:0002697	Regulation of immune effector process	21 vs. 0 dpi	Fundic	Yes	2.28e-08	33	235	3.57374	IL1B KIT FCER2 IL4I1 ADORA2B SLAMF1 CD1E SEMA7A FGR PLA2G3 IFNG CLEC4G CCR2 CLEC7A IL13 RSAD2 IL17F C3 TLR9 CD84 IL7R ENPP3 SPI1 KLK7 LAG3 MZB1 CD1B5 VAV1 FCRL3 ITGAM TRIM6
GO:0001906	Cell killing	21 vs. 0 dpi	Fundic	Yes	3.06e-08	21	101	5.29145	PRF1 LTF FCER2 NOS2 CD1E GZMB IFNG S100A12 CLEC7A IL13 C3 IL7R SPI1 LAG3 CFHR5 CD1B5 VAV1
GO:1990868	Response to chemokine	21 vs. 0 dpi	Fundic	Yes	3.6e-08	18	74	6.19038	CCL17 CCR3 DOCK8 MPL CXCL11 TREM2 CCL1 CCR2 CCL22 CCR1 XCR1 CCL3 CXCR1 CCR4 CXCR2
GO:1990869	Cellular response to chemokine	21 vs. 0 dpi	Fundic	Yes	3.6e-08	18	74	6.19038	CCL17 CCR3 DOCK8 MPL CXCL11 TREM2 CCL1 CCR2 CCL22 CCR1 XCR1 CCL3 CXCR1 CCR4 CXCR2
GO:0070098	Chemokine-mediated signaling pathway	21 vs. 0 dpi	Fundic	Yes	4.13e-08	17	66	6.55514	CCL17 CCR3 MPL CXCL11 TREM2 CCL1 CCR2 CCL22 CCR1 XCR1 CCL3 CXCR1 CCR4 CXCR2
GO:1903037	Regulation of leukocyte cell-cell adhesion	21 vs. 0 dpi	Fundic	Yes	1.82e-07	31	230	3.43013	CD274 GPNMB IL1B NR4A3 DOCK8 IL4I1 SLAMF1 TNFSF11 ZBTB16 IL12RB1 TIGIT IFNG CTLA4 CLEC4G RHOH CCR2 VTCN1 CD27 HHLA2 EGR3 NCKAP1L HAS2 IL7R ALOX5 ICOS ADAM8 PDCD1LG2 LAG3 SIRPB1
GO:1903039	Positive regulation of leukocyte cell-cell adhesion	21 vs. 0 dpi	Fundic	Yes	1.82e-07	25	156	4.07842	CD274 IL1B NR4A3 DOCK8 IL4I1 SLAMF1 TNFSF11 ZBTB16 IL12RB1 IFNG RHOH CCR2 VTCN1 CD27 HHLA2 EGR3 NCKAP1L HAS2 IL7R ALOX5 ICOS ADAM8 PDCD1LG2 SIRPB1
GO:0030574	Collagen catabolic process	21 vs. 0 dpi	Fundic	No	1.92e-07	11	27	10.3683	CTSL MMP7 MMP19 MMP20 MMP14 MMP13 MMP9 MMP3 MMP1 MMP12
GO:0070372	Regulation of ERK1 and ERK2 cascade	21 vs. 0 dpi	Fundic	No	2.47e-07	28	195	3.65427	GCG CCL17 IL1B TREM2 LIF SLAMF1 FN1 CCL1 TNFSF11 SEMA7A FGF21 ALOX15 EPHB1 MT3 CCL22 CHI3L1 NOX4 ADCYAP1 CCL3 FGF23 GPR183 P2RY6 DUSP4 ROS1 ADIPOQ IL26
GO:0002703	Regulation of leukocyte mediated immunity	21 vs. 0 dpi	Fundic	Yes	2.52e-07	25	159	4.00147	IL1B KIT FCER2 IL4I1 ADORA2B SLAMF1 CD1E FGR PLA2G3 CLEC4G CCR2 CLEC7A IL13 RSAD2 C3 TLR9 CD84 IL7R SPI1 LAG3 CD1B5 VAV1 ITGAM
GO:0001773	Myeloid dendritic cell activation	21 vs. 0 dpi	Fundic	Yes	2.65e-07	10	22	11.5679	CSF2 IRF4 SLAMF1 ITGB6 BATF2 BATF3 DOCK2 DCSTAMP SPI1 CLEC4D
GO:0002443	Leukocyte mediated immunity	21 vs. 0 dpi	Fundic	Yes	2.97e-07	32	249	3.2706	PRF1 IL1B KIT FCER2 IL4I1 C2 ADORA2B SLAMF1 CD1E GZMB FGR PLA2G3 CLEC4G CCR2 CLEC7A IL13 RSAD2 C3 TLR9 CD84 BTK IL7R SPI1 AIRE LAG3 CD1B5 VAV1 ITGAM
GO:0050863	Regulation of T cell activation	21 vs. 0 dpi	Fundic	Yes	3.69e-07	31	238	3.31483	CD274 GPNMB PRDM1 IL1B DOCK8 IL4I1 SLAMF1 TNFSF11 ZBTB16 IL12RB1 TIGIT CYP26B1 IFNG CTLA4 CLEC4G RHOH CCR2 VTCN1 CD27 HHLA2 EGR3 NCKAP1L IL7R ICOS ADAM8 SPN PDCD1LG2 LAG3 SIRPB1
GO:0002250	Adaptive immune response	21 vs. 0 dpi	Fundic	Yes	4.89e-07	34	282	3.06836	BMX CTSL PRF1 IL1B SAMSN1 IRF4 FCER2 IL4I1 C2 SLAMF1 CD1E CD48 IL12RB1 ALOX15 CLEC4G CCR2 RSAD2 C3 IL6R JCHAIN IL1RL1 BTK BLA-DQB IL7R AIRE CLEC6A GPR183 CD1B5 CLEC4D
GO:0070371	ERK1 and ERK2 cascade	21 vs. 0 dpi	Fundic	No	9.64e-07	28	209	3.40948	GCG CCL17 IL1B TREM2 LIF SLAMF1 FN1 CCL1 TNFSF11 SEMA7A FGF21 ALOX15 EPHB1 MT3 CCL22 CHI3L1 NOX4 ADCYAP1 CCL3 FGF23 GPR183 P2RY6 DUSP4 ROS1 ADIPOQ IL26
GO:0030217	T cell differentiation	21 vs. 0 dpi	Fundic	Yes	1.05e-06	27	197	3.48798	PRDM1 IL1B GPR18 KIT IRF4 IL4I1 ZBTB16 CYP26B1 IFNG CTLA4 RHOH CCR2 DOCK2 CD27 RSAD2 IL6R EGR3 NCKAP1L IL7R SPI1 AIRE ADAM8 TNFSF8 GPR183 LAG3 VAV1 CLEC4D
GO:0002275	Myeloid cell activation involved in immune response	21 vs. 0 dpi	Fundic	Yes	1.14e-06	14	55	6.47802	KIT TREM2 ADORA2B SLAMF1 FGR PLA2G3 IFNG CCR2 DOCK2 IL13 CD84 ENPP3 SPI1 ITGAM
GO:0051251	Positive regulation of lymphocyte activation	21 vs. 0 dpi	Fundic	Yes	1.54e-06	28	214	3.32982	CD274 IL1B DOCK8 IL4I1 SLAMF1 TNFSF11 ZBTB16 IL12RB1 IFNG RHOH CCR2 VTCN1 CLEC7A CD27 MMP14 HHLA2 EGR3 NCKAP1L IL7R ICOS ADAM8 GPR183 PDCD1LG2 SIRPB1 FCRL3
GO:0071674	Mononuclear cell migration	21 vs. 0 dpi	Fundic	No	1.54e-06	22	139	4.02796	CCL17 DOCK8 CXCL11 SLAMF1 CCL1 TNFSF11 CCR2 CCL22 ITGB7 CCR1 ALOX5 SPI1 AIRE ADAM8 CCL3 SPN GPR183 MADCAM1 GCSAML
GO:0030595	Leukocyte chemotaxis	21 vs. 0 dpi	Fundic	Yes	1.71e-06	24	164	3.7243	CCL17 GPR18 KIT CXCL11 S100A9 SLAMF1 CCL1 TNFSF11 CCR2 CCL22 CCR1 NCKAP1L CXCL8 ALOX5 EDN2 SPI1 ADAM8 CCL3 GPR183 VAV1 ZNF580
GO:0050870	Positive regulation of T cell activation	21 vs. 0 dpi	Fundic	Yes	2.51e-06	22	143	3.91529	CD274 IL1B DOCK8 IL4I1 SLAMF1 TNFSF11 ZBTB16 IL12RB1 IFNG RHOH CCR2 VTCN1 CD27 HHLA2 EGR3 NCKAP1L IL7R ICOS ADAM8 PDCD1LG2 SIRPB1
GO:0034341	Response to interferon-gamma	21 vs. 0 dpi	Fundic	Yes	2.66e-06	19	109	4.43613	CCL17 NOS2 CCL1 IL12RB1 IFNG GBP5 PARP14 CYP27B1 CCL22 CCL3 UBD MRC1
GO:0022409	Positive regulation of cell-cell adhesion	21 vs. 0 dpi	Fundic	No	3.05e-06	25	182	3.49579	CD274 IL1B NR4A3 DOCK8 IL4I1 SLAMF1 TNFSF11 ZBTB16 IL12RB1 IFNG RHOH CCR2 VTCN1 CD27 HHLA2 EGR3 NCKAP1L HAS2 IL7R ALOX5 ICOS ADAM8 PDCD1LG2 SIRPB1
GO:0070374	Positive regulation of ERK1 and ERK2 cascade	21 vs. 0 dpi	Fundic	No	3.09e-06	21	133	4.01832	GCG CCL17 TREM2 SLAMF1 CCL1 TNFSF11 SEMA7A FGF21 ALOX15 MT3 CCL22 CHI3L1 NOX4 ADCYAP1 CCL3 FGF23 GPR183 P2RY6 IL26
GO:1903706	Regulation of hemopoiesis	21 vs. 0 dpi	Fundic	No	3.89e-06	30	252	3.02969	PRDM1 GATA1 NFAM1 IL4I1 TREM2 LIF RHEX TNFSF11 SCIN GPR171 ZBTB16 PLA2G3 CYP26B1 IFNG CTLA4 RHOH CCR2 ISG15 CD27 MMP14 EGR3 NCKAP1L IL7R DCSTAMP SPI1 ADAM8 OCSTAMP LAG3 FCRL3 ADIPOQ
GO:0097529	Myeloid leukocyte migration	21 vs. 0 dpi	Fundic	Yes	5.57e-06	22	150	3.73257	CCL17 KIT S100A9 TREM2 SLAMF1 CCL1 TNFSF11 RHOH CCR2 MMP14 CCL22 CCR1 NCKAP1L CXCL8 EDN2 SPI1 ADAM8 CCL3 VAV1
GO:0031640	Killing of cells of other organism	21 vs. 0 dpi	Fundic	Yes	6.3e-06	10	30	8.48312	PRF1 LTF FCER2 NOS2 IFNG S100A12 CLEC7A CFHR5
GO:0060326	Cell chemotaxis	21 vs. 0 dpi	Fundic	Yes	7.2e-06	29	246	3.00013	CCL17 CCR3 GPR18 KIT CXCL11 S100A9 SLAMF1 CCL1 TNFSF11 CCR2 EPHB1 CCL22 EGR3 CCR1 NCKAP1L CXCL8 XCR1 ALOX5 EDN2 SPI1 ADAM8 CCL3 GPR183 CCR4 VAV1 ZNF580
GO:0031341	Regulation of cell killing	21 vs. 0 dpi	Fundic	Yes	7.22e-06	14	64	5.56705	PRF1 FCER2 NOS2 CD1E IFNG CLEC7A IL13 IL7R SPI1 LAG3 CD1B5 VAV1
GO:0071346	Cellular response to interferon-gamma	21 vs. 0 dpi	Fundic	Yes	8.38e-06	16	85	4.79047	CCL17 NOS2 CCL1 IL12RB1 IFNG GBP5 PARP14 CCL22 CCL3 MRC1
GO:0006959	Humoral immune response	21 vs. 0 dpi	Fundic	Yes	1.01e-05	24	182	3.35596	LTF IL1B C8B FCER2 S100A9 REG3G C2 S100A12 CCR2 WFDC2 IL17F C3 JCHAIN ALOX5 AIRE PLA2G1B KLK7 GPR183 CFI CFB
GO:0031349	Positive regulation of defense response	21 vs. 0 dpi	Fundic	Yes	1.17e-05	21	145	3.68577	IL1B TREM2 ADORA2B TNFSF11 EREG PLA2G3 ZBP1 IFNG CCR2 OSM C3 TLR9 IL1RL1 SPI1 ADAM8 KLK7 LAG3 FABP4 VAV1 TRIM6 MMP12
GO:0050727	Regulation of inflammatory response	21 vs. 0 dpi	Fundic	Yes	1.35e-05	26	212	3.12115	IL1B NLRC3 ESR1 TNFAIP6 TREM2 ADORA2B SOCS3 TNFSF11 SEMA7A PLA2G3 ALOX15 IFNG CCR2 IL13 OSM DUOXA2 DUOXA1 C3 TLR9 IL1RL1 ENPP3 ALOX5 ADAM8 FABP4 NLRP12 ADIPOQ
GO:0050764	Regulation of phagocytosis	21 vs. 0 dpi	Fundic	Yes	1.37e-05	13	58	5.70417	IL1B TREM2 C2 FGR ALOX15 CLEC7A DOCK2 C3 NCKAP1L SIRPB1 ADIPOQ CL43
GO:0072676	Lymphocyte migration	21 vs. 0 dpi	Fundic	Yes	1.75e-05	16	90	4.52433	CCL17 DOCK8 CXCL11 CCL1 CCR2 CCL22 ITGB7 AIRE ADAM8 CCL3 SPN GPR183 MADCAM1 GCSAML
GO:0031343	Positive regulation of cell killing	21 vs. 0 dpi	Fundic	Yes	2.08e-05	12	51	5.98808	PRF1 FCER2 NOS2 CD1E IFNG CLEC7A SPI1 LAG3 CD1B5 VAV1
GO:1902105	Regulation of leukocyte differentiation	21 vs. 0 dpi	Fundic	Yes	3.75e-05	24	197	3.10043	PRDM1 NFAM1 IL4I1 TREM2 LIF TNFSF11 ZBTB16 PLA2G3 CYP26B1 IFNG CTLA4 RHOH CCR2 CD27 MMP14 EGR3 NCKAP1L IL7R DCSTAMP ADAM8 OCSTAMP LAG3 FCRL3 ADIPOQ
GO:0034612	Response to tumor necrosis factor	21 vs. 0 dpi	Fundic	No	3.84e-05	21	157	3.40405	CCL17 CCL1 TNFSF11 SLC2A4 ANKRD1 TNFRSF18 CCL22 CHI3L1 CXCL8 HAS2 PELI3 DCSTAMP CCL3 UBD OCSTAMP FABP4 TNFRSF17 ADIPOQ
GO:0006953	Acute-phase response	21 vs. 0 dpi	Fundic	Yes	4.27e-05	8	22	9.25431	IL1B ITIH4 FN1 TNFSF11 IL1A ORM1 TRPV1 M-SAA3.2
GO:0007188	Adenylate cyclase-modulating G protein-coupled receptor signaling pathway	21 vs. 0 dpi	Fundic	No	4.7e-05	23	186	3.14696	GCG PTGER2 ADGRE3 GLP2R ADGRG5 CXCL11 ADGRG3 ADORA2B RXFP1 CHRM1 GPR65 GRM4 GPR119 TSHR GNA15 HRH4 ADCYAP1 ADGRF1 HTR1B ADRA2A
GO:0006801	Superoxide metabolic process	21 vs. 0 dpi	Fundic	No	4.77e-05	11	46	6.08572	NOS2 NOX5 MPO CLEC7A DUOX2 DUOX1 MT3 NOX4 APOA4 CYBB ITGAM
GO:0002695	Negative regulation of leukocyte activation	21 vs. 0 dpi	Fundic	Yes	9.17e-05	18	127	3.607	CD274 GPNMB SAMSN1 IL4I1 FGR TIGIT CTLA4 CLEC4G CCR2 VTCN1 TNFRSF13B CD84 BTK ENPP3 SPI1 PDCD1LG2 LAG3
GO:0045071	Negative regulation of viral genome replication	21 vs. 0 dpi	Fundic	No	9.17e-05	10	40	6.36234	LTF ISG15 ISG20 RSAD2 MX1 OAS1Z APOBEC3Z1 OAS1Y TRIM6 OAS1X
GO:0050866	Negative regulation of cell activation	21 vs. 0 dpi	Fundic	No	9.28e-05	19	140	3.45384	CD274 GPNMB SAMSN1 IL4I1 SERPINE2 FGR TIGIT CTLA4 CLEC4G CCR2 VTCN1 TNFRSF13B CD84 BTK ENPP3 SPI1 PDCD1LG2 LAG3
GO:0050766	Positive regulation of phagocytosis	21 vs. 0 dpi	Fundic	Yes	0.000112353	10	41	6.20716	IL1B TREM2 C2 CLEC7A DOCK2 C3 NCKAP1L SIRPB1 CL43
GO:0043011	Myeloid dendritic cell differentiation	21 vs. 0 dpi	Fundic	Yes	0.000112353	7	18	9.89697	CSF2 IRF4 ITGB6 BATF2 BATF3 DCSTAMP SPI1
GO:0007229	Integrin-mediated signaling pathway	21 vs. 0 dpi	Fundic	No	0.000123912	14	82	4.34501	FN1 ITGA11 ITGB6 PLEK SEMA7A FGR ISG15 ITGB7 ITGA2 ITGAD VAV1 MADCAM1 ITGAM
GO:0050729	Positive regulation of inflammatory response	21 vs. 0 dpi	Fundic	Yes	0.0001437	13	72	4.59502	IL1B TREM2 ADORA2B TNFSF11 PLA2G3 IFNG CCR2 OSM C3 TLR9 IL1RL1 ADAM8 FABP4
GO:0097028	Dendritic cell differentiation	21 vs. 0 dpi	Fundic	No	0.00016066	9	34	6.7366	CSF2 IRF4 GATA1 TREM2 ITGB6 BATF2 BATF3 DCSTAMP SPI1
GO:0050665	Hydrogen peroxide biosynthetic process	21 vs. 0 dpi	Fundic	No	0.000161781	5	8	15.9058	CYP1A1 DUOX2 DUOXA2 DUOXA1 DUOX1
GO:0002819	Regulation of adaptive immune response	21 vs. 0 dpi	Fundic	Yes	0.000162039	18	133	3.44427	IL1B SAMSN1 FCER2 IL4I1 SLAMF1 CD1E CD48 IL12RB1 ALOX15 CLEC4G CCR2 RSAD2 C3 IL1RL1 IL7R CD1B5
GO:0070663	Regulation of leukocyte proliferation	21 vs. 0 dpi	Fundic	Yes	0.000172377	21	174	3.07147	CD274 GPNMB IL1B IL4I1 SLAMF1 IL12RB1 CTLA4 CLEC4G CCR2 VTCN1 TNFRSF13B HHLA2 BTK NCKAP1L ENPP3 OCSTAMP GPR183 PDCD1LG2 MZB1 FCRL3
GO:0001659	Temperature homeostasis	21 vs. 0 dpi	Fundic	No	0.000183892	16	109	3.73569	IL1B DIO2 IRF4 TRPV2 OXT TNFSF11 IL1A ESRRG FGF21 CCR2 IL13 TSHR TRPV1 EDN2 FABP4 ADIPOQ
GO:0002886	Regulation of myeloid leukocyte mediated immunity	21 vs. 0 dpi	Fundic	Yes	0.00019741	9	35	6.54412	ADORA2B FGR PLA2G3 CCR2 IL13 C3 CD84 SPI1 ITGAM
GO:0002548	Monocyte chemotaxis	21 vs. 0 dpi	Fundic	Yes	0.000197511	10	44	5.78395	CCL17 CCL1 TNFSF11 CCR2 CCL22 CCR1 CCL3
GO:0048247	Lymphocyte chemotaxis	21 vs. 0 dpi	Fundic	Yes	0.000197511	10	44	5.78395	CCL17 CXCL11 CCL1 CCR2 CCL22 ADAM8 CCL3 GPR183
GO:0032635	Interleukin-6 production	21 vs. 0 dpi	Fundic	Yes	0.00020177	15	98	3.89531	IL1B NLRC3 POU2AF1 NOS2 TREM2 ADORA2B SLAMF1 EREG IFNG CLEC7A IL17F TLR9 IL6R NCKAP1L NLRP12
GO:0032675	Regulation of interleukin-6 production	21 vs. 0 dpi	Fundic	Yes	0.00020177	15	98	3.89531	IL1B NLRC3 POU2AF1 NOS2 TREM2 ADORA2B SLAMF1 EREG IFNG CLEC7A IL17F TLR9 IL6R NCKAP1L NLRP12
GO:0002456	T cell mediated immunity	21 vs. 0 dpi	Fundic	Yes	0.000203928	13	75	4.41122	PRF1 IL1B IL4I1 SLAMF1 CD1E CLEC4G CCR2 RSAD2 IL7R AIRE CD1B5
GO:0002526	Acute inflammatory response	21 vs. 0 dpi	Fundic	Yes	0.000206877	11	54	5.18413	IL1B ITIH4 FN1 TNFSF11 IL1A C3 ORM1 TREM1 TRPV1 ADAM8 M-SAA3.2
GO:0002573	Myeloid leukocyte differentiation	21 vs. 0 dpi	Fundic	Yes	0.000234615	19	151	3.20224	CSF2 KIT IRF4 GATA1 CEBPE TREM2 LIF TNFSF11 ITGB6 BATF2 PLA2G3 BATF3 IFNG SIGLEC15 DCSTAMP SPI1 OCSTAMP GPR183 ADIPOQ
GO:0072593	Reactive oxygen species metabolic process	21 vs. 0 dpi	Fundic	No	0.000234615	19	151	3.20224	CYP1A1 NOS2 NOX5 CYP1B1 MPO HK2 CLEC7A DUOX2 DUOXA2 DUOXA1 DUOX1 MT3 NOX4 APOA4 CYBB ALOX5 MMP3 VAV1 ITGAM
GO:1902107	Positive regulation of leukocyte differentiation	21 vs. 0 dpi	Fundic	Yes	0.000235931	16	112	3.63562	IL4I1 TREM2 LIF TNFSF11 ZBTB16 PLA2G3 IFNG RHOH CD27 MMP14 EGR3 NCKAP1L IL7R DCSTAMP ADAM8 OCSTAMP
GO:1903708	Positive regulation of hemopoiesis	21 vs. 0 dpi	Fundic	No	0.000235931	16	112	3.63562	IL4I1 TREM2 LIF TNFSF11 ZBTB16 PLA2G3 IFNG RHOH CD27 MMP14 EGR3 NCKAP1L IL7R DCSTAMP ADAM8 OCSTAMP
GO:0043300	Regulation of leukocyte degranulation	21 vs. 0 dpi	Fundic	Yes	0.000253766	8	28	7.27125	ADORA2B FGR PLA2G3 CCR2 IL13 CD84 SPI1 ITGAM
GO:0007189	Adenylate cyclase-activating G protein-coupled receptor signaling pathway	21 vs. 0 dpi	Fundic	No	0.000258742	16	113	3.60345	GCG PTGER2 ADGRE3 ADGRG5 CXCL11 ADGRG3 ADORA2B RXFP1 GPR65 GPR119 TSHR ADCYAP1 ADGRF1
GO:0002705	Positive regulation of leukocyte mediated immunity	21 vs. 0 dpi	Fundic	Yes	0.000270399	15	101	3.77961	IL1B KIT FCER2 SLAMF1 CD1E CLEC7A RSAD2 C3 SPI1 LAG3 CD1B5 VAV1 ITGAM
GO:0071356	Cellular response to tumor necrosis factor	21 vs. 0 dpi	Fundic	No	0.000283459	18	140	3.27206	CCL17 CCL1 TNFSF11 SLC2A4 ANKRD1 TNFRSF18 CCL22 CXCL8 HAS2 PELI3 DCSTAMP CCL3 OCSTAMP FABP4 TNFRSF17 ADIPOQ
GO:0043299	Leukocyte degranulation	21 vs. 0 dpi	Fundic	Yes	0.000283662	9	37	6.19038	KIT ADORA2B FGR PLA2G3 CCR2 IL13 CD84 SPI1 ITGAM
GO:0045619	Regulation of lymphocyte differentiation	21 vs. 0 dpi	Fundic	Yes	0.000286302	17	127	3.40661	PRDM1 NFAM1 IL4I1 ZBTB16 CYP26B1 IFNG CTLA4 RHOH CCR2 CD27 MMP14 EGR3 NCKAP1L IL7R ADAM8 LAG3 FCRL3
GO:0042743	Hydrogen peroxide metabolic process	21 vs. 0 dpi	Fundic	No	0.000317501	8	29	7.02051	CYP1A1 MPO DUOX2 DUOXA2 DUOXA1 DUOX1 APOA4 MMP3
GO:0002685	Regulation of leukocyte migration	21 vs. 0 dpi	Fundic	Yes	0.000372541	19	157	3.07986	DOCK8 GPR18 TREM2 SLAMF1 RHOH CCR2 MMP14 TNFRSF18 CCR1 NCKAP1L EDN2 SPI1 AIRE ADAM8 SPN MADCAM1 ZNF580 GCSAML
GO:0042554	Superoxide anion generation	21 vs. 0 dpi	Fundic	No	0.000389279	7	22	8.09752	NOX5 CLEC7A DUOX2 DUOX1 NOX4 CYBB ITGAM
GO:0010573	Vascular endothelial growth factor production	21 vs. 0 dpi	Fundic	No	0.000402285	8	30	6.7865	IL1B SULF1 ADORA2B IL1A CYP1B1 CCR2 C3 IL6R
GO:1990266	Neutrophil migration	21 vs. 0 dpi	Fundic	Yes	0.000410042	13	81	4.08447	CCL17 S100A9 CCL1 RHOH CCL22 NCKAP1L CXCL8 EDN2 ADAM8 CCL3 VAV1
GO:0045639	Positive regulation of myeloid cell differentiation	21 vs. 0 dpi	Fundic	Yes	0.000489662	12	71	4.3013	GATA1 TREM2 LIF RHEX TNFSF11 SCIN PLA2G3 IFNG ISG15 NCKAP1L DCSTAMP OCSTAMP
GO:0032963	Collagen metabolic process	21 vs. 0 dpi	Fundic	No	0.000489662	11	60	4.66572	CTSL MMP7 MMP19 MMP20 MMP14 MMP13 MMP9 MMP3 MMP1 MMP12
GO:0120162	Positive regulation of cold-induced thermogenesis	21 vs. 0 dpi	Fundic	No	0.000489662	11	60	4.66572	DIO2 IRF4 TRPV2 OXT ESRRG FGF21 CCR2 IL13 TSHR FABP4 ADIPOQ
GO:0042445	Hormone metabolic process	21 vs. 0 dpi	Fundic	No	0.000495314	18	147	3.11625	CYP1A1 DIO2 STC2 SRD5A2 SPP1 IL4I1 ESR1 TG ALDH8A1 CYP1B1 CYP26B1 DUOX2 DUOXA2 DUOXA1 DUOX1 CYP27B1 UGT1A6 DDO
GO:0051712	Positive regulation of killing of cells of other organism	21 vs. 0 dpi	Fundic	Yes	0.000501632	5	10	12.7247	PRF1 FCER2 NOS2 IFNG CLEC7A
GO:0032722	Positive regulation of chemokine production	21 vs. 0 dpi	Fundic	Yes	0.000514497	10	50	5.08987	IL1B ADORA2B IFNG CLEC7A IL17F IL6R IL1RL1 ADCYAP1 AIRE ADIPOQ
GO:0006821	Chloride transport	21 vs. 0 dpi	Fundic	No	0.000560771	14	96	3.71136	ANO4 CFTR CLCA1 GABRD GABRQ CLCA3 SLC4A8 WNK4 CA7 ANO3 SLC26A7 CLCA2 P2RY6
GO:0070664	Negative regulation of leukocyte proliferation	21 vs. 0 dpi	Fundic	Yes	0.000642958	11	62	4.51521	CD274 GPNMB IL4I1 CTLA4 CLEC4G VTCN1 TNFRSF13B BTK ENPP3 PDCD1LG2
GO:0045069	Regulation of viral genome replication	21 vs. 0 dpi	Fundic	No	0.000642958	11	62	4.51521	LTF ISG15 ISG20 RSAD2 CXCL8 MX1 OAS1Z APOBEC3Z1 OAS1Y TRIM6 OAS1X
GO:0032733	Positive regulation of interleukin-10 production	21 vs. 0 dpi	Fundic	Yes	0.000661924	7	24	7.42273	IRF4 TREM2 TIGIT CLEC7A ISG15 IL13 TLR9
GO:0046631	Alpha-beta T cell activation	21 vs. 0 dpi	Fundic	Yes	0.000705632	15	111	3.4391	PRDM1 GPR18 IRF4 ZBTB16 IFNG CCR2 DOCK2 RSAD2 IL6R NCKAP1L CDH26 WDFY4 TNFSF8 GPR183
GO:0002687	Positive regulation of leukocyte migration	21 vs. 0 dpi	Fundic	Yes	0.000764467	14	99	3.5989	DOCK8 TREM2 SLAMF1 CCR2 MMP14 TNFRSF18 CCR1 NCKAP1L EDN2 SPI1 ADAM8 MADCAM1 ZNF580
GO:0060558	Regulation of calcidiol 1-monooxygenase activity	21 vs. 0 dpi	Fundic	No	0.000788921	4	6	16.9662	IL1B IFNG VDR CYP27B1
GO:0071706	Tumor necrosis factor superfamily cytokine production	21 vs. 0 dpi	Fundic	Yes	0.000825802	14	100	3.56291	LTF GPR18 NLRC3 TREM2 SLAMF1 IFNG CCR2 CLEC7A OAS2 IL17F TLR9 ADAM8 TNFRSF8 ADIPOQ
GO:1903555	Regulation of tumor necrosis factor superfamily cytokine production	21 vs. 0 dpi	Fundic	Yes	0.000825802	14	100	3.56291	LTF GPR18 NLRC3 TREM2 SLAMF1 IFNG CCR2 CLEC7A OAS2 IL17F TLR9 ADAM8 TNFRSF8 ADIPOQ
GO:0002709	Regulation of T cell mediated immunity	21 vs. 0 dpi	Fundic	Yes	0.000825802	11	64	4.37411	IL1B IL4I1 SLAMF1 CD1E CLEC4G CCR2 RSAD2 IL7R CD1B5
GO:0032602	Chemokine production	21 vs. 0 dpi	Fundic	Yes	0.000825802	11	64	4.37411	IL1B TREM2 ADORA2B IFNG CLEC7A IL17F IL6R IL1RL1 ADCYAP1 AIRE ADIPOQ
GO:0032642	Regulation of chemokine production	21 vs. 0 dpi	Fundic	Yes	0.000825802	11	64	4.37411	IL1B TREM2 ADORA2B IFNG CLEC7A IL17F IL6R IL1RL1 ADCYAP1 AIRE ADIPOQ
GO:0051709	Regulation of killing of cells of other organism	21 vs. 0 dpi	Fundic	Yes	0.000825802	5	11	11.5679	PRF1 FCER2 NOS2 IFNG CLEC7A
GO:0097530	Granulocyte migration	21 vs. 0 dpi	Fundic	Yes	0.00102411	14	102	3.49305	CCL17 S100A9 SLAMF1 CCL1 RHOH CCL22 NCKAP1L CXCL8 EDN2 ADAM8 CCL3 VAV1
GO:0030593	Neutrophil chemotaxis	21 vs. 0 dpi	Fundic	Yes	0.00107967	11	66	4.24156	CCL17 S100A9 CCL1 CCL22 NCKAP1L CXCL8 EDN2 CCL3 VAV1
GO:0002279	Mast cell activation involved in immune response	21 vs. 0 dpi	Fundic	Yes	0.00107967	7	26	6.85175	KIT ADORA2B FGR PLA2G3 IL13 CD84 ENPP3
GO:0010574	Regulation of vascular endothelial growth factor production	21 vs. 0 dpi	Fundic	No	0.00107967	7	26	6.85175	IL1B SULF1 ADORA2B IL1A CYP1B1 CCR2 C3
GO:0002444	Myeloid leukocyte mediated immunity	21 vs. 0 dpi	Fundic	Yes	0.00108978	10	55	4.62716	KIT ADORA2B FGR PLA2G3 CCR2 IL13 C3 CD84 SPI1 ITGAM
GO:0015718	Monocarboxylic acid transport	21 vs. 0 dpi	Fundic	No	0.0011124	12	78	3.91529	PLA2G2A SLC16A6 NOS2 TNFSF11 ABCC11 SLC5A8 PLA2G3 SLC16A1 SLC16A7 PLA2G1B ABCB11 PLA2G5
GO:0050864	Regulation of B cell activation	21 vs. 0 dpi	Fundic	Yes	0.00133966	15	118	3.23509	SAMSN1 NFAM1 THEMIS2 CTLA4 CD27 MMP14 TNFRSF13B TLR9 BTK NCKAP1L GPR183 MZB1 FCRL3
GO:0045576	Mast cell activation	21 vs. 0 dpi	Fundic	Yes	0.00136925	8	36	5.65541	KIT ADORA2B FGR PLA2G3 RHOH IL13 CD84 ENPP3
GO:0061844	Antimicrobial humoral immune response mediated by antimicrobial peptide	21 vs. 0 dpi	Fundic	Yes	0.00139025	9	46	4.97922	LTF S100A9 REG3G S100A12 IL17F PLA2G1B KLK7
GO:0060099	Regulation of phagocytosis, engulfment	21 vs. 0 dpi	Fundic	Yes	0.00159445	4	7	14.5425	TREM2 ALOX15 C3 NCKAP1L
GO:1905153	Regulation of membrane invagination	21 vs. 0 dpi	Fundic	No	0.00159445	4	7	14.5425	TREM2 ALOX15 C3 NCKAP1L
GO:0045580	Regulation of T cell differentiation	21 vs. 0 dpi	Fundic	Yes	0.0016096	14	107	3.32982	PRDM1 IL4I1 ZBTB16 CYP26B1 IFNG CTLA4 RHOH CCR2 CD27 EGR3 NCKAP1L IL7R ADAM8 LAG3
GO:0051250	Negative regulation of lymphocyte activation	21 vs. 0 dpi	Fundic	Yes	0.0016096	14	107	3.32982	CD274 GPNMB SAMSN1 IL4I1 FGR TIGIT CTLA4 CLEC4G VTCN1 TNFRSF13B BTK PDCD1LG2 LAG3
GO:0034113	Heterotypic cell-cell adhesion	21 vs. 0 dpi	Fundic	No	0.0016096	8	37	5.50256	IL1B GLDN ITGA4 ITGB7 ITGAD MADCAM1 CTNNA3 ADIPOQ
GO:0071347	Cellular response to interleukin-1	21 vs. 0 dpi	Fundic	Yes	0.00172686	11	70	3.99919	CCL17 IL1B IL1R2 CCL1 ANKRD1 CCL22 CXCL8 HAS2 CCL3
GO:0002706	Regulation of lymphocyte mediated immunity	21 vs. 0 dpi	Fundic	Yes	0.0018008	15	122	3.12902	IL1B FCER2 IL4I1 SLAMF1 CD1E CLEC4G CCR2 RSAD2 C3 IL7R LAG3 CD1B5 VAV1
GO:0050672	Negative regulation of lymphocyte proliferation	21 vs. 0 dpi	Fundic	Yes	0.00180577	10	59	4.31345	CD274 GPNMB IL4I1 CTLA4 CLEC4G VTCN1 TNFRSF13B BTK PDCD1LG2
GO:0007260	Tyrosine phosphorylation of STAT protein	21 vs. 0 dpi	Fundic	No	0.00180577	10	59	4.31345	CSF2 KIT LIF SOCS3 IFNG TNFRSF18 OSM PARP14 IL6R PTK6
GO:0043302	Positive regulation of leukocyte degranulation	21 vs. 0 dpi	Fundic	Yes	0.00180728	5	13	9.78822	ADORA2B FGR PLA2G3 IL13 ITGAM
GO:0070555	Response to interleukin-1	21 vs. 0 dpi	Fundic	Yes	0.00182927	12	83	3.67943	CCL17 IL1B IL1R2 CCL1 ANKRD1 CCL22 CHI3L1 CXCL8 HAS2 CCL3
GO:0002822	Regulation of adaptive immune response based on somatic recombination of immune receptors built from immunoglobulin superfamily domains	21 vs. 0 dpi	Fundic	Yes	0.00191169	15	123	3.10358	IL1B FCER2 IL4I1 SLAMF1 CD1E IL12RB1 CLEC4G CCR2 RSAD2 C3 IL1RL1 IL7R CD1B5
GO:0032945	Negative regulation of mononuclear cell proliferation	21 vs. 0 dpi	Fundic	No	0.00201941	10	60	4.24156	CD274 GPNMB IL4I1 CTLA4 CLEC4G VTCN1 TNFRSF13B BTK PDCD1LG2
GO:0071621	Granulocyte chemotaxis	21 vs. 0 dpi	Fundic	Yes	0.00223582	12	85	3.59285	CCL17 S100A9 SLAMF1 CCL1 CCL22 NCKAP1L CXCL8 EDN2 CCL3 VAV1
GO:0033006	Regulation of mast cell activation involved in immune response	21 vs. 0 dpi	Fundic	Yes	0.00223582	6	21	7.27125	ADORA2B FGR PLA2G3 IL13 CD84 ENPP3
GO:0050832	Defense response to fungus	21 vs. 0 dpi	Fundic	Yes	0.00223582	6	21	7.27125	LTF MPO S100A12 SPI1 CLEC6A
GO:1903307	Positive regulation of regulated secretory pathway	21 vs. 0 dpi	Fundic	No	0.00243294	7	30	5.93818	ADORA2B FGR PLA2G3 IL13 SLC4A8 CDK5R2 ITGAM
GO:1903409	Reactive oxygen species biosynthetic process	21 vs. 0 dpi	Fundic	No	0.00243294	7	30	5.93818	CYP1A1 MPO DUOX2 DUOXA2 DUOXA1 DUOX1 ALOX5
GO:0030183	B cell differentiation	21 vs. 0 dpi	Fundic	Yes	0.00259422	14	113	3.15302	ST3GAL1 KIT NTRK1 NFAM1 ADGRG3 POU2AF1 CD27 MMP14 TSHR BTK NCKAP1L SPI1 GPR183 FCRL3
GO:0050777	Negative regulation of immune response	21 vs. 0 dpi	Fundic	Yes	0.00259422	14	113	3.15302	SAMSN1 IL4I1 SLAMF1 ALOX15 CLEC4G CCR2 ISG15 PARP14 IL1RL1 CD84 IL7R ENPP3 SPI1 MMP12
GO:0001660	Fever generation	21 vs. 0 dpi	Fundic	No	0.00268059	4	8	12.7247	IL1B TNFSF11 IL1A TRPV1
GO:0042363	Fat-soluble vitamin catabolic process	21 vs. 0 dpi	Fundic	No	0.00268059	4	8	12.7247	CYP24A1 CYP26B1 CYP27B1 FGF23
GO:0002700	Regulation of production of molecular mediator of immune response	21 vs. 0 dpi	Fundic	Yes	0.00281062	14	114	3.12536	IL1B KIT SLAMF1 SEMA7A CCR2 CLEC7A IL13 RSAD2 IL17F TLR9 KLK7 MZB1 FCRL3 TRIM6
GO:0042403	Thyroid hormone metabolic process	21 vs. 0 dpi	Fundic	No	0.00286403	6	22	6.94073	DIO2 TG DUOX2 DUOXA2 DUOXA1 DUOX1
GO:0002704	Negative regulation of leukocyte mediated immunity	21 vs. 0 dpi	Fundic	Yes	0.0029271	7	31	5.74663	IL4I1 SLAMF1 CLEC4G CCR2 CD84 IL7R SPI1
GO:0002820	Negative regulation of adaptive immune response	21 vs. 0 dpi	Fundic	Yes	0.0029271	7	31	5.74663	SAMSN1 IL4I1 SLAMF1 ALOX15 CLEC4G IL1RL1 IL7R
GO:0009620	Response to fungus	21 vs. 0 dpi	Fundic	Yes	0.0029271	7	31	5.74663	LTF MPO S100A12 CLEC7A SPI1 CLEC6A
GO:0019730	Antimicrobial humoral response	21 vs. 0 dpi	Fundic	Yes	0.00320305	11	76	3.68346	LTF S100A9 REG3G S100A12 WFDC2 IL17F JCHAIN PLA2G1B KLK7
GO:0001706	Endoderm formation	21 vs. 0 dpi	Fundic	No	0.00349326	8	42	4.8475	FN1 ITGA4 MMP14 DUSP5 MMP9 COL11A1 DUSP4 MESP1
GO:0042509	Regulation of tyrosine phosphorylation of STAT protein	21 vs. 0 dpi	Fundic	No	0.00352689	9	53	4.32159	CSF2 KIT LIF SOCS3 IFNG TNFRSF18 OSM PARP14 IL6R
GO:0010575	Positive regulation of vascular endothelial growth factor production	21 vs. 0 dpi	Fundic	No	0.00360211	6	23	6.63896	IL1B SULF1 ADORA2B IL1A CYP1B1 C3
GO:0034239	Regulation of macrophage fusion	21 vs. 0 dpi	Fundic	Yes	0.00399035	3	4	19.087	TREM2 DCSTAMP OCSTAMP
GO:0034241	Positive regulation of macrophage fusion	21 vs. 0 dpi	Fundic	Yes	0.00399035	3	4	19.087	TREM2 DCSTAMP OCSTAMP
GO:0042531	Positive regulation of tyrosine phosphorylation of STAT protein	21 vs. 0 dpi	Fundic	No	0.00399035	8	43	4.73476	CSF2 KIT LIF IFNG TNFRSF18 OSM PARP14 IL6R
GO:0072679	Thymocyte migration	21 vs. 0 dpi	Fundic	No	0.00399035	3	4	19.087	CCR2 AIRE ADAM8
GO:2000425	Regulation of apoptotic cell clearance	21 vs. 0 dpi	Fundic	No	0.00399035	3	4	19.087	TREM2 C2 C3
GO:0032755	Positive regulation of interleukin-6 production	21 vs. 0 dpi	Fundic	Yes	0.00404384	10	66	3.85596	IL1B POU2AF1 NOS2 ADORA2B EREG IFNG CLEC7A IL17F TLR9 IL6R
GO:0032613	Interleukin-10 production	21 vs. 0 dpi	Fundic	Yes	0.00412789	7	33	5.39835	IRF4 TREM2 TIGIT CLEC7A ISG15 IL13 TLR9
GO:0032653	Regulation of interleukin-10 production	21 vs. 0 dpi	Fundic	Yes	0.00412789	7	33	5.39835	IRF4 TREM2 TIGIT CLEC7A ISG15 IL13 TLR9
GO:0033008	Positive regulation of mast cell activation involved in immune response	21 vs. 0 dpi	Fundic	Yes	0.00422446	4	9	11.3108	ADORA2B FGR PLA2G3 IL13
GO:0043306	Positive regulation of mast cell degranulation	21 vs. 0 dpi	Fundic	Yes	0.00422446	4	9	11.3108	ADORA2B FGR PLA2G3 IL13
GO:0009111	Vitamin catabolic process	21 vs. 0 dpi	Fundic	No	0.00422446	4	9	11.3108	CYP24A1 CYP26B1 CYP27B1 FGF23
GO:0032770	Positive regulation of monooxygenase activity	21 vs. 0 dpi	Fundic	No	0.00435385	6	24	6.36234	IL1B FCER2 IFNG VDR CYP27B1 FGF23
GO:0048525	Negative regulation of viral process	21 vs. 0 dpi	Fundic	No	0.00443789	10	67	3.79841	LTF ISG15 ISG20 RSAD2 MX1 OAS1Z APOBEC3Z1 OAS1Y TRIM6 OAS1X
GO:0032623	Interleukin-2 production	21 vs. 0 dpi	Fundic	Yes	0.00449683	8	44	4.62716	IL1B IRF4 IL1A CCR2 VTCN1 CLEC7A IL17F LAG3
GO:0032663	Regulation of interleukin-2 production	21 vs. 0 dpi	Fundic	Yes	0.00449683	8	44	4.62716	IL1B IRF4 IL1A CCR2 VTCN1 CLEC7A IL17F LAG3
GO:0006590	Thyroid hormone generation	21 vs. 0 dpi	Fundic	No	0.00455131	5	16	7.95292	TG DUOX2 DUOXA2 DUOXA1 DUOX1
GO:0002702	Positive regulation of production of molecular mediator of immune response	21 vs. 0 dpi	Fundic	Yes	0.00459075	11	80	3.49929	IL1B KIT SLAMF1 SEMA7A CLEC7A IL13 RSAD2 IL17F KLK7 MZB1 TRIM6
GO:0097006	Regulation of plasma lipoprotein particle levels	21 vs. 0 dpi	Fundic	No	0.00521519	8	45	4.52433	TREM2 APOB MPO PLA2G3 MFSD2A APOA4 LIPG ADIPOQ
GO:0043303	Mast cell degranulation	21 vs. 0 dpi	Fundic	Yes	0.00536317	6	25	6.10785	KIT ADORA2B FGR PLA2G3 IL13 CD84
GO:1990845	Adaptive thermogenesis	21 vs. 0 dpi	Fundic	No	0.00540414	12	95	3.21466	DIO2 IRF4 TRPV2 OXT ESRRG FGF21 CCR2 IL13 TSHR TRPV1 FABP4 ADIPOQ
GO:1905954	Positive regulation of lipid localization	21 vs. 0 dpi	Fundic	No	0.00543835	10	69	3.68831	ABCA13 SPP1 ABCB4 APOB TNFSF11 PLA2G3 C3 FAM71F2 LIPG ADIPOQ
GO:0033627	Cell adhesion mediated by integrin	21 vs. 0 dpi	Fundic	No	0.00552381	9	57	4.01832	PLAU LIF ITGA11 ITGB6 ITGA4 CYP1B1 ITGB7 ITGA2 NCKAP1L
GO:0002523	Leukocyte migration involved in inflammatory response	21 vs. 0 dpi	Fundic	Yes	0.00629874	4	10	10.1797	S100A9 SLAMF1 ALOX5 ADAM8
GO:0046135	Pyrimidine nucleoside catabolic process	21 vs. 0 dpi	Fundic	No	0.00629874	4	10	10.1797	UPB1 APOBEC1 APOBEC3Z1 CDA
GO:0002448	Mast cell mediated immunity	21 vs. 0 dpi	Fundic	Yes	0.0064152	6	26	5.87293	KIT ADORA2B FGR PLA2G3 IL13 CD84
GO:0070232	Regulation of T cell apoptotic process	21 vs. 0 dpi	Fundic	Yes	0.0064152	6	26	5.87293	ST3GAL1 DOCK8 CD27 IL7R IDO1 ADAM8
GO:1903305	Regulation of regulated secretory pathway	21 vs. 0 dpi	Fundic	No	0.00756462	12	99	3.08477	ADORA2B FGR PLA2G3 CCR2 CHRM2 IL13 SLC4A8 CD84 SPI1 CDK5R2 ADRA2A ITGAM
GO:0002922	Positive regulation of humoral immune response	21 vs. 0 dpi	Fundic	Yes	0.00773596	5	18	7.06927	IL1B FCER2 IL17F C3 KLK7
GO:0009164	Nucleoside catabolic process	21 vs. 0 dpi	Fundic	No	0.00773596	5	18	7.06927	UPB1 APOBEC1 UOX APOBEC3Z1 CDA
GO:0002367	Cytokine production involved in immune response	21 vs. 0 dpi	Fundic	Yes	0.00776073	9	60	3.8174	IL1B KIT SLAMF1 SEMA7A CCR2 CLEC7A RSAD2 TLR9 TRIM6
GO:0002718	Regulation of cytokine production involved in immune response	21 vs. 0 dpi	Fundic	Yes	0.00776073	9	60	3.8174	IL1B KIT SLAMF1 SEMA7A CCR2 CLEC7A RSAD2 TLR9 TRIM6
GO:0032743	Positive regulation of interleukin-2 production	21 vs. 0 dpi	Fundic	Yes	0.00776445	6	27	5.65541	IL1B IRF4 IL1A CCR2 VTCN1 CLEC7A
GO:0045621	Positive regulation of lymphocyte differentiation	21 vs. 0 dpi	Fundic	Yes	0.00802449	10	73	3.48621	IL4I1 ZBTB16 IFNG RHOH CD27 MMP14 EGR3 NCKAP1L IL7R ADAM8
GO:0034238	Macrophage fusion	21 vs. 0 dpi	Fundic	Yes	0.00812874	3	5	15.2696	TREM2 DCSTAMP OCSTAMP
GO:0070487	Monocyte aggregation	21 vs. 0 dpi	Fundic	Yes	0.00812874	3	5	15.2696	IL1B NR4A3 HAS2
GO:0015727	Lactate transport	21 vs. 0 dpi	Fundic	No	0.00812874	3	5	15.2696	SLC5A8 SLC16A1 SLC16A7
GO:0018101	Protein citrullination	21 vs. 0 dpi	Fundic	No	0.00812874	3	5	15.2696	PADI1 PADI3 PADI4
GO:0035873	Lactate transmembrane transport	21 vs. 0 dpi	Fundic	No	0.00812874	3	5	15.2696	SLC5A8 SLC16A1 SLC16A7
GO:0036414	Histone citrullination	21 vs. 0 dpi	Fundic	No	0.00812874	3	5	15.2696	PADI1 PADI3 PADI4
GO:0002824	Positive regulation of adaptive immune response based on somatic recombination of immune receptors built from immunoglobulin superfamily domains	21 vs. 0 dpi	Fundic	Yes	0.00840409	11	87	3.21774	IL1B FCER2 SLAMF1 CD1E IL12RB1 CCR2 RSAD2 C3 CD1B5
GO:0072678	T cell migration	21 vs. 0 dpi	Fundic	Yes	0.00840409	8	49	4.155	DOCK8 CXCL11 CCR2 ITGB7 AIRE ADAM8 SPN GPR183
GO:0071675	Regulation of mononuclear cell migration	21 vs. 0 dpi	Fundic	No	0.00840409	11	87	3.21774	DOCK8 SLAMF1 CCR2 CCR1 SPI1 AIRE ADAM8 SPN MADCAM1 GCSAML
GO:0002720	Positive regulation of cytokine production involved in immune response	21 vs. 0 dpi	Fundic	Yes	0.00862986	7	38	4.68804	IL1B KIT SLAMF1 SEMA7A CLEC7A RSAD2 TRIM6
GO:0044070	Regulation of anion transport	21 vs. 0 dpi	Fundic	No	0.00862986	7	38	4.68804	CFTR TNFSF11 PLA2G3 CA7 ABCB11 FGF23 ROS1
GO:0006213	Pyrimidine nucleoside metabolic process	21 vs. 0 dpi	Fundic	No	0.00873346	4	11	9.25431	UPB1 APOBEC1 APOBEC3Z1 CDA
GO:0042359	Vitamin D metabolic process	21 vs. 0 dpi	Fundic	No	0.00873346	4	11	9.25431	CYP24A1 IFNG CYP27B1 FGF23
GO:0002825	Regulation of T-helper 1 type immune response	21 vs. 0 dpi	Fundic	Yes	0.00934945	5	19	6.6972	IL1B SLAMF1 IL12RB1 CCR2 IL1RL1
GO:0071677	Positive regulation of mononuclear cell migration	21 vs. 0 dpi	Fundic	No	0.00936589	8	50	4.0719	DOCK8 SLAMF1 CCR2 CCR1 SPI1 ADAM8 MADCAM1
GO:0019079	Viral genome replication	21 vs. 0 dpi	Fundic	No	0.00971367	11	89	3.14543	LTF ISG15 ISG20 RSAD2 CXCL8 MX1 OAS1Z APOBEC3Z1 OAS1Y TRIM6 OAS1X
GO:0030282	Bone mineralization	21 vs. 0 dpi	Fundic	No	0.00971367	11	89	3.14543	CCDC154 GATA1 FGR ALOX15 ISG15 MMP13 DUOX2 CYP27B1 SRGN ALOX5 FGF23
GO:0106106	Cold-induced thermogenesis	21 vs. 0 dpi	Fundic	No	0.00971367	11	89	3.14543	DIO2 IRF4 TRPV2 OXT ESRRG FGF21 CCR2 IL13 TSHR FABP4 ADIPOQ
GO:0120161	Regulation of cold-induced thermogenesis	21 vs. 0 dpi	Fundic	No	0.00971367	11	89	3.14543	DIO2 IRF4 TRPV2 OXT ESRRG FGF21 CCR2 IL13 TSHR FABP4 ADIPOQ
GO:0051341	Regulation of oxidoreductase activity	21 vs. 0 dpi	Fundic	No	0.0101291	9	63	3.63562	IL1B FCER2 IFNG VDR MT3 CYP27B1 EDN2 GZMA FGF23
GO:0001909	Leukocyte mediated cytotoxicity	21 vs. 0 dpi	Fundic	Yes	0.0101431	10	76	3.3486	PRF1 CD1E GZMB IL7R SPI1 LAG3 CD1B5 VAV1
GO:0002708	Positive regulation of lymphocyte mediated immunity	21 vs. 0 dpi	Fundic	Yes	0.0104831	11	90	3.11048	IL1B FCER2 SLAMF1 CD1E RSAD2 C3 LAG3 CD1B5 VAV1
GO:0002821	Positive regulation of adaptive immune response	21 vs. 0 dpi	Fundic	Yes	0.0104831	11	90	3.11048	IL1B FCER2 SLAMF1 CD1E IL12RB1 CCR2 RSAD2 C3 CD1B5
GO:0033003	Regulation of mast cell activation	21 vs. 0 dpi	Fundic	Yes	0.0104831	6	29	5.26538	ADORA2B FGR PLA2G3 IL13 CD84 ENPP3
GO:0060135	Maternal process involved in female pregnancy	21 vs. 0 dpi	Fundic	No	0.0104831	6	29	5.26538	PRDM1 HMX3 ESR1 LIF VDR CYP27B1
GO:0045582	Positive regulation of T cell differentiation	21 vs. 0 dpi	Fundic	Yes	0.0110638	9	64	3.57882	IL4I1 ZBTB16 IFNG RHOH CD27 EGR3 NCKAP1L IL7R ADAM8
GO:0070228	Regulation of lymphocyte apoptotic process	21 vs. 0 dpi	Fundic	Yes	0.0110638	7	40	4.45364	ST3GAL1 DOCK8 CD27 IL7R IDO1 ADAM8 HSH2D
GO:0051353	Positive regulation of oxidoreductase activity	21 vs. 0 dpi	Fundic	No	0.0110638	7	40	4.45364	IL1B FCER2 IFNG VDR CYP27B1 EDN2 FGF23
GO:0043304	Regulation of mast cell degranulation	21 vs. 0 dpi	Fundic	Yes	0.0113466	5	20	6.36234	ADORA2B FGR PLA2G3 IL13 CD84
GO:0045577	Regulation of B cell differentiation	21 vs. 0 dpi	Fundic	Yes	0.0113466	5	20	6.36234	NFAM1 CD27 MMP14 NCKAP1L FCRL3
GO:0036336	Dendritic cell migration	21 vs. 0 dpi	Fundic	No	0.0113466	5	20	6.36234	DOCK8 SLAMF1 ALOX5 SPI1 GPR183
GO:0070486	Leukocyte aggregation	21 vs. 0 dpi	Fundic	Yes	0.0116525	4	12	8.48312	IL1B NR4A3 S100A9 HAS2
GO:0048006	Antigen processing and presentation, endogenous lipid antigen via MHC class Ib	21 vs. 0 dpi	Fundic	Yes	0.0116525	4	12	8.48312	CD1E CD1B5
GO:0038093	Fc receptor signaling pathway	21 vs. 0 dpi	Fundic	No	0.0116525	4	12	8.48312	KIT PIGR MS4A2 CLEC4D
GO:0051044	Positive regulation of membrane protein ectodomain proteolysis	21 vs. 0 dpi	Fundic	No	0.0116525	4	12	8.48312	IL1B IFNG ADAM8 ADRA2A
GO:0062013	Positive regulation of small molecule metabolic process	21 vs. 0 dpi	Fundic	No	0.0118906	10	78	3.26274	GCG IL1B NOS2 TREM2 ADORA2B PLA2G3 IFNG APOA4 P2RY6 ADIPOQ
GO:0002763	Positive regulation of myeloid leukocyte differentiation	21 vs. 0 dpi	Fundic	Yes	0.0125064	7	41	4.34501	TREM2 LIF TNFSF11 PLA2G3 IFNG DCSTAMP OCSTAMP
GO:0046632	Alpha-beta T cell differentiation	21 vs. 0 dpi	Fundic	Yes	0.0130439	10	79	3.22144	PRDM1 GPR18 IRF4 ZBTB16 IFNG RSAD2 IL6R NCKAP1L TNFSF8 GPR183
GO:0044706	Multi-multicellular organism process	21 vs. 0 dpi	Fundic	No	0.0131516	11	93	3.01014	PRDM1 HMX3 ESR1 LIF SERPINE2 RXFP1 VDR CYP27B1 TEAD4 MMP9 DDO
GO:0002698	Negative regulation of immune effector process	21 vs. 0 dpi	Fundic	Yes	0.0133456	9	66	3.47037	IL4I1 SLAMF1 CLEC4G CCR2 CD84 IL7R ENPP3 SPI1 FCRL3
GO:0002385	Mucosal immune response	21 vs. 0 dpi	Fundic	Yes	0.0136039	5	21	6.05937	LTF RAB17 APOA4 PIGR PLA2G1B
GO:0002887	Negative regulation of myeloid leukocyte mediated immunity	21 vs. 0 dpi	Fundic	Yes	0.0136039	3	6	12.7247	CCR2 CD84 SPI1
GO:0043301	Negative regulation of leukocyte degranulation	21 vs. 0 dpi	Fundic	Yes	0.0136039	3	6	12.7247	CCR2 CD84 SPI1
GO:0060100	Positive regulation of phagocytosis, engulfment	21 vs. 0 dpi	Fundic	Yes	0.0136039	3	6	12.7247	TREM2 C3 NCKAP1L
GO:0034656	Nucleobase-containing small molecule catabolic process	21 vs. 0 dpi	Fundic	No	0.0136039	5	21	6.05937	UPB1 APOBEC1 UOX APOBEC3Z1 CDA
GO:0060700	Regulation of ribonuclease activity	21 vs. 0 dpi	Fundic	No	0.0136039	3	6	12.7247	OAS1Z OAS1Y OAS1X
GO:0140507	Granzyme-mediated programmed cell death signaling pathway	21 vs. 0 dpi	Fundic	No	0.0136039	3	6	12.7247	GZMB SRGN GZMA
GO:1905155	Positive regulation of membrane invagination	21 vs. 0 dpi	Fundic	No	0.0136039	3	6	12.7247	TREM2 C3 NCKAP1L
GO:0071715	Icosanoid transport	21 vs. 0 dpi	Fundic	No	0.0138669	7	42	4.24156	PLA2G2A NOS2 TNFSF11 ABCC11 PLA2G3 PLA2G1B PLA2G5
GO:0071827	Plasma lipoprotein particle organization	21 vs. 0 dpi	Fundic	No	0.0138669	6	31	4.92568	APOB MPO PLA2G3 MFSD2A APOA4 LIPG
GO:0001910	Regulation of leukocyte mediated cytotoxicity	21 vs. 0 dpi	Fundic	Yes	0.0139019	8	54	3.77028	CD1E IL7R SPI1 LAG3 CD1B5 VAV1
GO:0002710	Negative regulation of T cell mediated immunity	21 vs. 0 dpi	Fundic	Yes	0.014932	4	13	7.83057	IL4I1 SLAMF1 CLEC4G IL7R
GO:0048003	Antigen processing and presentation of lipid antigen via MHC class Ib	21 vs. 0 dpi	Fundic	Yes	0.014932	4	13	7.83057	CD1E CD1B5
GO:0048007	Antigen processing and presentation, exogenous lipid antigen via MHC class Ib	21 vs. 0 dpi	Fundic	Yes	0.014932	4	13	7.83057	CD1E CD1B5
GO:0031649	Heat generation	21 vs. 0 dpi	Fundic	No	0.014932	4	13	7.83057	IL1B TNFSF11 IL1A TRPV1
GO:0001912	Positive regulation of leukocyte mediated cytotoxicity	21 vs. 0 dpi	Fundic	Yes	0.0154531	7	43	4.14292	CD1E SPI1 LAG3 CD1B5 VAV1
GO:0030225	Macrophage differentiation	21 vs. 0 dpi	Fundic	Yes	0.0158172	6	32	4.77175	CSF2 CEBPE LIF IFNG SPI1 ADIPOQ
GO:0032768	Regulation of monooxygenase activity	21 vs. 0 dpi	Fundic	No	0.0158172	6	32	4.77175	IL1B FCER2 IFNG VDR CYP27B1 FGF23
GO:0090207	Regulation of triglyceride metabolic process	21 vs. 0 dpi	Fundic	No	0.0158172	6	32	4.77175	PNPLA2 THRSP MFSD2A APOBEC1 C3 APOA4
GO:0001562	Response to protozoan	21 vs. 0 dpi	Fundic	Yes	0.0159855	5	22	5.78395	IRF4 BATF2 VTCN1
GO:0034368	Protein-lipid complex remodeling	21 vs. 0 dpi	Fundic	No	0.0159855	5	22	5.78395	APOB MPO PLA2G3 APOA4 LIPG
GO:0034369	Plasma lipoprotein particle remodeling	21 vs. 0 dpi	Fundic	No	0.0159855	5	22	5.78395	APOB MPO PLA2G3 APOA4 LIPG
GO:0061436	Establishment of skin barrier	21 vs. 0 dpi	Fundic	No	0.0159855	5	22	5.78395	SFN CYP26B1 CLDN1 TP63 CLDN4
GO:0042102	Positive regulation of T cell proliferation	21 vs. 0 dpi	Fundic	Yes	0.0167455	9	69	3.31948	CD274 IL1B SLAMF1 IL12RB1 CCR2 VTCN1 HHLA2 NCKAP1L PDCD1LG2
GO:0006956	Complement activation	21 vs. 0 dpi	Fundic	No	0.0167455	8	56	3.63562	IL1B C8B C2 C3 CFI CFB
GO:0050868	Negative regulation of T cell activation	21 vs. 0 dpi	Fundic	Yes	0.0171404	10	83	3.06619	CD274 GPNMB IL4I1 TIGIT CTLA4 CLEC4G VTCN1 PDCD1LG2 LAG3
GO:0050891	Multicellular organismal water homeostasis	21 vs. 0 dpi	Fundic	No	0.0171602	7	44	4.04876	CFTR SFN CYP26B1 CLDN1 TP63 AQP7 CLDN4
GO:0045089	Positive regulation of innate immune response	21 vs. 0 dpi	Fundic	Yes	0.0182628	9	70	3.27206	EREG ZBP1 TLR9 SPI1 ADAM8 LAG3 VAV1 TRIM6 MMP12
GO:0002827	Positive regulation of T-helper 1 type immune response	21 vs. 0 dpi	Fundic	Yes	0.0192637	4	14	7.27125	IL1B SLAMF1 IL12RB1 CCR2
GO:0006775	Fat-soluble vitamin metabolic process	21 vs. 0 dpi	Fundic	No	0.0192637	5	23	5.53247	CYP24A1 CYP26B1 IFNG CYP27B1 FGF23
GO:0034367	Protein-containing complex remodeling	21 vs. 0 dpi	Fundic	No	0.0192637	5	23	5.53247	APOB MPO PLA2G3 APOA4 LIPG
GO:0006216	Cytidine catabolic process	21 vs. 0 dpi	Fundic	No	0.0206246	3	7	10.9069	APOBEC1 APOBEC3Z1 CDA
GO:0009972	Cytidine deamination	21 vs. 0 dpi	Fundic	No	0.0206246	3	7	10.9069	APOBEC1 APOBEC3Z1 CDA
GO:0010310	Regulation of hydrogen peroxide metabolic process	21 vs. 0 dpi	Fundic	No	0.0206246	3	7	10.9069	DUOXA2 DUOXA1 MMP3
GO:0046087	Cytidine metabolic process	21 vs. 0 dpi	Fundic	No	0.0206246	3	7	10.9069	APOBEC1 APOBEC3Z1 CDA
GO:0001913	T cell mediated cytotoxicity	21 vs. 0 dpi	Fundic	Yes	0.0206658	6	34	4.49106	PRF1 CD1E IL7R CD1B5
GO:0006509	Membrane protein ectodomain proteolysis	21 vs. 0 dpi	Fundic	No	0.0206658	6	34	4.49106	IL1B MMP7 IFNG ERAP1 ADAM8 ADRA2A
GO:0071825	Protein-lipid complex subunit organization	21 vs. 0 dpi	Fundic	No	0.0206658	6	34	4.49106	APOB MPO PLA2G3 MFSD2A APOA4 LIPG
GO:0050994	Regulation of lipid catabolic process	21 vs. 0 dpi	Fundic	No	0.0215199	7	46	3.87273	IL1B RETN PNPLA2 MFSD2A APOA4 ABCB11 ADRA2A
GO:2000106	Regulation of leukocyte apoptotic process	21 vs. 0 dpi	Fundic	Yes	0.0223533	8	59	3.45076	ST3GAL1 DOCK8 CD27 IL7R IDO1 ADAM8 SLC7A11 HSH2D
GO:0045921	Positive regulation of exocytosis	21 vs. 0 dpi	Fundic	No	0.0223533	8	59	3.45076	CFTR ADORA2B FGR PLA2G3 IL13 SLC4A8 CDK5R2 ITGAM
GO:0002251	Organ or tissue specific immune response	21 vs. 0 dpi	Fundic	Yes	0.0227172	5	24	5.30195	LTF RAB17 APOA4 PIGR PLA2G1B
GO:0070229	Negative regulation of lymphocyte apoptotic process	21 vs. 0 dpi	Fundic	Yes	0.0227172	5	24	5.30195	ST3GAL1 DOCK8 CD27 IL7R HSH2D
GO:0002534	Cytokine production involved in inflammatory response	21 vs. 0 dpi	Fundic	Yes	0.0235587	6	35	4.36275	IL1R2 NOS2 PLA2G3 CLEC7A IL17F ALOX5
GO:1900015	Regulation of cytokine production involved in inflammatory response	21 vs. 0 dpi	Fundic	Yes	0.0235587	6	35	4.36275	IL1R2 NOS2 PLA2G3 CLEC7A IL17F ALOX5
GO:0032309	Icosanoid secretion	21 vs. 0 dpi	Fundic	No	0.0235587	6	35	4.36275	PLA2G2A NOS2 TNFSF11 PLA2G3 PLA2G1B PLA2G5
GO:0035987	Endodermal cell differentiation	21 vs. 0 dpi	Fundic	No	0.0235587	6	35	4.36275	FN1 ITGA4 MMP14 MMP9 COL11A1 MESP1
GO:0002711	Positive regulation of T cell mediated immunity	21 vs. 0 dpi	Fundic	Yes	0.0239231	7	47	3.79033	IL1B SLAMF1 CD1E RSAD2 CD1B5
GO:0010743	Regulation of macrophage derived foam cell differentiation	21 vs. 0 dpi	Fundic	Yes	0.0241252	4	15	6.7865	CSF2 APOB PLA2G3 ADIPOQ
GO:0042454	Ribonucleoside catabolic process	21 vs. 0 dpi	Fundic	No	0.0241252	4	15	6.7865	APOBEC1 UOX APOBEC3Z1 CDA
GO:1903557	Positive regulation of tumor necrosis factor superfamily cytokine production	21 vs. 0 dpi	Fundic	Yes	0.0242905	8	60	3.39325	IFNG CCR2 CLEC7A OAS2 IL17F TLR9 ADAM8 TNFRSF8
GO:0002532	Production of molecular mediator involved in inflammatory response	21 vs. 0 dpi	Fundic	Yes	0.0264557	7	48	3.71136	IL1R2 NOS2 PLA2G3 ALOX5AP CLEC7A IL17F ALOX5
GO:0030104	Water homeostasis	21 vs. 0 dpi	Fundic	No	0.0264557	7	48	3.71136	CFTR SFN CYP26B1 CLDN1 TP63 AQP7 CLDN4
GO:0033561	Regulation of water loss via skin	21 vs. 0 dpi	Fundic	No	0.0264626	5	25	5.08987	SFN CYP26B1 CLDN1 TP63 CLDN4
GO:0050853	B cell receptor signaling pathway	21 vs. 0 dpi	Fundic	Yes	0.0265101	8	61	3.33762	BMX NFAM1 CTLA4 BTK FCRL3 GCSAML
GO:0050830	Defense response to Gram-positive bacterium	21 vs. 0 dpi	Fundic	Yes	0.0271217	9	75	3.05392	STAB2 FGR IL17F IL7R TNFSF8 PLA2G1B
GO:0030004	Cellular monovalent inorganic cation homeostasis	21 vs. 0 dpi	Fundic	No	0.0271217	9	75	3.05392	CFTR ATP4A IL1A SLC4A8 RAB39A ATP4B CA7 TMPRSS3
GO:0033005	Positive regulation of mast cell activation	21 vs. 0 dpi	Fundic	Yes	0.0293001	4	16	6.36234	ADORA2B FGR PLA2G3 IL13
GO:0070233	Negative regulation of T cell apoptotic process	21 vs. 0 dpi	Fundic	Yes	0.0293001	4	16	6.36234	ST3GAL1 DOCK8 CD27 IL7R
GO:0001771	Immunological synapse formation	21 vs. 0 dpi	Fundic	Yes	0.0293001	3	8	9.54351	PRF1 DOCK8 DOCK2
GO:0032310	Prostaglandin secretion	21 vs. 0 dpi	Fundic	Yes	0.0293001	3	8	9.54351	NOS2 TNFSF11 PLA2G3
GO:0032604	Granulocyte macrophage colony-stimulating factor production	21 vs. 0 dpi	Fundic	Yes	0.0293001	3	8	9.54351	IL1B IL17F CD84
GO:0032645	Regulation of granulocyte macrophage colony-stimulating factor production	21 vs. 0 dpi	Fundic	Yes	0.0293001	3	8	9.54351	IL1B IL17F CD84
GO:0033089	Positive regulation of T cell differentiation in thymus	21 vs. 0 dpi	Fundic	Yes	0.0293001	3	8	9.54351	EGR3 IL7R ADAM8
GO:0008645	Hexose transmembrane transport	21 vs. 0 dpi	Fundic	No	0.0293001	9	76	3.01374	NR4A3 SLC2A3 SLC2A5 SLC2A4 FGF21 SLC5A1 HK2 C3 ADIPOQ
GO:0006833	Water transport	21 vs. 0 dpi	Fundic	No	0.0293001	4	16	6.36234	CFTR SLC5A1 AQP7 AQP5
GO:0006883	Cellular sodium ion homeostasis	21 vs. 0 dpi	Fundic	No	0.0293001	4	16	6.36234	ATP4A IL1A ATP4B TMPRSS3
GO:0033280	Response to vitamin D	21 vs. 0 dpi	Fundic	No	0.0293001	4	16	6.36234	CYP24A1 SPP1 VDR CYP27B1
GO:0051043	Regulation of membrane protein ectodomain proteolysis	21 vs. 0 dpi	Fundic	No	0.0293001	4	16	6.36234	IL1B IFNG ADAM8 ADRA2A
GO:0046131	Pyrimidine ribonucleoside metabolic process	21 vs. 0 dpi	Fundic	No	0.0293001	3	8	9.54351	APOBEC1 APOBEC3Z1 CDA
GO:0046133	Pyrimidine ribonucleoside catabolic process	21 vs. 0 dpi	Fundic	No	0.0293001	3	8	9.54351	APOBEC1 APOBEC3Z1 CDA
GO:0070231	T cell apoptotic process	21 vs. 0 dpi	Fundic	Yes	0.0293784	6	37	4.12692	ST3GAL1 DOCK8 CD27 IL7R IDO1 ADAM8
GO:0030212	Hyaluronan metabolic process	21 vs. 0 dpi	Fundic	No	0.0300941	5	26	4.89411	IL1B CEMIP ITIH3 ITIH4 HAS2
GO:1901658	Glycosyl compound catabolic process	21 vs. 0 dpi	Fundic	No	0.0300941	5	26	4.89411	UPB1 APOBEC1 UOX APOBEC3Z1 CDA
GO:0007492	Endoderm development	21 vs. 0 dpi	Fundic	No	0.0307095	8	63	3.23166	FN1 ITGA4 MMP14 DUSP5 MMP9 COL11A1 DUSP4 MESP1
GO:1901606	Alpha-amino acid catabolic process	21 vs. 0 dpi	Fundic	No	0.0307095	8	63	3.23166	IL4I1 GCSH NOS2 ASRGL1 BCAT2 IDO1 SDS DDO
GO:2000401	Regulation of lymphocyte migration	21 vs. 0 dpi	Fundic	Yes	0.0313269	7	50	3.56291	DOCK8 CCR2 AIRE ADAM8 SPN MADCAM1 GCSAML
GO:0032370	Positive regulation of lipid transport	21 vs. 0 dpi	Fundic	No	0.0313269	7	50	3.56291	ABCA13 SPP1 ABCB4 TNFSF11 PLA2G3 LIPG ADIPOQ
GO:0048483	Autonomic nervous system development	21 vs. 0 dpi	Fundic	No	0.0327717	6	38	4.01832	NTRK1 FN1 TP63 PRLH SEMA3A EGR2
GO:0048660	Regulation of smooth muscle cell proliferation	21 vs. 0 dpi	Fundic	No	0.0333284	8	64	3.18117	NR4A3 SULF1 IFNG IL6R MMP9 HTR1B P2RY6 ADIPOQ
GO:0042130	Negative regulation of T cell proliferation	21 vs. 0 dpi	Fundic	Yes	0.0345011	7	51	3.49305	CD274 GPNMB IL4I1 CLEC4G VTCN1 PDCD1LG2
GO:0006766	Vitamin metabolic process	21 vs. 0 dpi	Fundic	No	0.0345011	7	51	3.49305	CYP24A1 CYP26B1 IFNG VNN2 CYP27B1 GULO FGF23
GO:0030851	Granulocyte differentiation	21 vs. 0 dpi	Fundic	Yes	0.0345983	5	27	4.71284	CSF2 GATA1 CEBPE SPI1 ADIPOQ
GO:0060384	Innervation	21 vs. 0 dpi	Fundic	No	0.0353777	4	17	5.98808	NTRK1 SULF1 SERPINE2 SEMA3A
GO:0048661	Positive regulation of smooth muscle cell proliferation	21 vs. 0 dpi	Fundic	No	0.0365505	6	39	3.91529	NR4A3 SULF1 IL6R MMP9 HTR1B P2RY6
GO:0001767	Establishment of lymphocyte polarity	21 vs. 0 dpi	Fundic	Yes	0.0390258	3	9	8.48312	DOCK8 CYP26B1 DOCK2
GO:0001768	Establishment of T cell polarity	21 vs. 0 dpi	Fundic	Yes	0.0390258	3	9	8.48312	DOCK8 CYP26B1 DOCK2
GO:0002371	Dendritic cell cytokine production	21 vs. 0 dpi	Fundic	Yes	0.0390258	3	9	8.48312	KIT CLEC7A TLR9
GO:0002730	Regulation of dendritic cell cytokine production	21 vs. 0 dpi	Fundic	Yes	0.0390258	3	9	8.48312	KIT CLEC7A TLR9
GO:0010744	Positive regulation of macrophage derived foam cell differentiation	21 vs. 0 dpi	Fundic	Yes	0.0390258	3	9	8.48312	CSF2 APOB PLA2G3
GO:0048659	Smooth muscle cell proliferation	21 vs. 0 dpi	Fundic	No	0.0390258	8	66	3.08477	NR4A3 SULF1 IFNG IL6R MMP9 HTR1B P2RY6 ADIPOQ
GO:0019755	One-carbon compound transport	21 vs. 0 dpi	Fundic	No	0.0390258	3	9	8.48312	RHAG AQP7 AQP5
GO:0034163	Regulation of toll-like receptor 9 signaling pathway	21 vs. 0 dpi	Fundic	No	0.0390258	3	9	8.48312	RSAD2 TLR9 FCRL3
GO:1903975	Regulation of glial cell migration	21 vs. 0 dpi	Fundic	No	0.0390258	3	9	8.48312	TREM2 CCR2 GPR183
GO:0002823	Negative regulation of adaptive immune response based on somatic recombination of immune receptors built from immunoglobulin superfamily domains	21 vs. 0 dpi	Fundic	Yes	0.0392098	5	28	4.54453	IL4I1 SLAMF1 CLEC4G IL1RL1 IL7R
GO:0036230	Granulocyte activation	21 vs. 0 dpi	Fundic	Yes	0.0392098	5	28	4.54453	CCR2 CXCL8 ENPP3 SPI1 ITGAM
GO:0034121	Regulation of toll-like receptor signaling pathway	21 vs. 0 dpi	Fundic	No	0.0409805	7	53	3.36124	LTF IRF4 ESR1 RSAD2 TLR9 FCRL3
GO:0045589	Regulation of regulatory T cell differentiation	21 vs. 0 dpi	Fundic	Yes	0.0419426	4	18	5.65541	IL4I1 IFNG CTLA4 LAG3
GO:0006929	Substrate-dependent cell migration	21 vs. 0 dpi	Fundic	No	0.0419426	4	18	5.65541	FN1 ITGA11 ITGA2 ADAM8
GO:0032069	Regulation of nuclease activity	21 vs. 0 dpi	Fundic	No	0.0419426	4	18	5.65541	GZMA OAS1Z OAS1Y OAS1X
GO:0095500	Acetylcholine receptor signaling pathway	21 vs. 0 dpi	Fundic	No	0.0419426	4	18	5.65541	CHRM1 LY6H CHRM2 HRH4
GO:1903793	Positive regulation of anion transport	21 vs. 0 dpi	Fundic	No	0.0419426	4	18	5.65541	CFTR TNFSF11 PLA2G3 ABCB11
GO:0070227	Lymphocyte apoptotic process	21 vs. 0 dpi	Fundic	Yes	0.0442132	7	54	3.29899	ST3GAL1 DOCK8 CD27 IL7R IDO1 ADAM8 HSH2D
GO:0001914	Regulation of T cell mediated cytotoxicity	21 vs. 0 dpi	Fundic	Yes	0.0442132	5	29	4.38782	CD1E IL7R CD1B5
GO:0042088	T-helper 1 type immune response	21 vs. 0 dpi	Fundic	Yes	0.0442132	5	29	4.38782	IL1B SLAMF1 IL12RB1 CCR2 IL1RL1
GO:0043277	Apoptotic cell clearance	21 vs. 0 dpi	Fundic	No	0.0442132	6	41	3.7243	TREM2 C2 ALOX15 RHOH CCR2 C3
GO:0002313	Mature B cell differentiation involved in immune response	21 vs. 0 dpi	Fundic	Yes	0.0483598	4	19	5.35776	ST3GAL1 POU2AF1 SPI1 GPR183
GO:0010742	Macrophage derived foam cell differentiation	21 vs. 0 dpi	Fundic	Yes	0.0483598	4	19	5.35776	CSF2 APOB PLA2G3 ADIPOQ
GO:0036037	CD8-positive, alpha-beta T cell activation	21 vs. 0 dpi	Fundic	Yes	0.0483598	4	19	5.35776	GPR18 NCKAP1L WDFY4 TNFSF8
GO:0051965	Positive regulation of synapse assembly	21 vs. 0 dpi	Fundic	No	0.0483598	6	42	3.63562	NTRK1 LRRC4B BDNF LRRTM2 EPHB1 SYNDIG1
GO:0006706	Steroid catabolic process	21 vs. 0 dpi	Fundic	No	0.0483598	4	19	5.35776	CYP24A1 SPP1 CYP27B1 FGF23
GO:0045672	Positive regulation of osteoclast differentiation	21 vs. 0 dpi	Fundic	No	0.0483598	4	19	5.35776	TREM2 TNFSF11 IFNG OCSTAMP
GO:0090077	Foam cell differentiation	21 vs. 0 dpi	Fundic	No	0.0483598	4	19	5.35776	CSF2 APOB PLA2G3 ADIPOQ
GO:1901223	Negative regulation of NIK/NF-kappaB signaling	21 vs. 0 dpi	Fundic	No	0.0483598	4	19	5.35776	NLRC3 ADGRG3 SPI1 NLRP12
GO:1905144	Response to acetylcholine	21 vs. 0 dpi	Fundic	No	0.0483598	4	19	5.35776	CHRM1 LY6H CHRM2 HRH4
GO:1905145	Cellular response to acetylcholine	21 vs. 0 dpi	Fundic	No	0.0483598	4	19	5.35776	CHRM1 LY6H CHRM2 HRH4
GO:0002920	Regulation of humoral immune response	21 vs. 0 dpi	Fundic	Yes	0.048756	5	30	4.24156	IL1B FCER2 IL17F C3 KLK7
GO:0032715	Negative regulation of interleukin-6 production	21 vs. 0 dpi	Fundic	Yes	0.048756	5	30	4.24156	NLRC3 SLAMF1 TLR9 NCKAP1L NLRP12
GO:0002888	Positive regulation of myeloid leukocyte mediated immunity	21 vs. 0 dpi	Fundic	Yes	0.048756	3	10	7.63481	C3 SPI1 ITGAM
GO:0015732	Prostaglandin transport	21 vs. 0 dpi	Fundic	Yes	0.048756	3	10	7.63481	NOS2 TNFSF11 PLA2G3
GO:0042492	Gamma-delta T cell differentiation	21 vs. 0 dpi	Fundic	Yes	0.048756	3	10	7.63481	GPR18 EGR3 NCKAP1L
GO:0071639	Positive regulation of monocyte chemotactic protein-1 production	21 vs. 0 dpi	Fundic	Yes	0.048756	3	10	7.63481	IL1B CLEC7A ADIPOQ
GO:0090594	Inflammatory response to wounding	21 vs. 0 dpi	Fundic	Yes	0.048756	3	10	7.63481	IL1A CCR2 ALOX5
GO:0019372	Lipoxygenase pathway	21 vs. 0 dpi	Fundic	No	0.048756	3	10	7.63481	PLA2G3 ALOX15 ALOX5
GO:0034374	Low-density lipoprotein particle remodeling	21 vs. 0 dpi	Fundic	No	0.048756	3	10	7.63481	APOB MPO PLA2G3
GO:0097067	Cellular response to thyroid hormone stimulus	21 vs. 0 dpi	Fundic	No	0.048756	3	10	7.63481	CTSL KIT GATA1
GO:0006955	Immune response	3-5 vs. 0 dpi	Pyloric	Yes	2.36e-28	67	1326	5.44133	LTA CCL17 IL1B CXCL10 BOLA-DYA FCER2 SOCS1 CD207 TMIGD2 CXCL11 POU2AF1 CD180 S100A9 IL10 TF ACOD1 CXCL13 CCL1 CD8B CD1E GZMB PVRIG TNFSF13B MPO PLA2G3 IFNG S100A12 CCL19 CCL8 ISG15 ZP3 LEP CCR7 IL13 OSM HAMP C3 CCL22 CCR10 PIGR CD40 CD8A CLEC6A CCL4 UBD CD19 LAG3 PI3 FCRL3 CD79B CXCR5 FUT7 CXCL9 VPREB3 CCL26 MMP12 CCL5
GO:0006952	Defense response	3-5 vs. 0 dpi	Pyloric	Yes	8.36e-21	53	1094	5.21714	LTA CCL17 IL1B CXCL10 SOCS1 CD207 PENK CXCL11 IL1R2 S100A9 PTGDR TF ACOD1 CXCL13 CCL1 GZMB MPO PLA2G3 IFNG S100A12 CCL19 ISG15 ZP3 LEP CCR7 IL13 OSM DUOX2 DUOXA2 DUOXA1 DUOX1 HAMP C3 TREM1 CCL22 CHI3L1 CD40 CLEC6A UBD LAG3 PI3 FUT7 CXCL9 CCL26 MMP12 CCL5
GO:0002684	Positive regulation of immune system process	3-5 vs. 0 dpi	Pyloric	Yes	4.24e-16	36	607	6.38687	LTA IL1B CXCL10 FCER2 SOCS1 TMIGD2 ACOD1 CD1E PVRIG ZBTB16 TNFSF13B PLA2G3 IFNG CCL19 ZP3 LEP CCR7 IL13 HAMP C3 CD40 DCSTAMP TNFRSF13C OCSTAMP CD19 LAG3 MZB1 FCRL3 CD79B POU4F1 MMP12 CCL5
GO:0034097	Response to cytokine	3-5 vs. 0 dpi	Pyloric	Yes	4.41e-16	37	653	6.10186	CCL17 IL1B CXCL10 RUFY4 SOCS1 CXCL11 IL1R2 CXCL13 CCL1 TNFSF13B IFNG CCL19 ISG15 LEP CCR7 IL13 OSM DUOX1 CCL22 CHI3L1 CCR10 IL21R IL13RA2 DCSTAMP TNFRSF13C UBD OCSTAMP CXCR2 IL17REL CXCR5 POU4F1 CCL26 MMP12 CCL5
GO:0002682	Regulation of immune system process	3-5 vs. 0 dpi	Pyloric	Yes	2.18e-15	44	1006	4.71008	LTA IL1B CXCL10 GATA1 FCER2 SOCS1 TMIGD2 CD180 ACOD1 CD8B CD1E PVRIG ZBTB16 TNFSF13B PLA2G3 IFNG CCL19 ISG15 ZP3 LEP CCR7 IL13 HAMP C3 PIGR CD40 DCSTAMP TNFRSF13C OCSTAMP CD19 LAG3 MZB1 FCRL3 CD79B FUT7 PLA2G2D1 POU4F1 MMP12 CCL5
GO:0051707	Response to other organism	3-5 vs. 0 dpi	Pyloric	Yes	1.54e-14	42	974	4.6437	LTA CCL17 IL1B CXCL10 SOCS1 CD207 PENK POU2AF1 CD180 S100A9 TF ACOD1 CXCL13 CCL1 GZMB MPO THRSP IFNG S100A12 CCL19 ISG15 LEP CCR7 HAMP C3 CCL22 CD40 GZMA CLEC6A UBD LAG3 PI3 CXCL9 CCL26 MMP12
GO:0044419	Biological process involved in interspecies interaction between organisms	3-5 vs. 0 dpi	Pyloric	No	1.54e-14	44	1072	4.4201	LTA CCL17 IL1B CXCL10 FCER2 SOCS1 CD207 PENK POU2AF1 CD180 S100A9 TF ACOD1 CXCL13 CCL1 GZMB MPO THRSP IFNG S100A12 CCL19 CCL8 ISG15 LEP CCR7 HAMP C3 CCL22 CD40 GZMA CLEC6A UBD LAG3 PI3 CXCL9 CCL26 MMP12
GO:0043207	Response to external biotic stimulus	3-5 vs. 0 dpi	Pyloric	No	1.54e-14	42	975	4.63894	LTA CCL17 IL1B CXCL10 SOCS1 CD207 PENK POU2AF1 CD180 S100A9 TF ACOD1 CXCL13 CCL1 GZMB MPO THRSP IFNG S100A12 CCL19 ISG15 LEP CCR7 HAMP C3 CCL22 CD40 GZMA CLEC6A UBD LAG3 PI3 CXCL9 CCL26 MMP12
GO:0019221	Cytokine-mediated signaling pathway	3-5 vs. 0 dpi	Pyloric	Yes	1.78e-14	27	363	8.00997	CCL17 IL1B CXCL10 SOCS1 CXCL11 IL1R2 CXCL13 CCL1 TNFSF13B IFNG CCL19 ISG15 LEP CCR7 OSM DUOX1 CCL22 CCR10 IL21R IL13RA2 TNFRSF13C CXCR2 IL17REL CXCR5 CCL26 MMP12
GO:0009605	Response to external stimulus	3-5 vs. 0 dpi	Pyloric	No	1.78e-14	58	1867	3.34547	LTA CCL17 IL1B CXCL10 CYP24A1 SOCS1 CD207 PENK CXCL11 POU2AF1 CD180 S100A9 TF ACOD1 CXCL13 CCL1 GZMB MPO THRSP PLA2G3 DRGX IFNG S100A12 CCL19 ISG15 ZP3 LEP CCR7 IL13 OSM DUOXA2 DUOXA1 HAMP C3 CCL22 CHI3L1 CCR10 CD40 GZMA CLEC6A RCVRN UBD LAG3 CXCR2 PI3 CXCR5 FUT7 CXCL9 CCL26 MMP12 CCL5
GO:0009607	Response to biotic stimulus	3-5 vs. 0 dpi	Pyloric	No	3.28e-14	42	1005	4.50046	LTA CCL17 IL1B CXCL10 SOCS1 CD207 PENK POU2AF1 CD180 S100A9 TF ACOD1 CXCL13 CCL1 GZMB MPO THRSP IFNG S100A12 CCL19 ISG15 LEP CCR7 HAMP C3 CCL22 CD40 GZMA CLEC6A UBD LAG3 PI3 CXCL9 CCL26 MMP12
GO:0071345	Cellular response to cytokine stimulus	3-5 vs. 0 dpi	Pyloric	Yes	3.56e-14	33	601	5.91308	CCL17 IL1B CXCL10 RUFY4 SOCS1 CXCL11 IL1R2 CXCL13 CCL1 TNFSF13B IFNG CCL19 ISG15 LEP CCR7 IL13 OSM DUOX1 CCL22 CCR10 IL21R IL13RA2 DCSTAMP TNFRSF13C OCSTAMP CXCR2 IL17REL CXCR5 POU4F1 CCL26 MMP12
GO:0001775	Cell activation	3-5 vs. 0 dpi	Pyloric	No	1.7e-13	35	723	5.21319	IL1B CXCL10 GATA1 SOCS1 TMIGD2 FCRL1 ADGRG3 POU2AF1 CD180 ZBTB16 TNFSF13B PLA2G3 IFNG CCL19 ZP3 LEP CCR7 TREML2 IL13 HAMP CD40 CD8A DCSTAMP TNFRSF13C CD19 LAG3 MZB1 FCRL3 CD79B CXCR5 FUT7 PLA2G2D1
GO:0045321	Leukocyte activation	3-5 vs. 0 dpi	Pyloric	Yes	2.49e-13	33	646	5.50117	IL1B SOCS1 TMIGD2 FCRL1 ADGRG3 POU2AF1 CD180 ZBTB16 TNFSF13B PLA2G3 IFNG CCL19 ZP3 LEP CCR7 TREML2 IL13 HAMP CD40 CD8A DCSTAMP TNFRSF13C CD19 LAG3 MZB1 FCRL3 CD79B CXCR5 FUT7 PLA2G2D1
GO:0006954	Inflammatory response	3-5 vs. 0 dpi	Pyloric	Yes	7.08e-13	27	428	6.79351	LTA CCL17 IL1B CXCL11 IL1R2 S100A9 PTGDR CXCL13 CCL1 PLA2G3 IFNG CCL19 ZP3 LEP CCR7 IL13 OSM DUOXA2 DUOXA1 HAMP C3 TREM1 CCL22 CHI3L1 FUT7 CCL26 CCL5
GO:0046649	Lymphocyte activation	3-5 vs. 0 dpi	Pyloric	Yes	5.29e-12	29	547	5.70932	IL1B SOCS1 TMIGD2 FCRL1 ADGRG3 POU2AF1 CD180 ZBTB16 TNFSF13B IFNG CCL19 ZP3 LEP CCR7 TREML2 CD40 CD8A TNFRSF13C CD19 LAG3 MZB1 FCRL3 CD79B CXCR5 FUT7 PLA2G2D1
GO:0050776	Regulation of immune response	3-5 vs. 0 dpi	Pyloric	Yes	6.71e-12	30	596	5.42062	LTA IL1B FCER2 SOCS1 CD180 ACOD1 CD8B CD1E PVRIG TNFSF13B PLA2G3 IFNG ISG15 ZP3 LEP CCR7 IL13 C3 PIGR CD40 CD19 LAG3 FCRL3 CD79B FUT7 MMP12
GO:0002252	Immune effector process	3-5 vs. 0 dpi	Pyloric	Yes	2.71e-11	25	422	6.37972	LTA IL1B FCER2 POU2AF1 CD180 CD1E GZMB MPO PLA2G3 IFNG ZP3 LEP IL13 C3 CD40 CD8A CD19 LAG3 MZB1 FCRL3 FUT7
GO:0098542	Defense response to other organism	3-5 vs. 0 dpi	Pyloric	Yes	4.16e-11	32	735	4.68853	LTA CCL17 CXCL10 SOCS1 CD207 TF CCL1 GZMB MPO IFNG S100A12 CCL19 ISG15 LEP HAMP C3 CCL22 CD40 CLEC6A UBD LAG3 PI3 CXCL9 CCL26 MMP12
GO:0050778	Positive regulation of immune response	3-5 vs. 0 dpi	Pyloric	Yes	6.3e-11	23	364	6.80457	LTA IL1B FCER2 ACOD1 CD1E PVRIG TNFSF13B PLA2G3 IFNG ZP3 CCR7 IL13 C3 CD40 CD19 LAG3 FCRL3 CD79B MMP12
GO:0070098	Chemokine-mediated signaling pathway	3-5 vs. 0 dpi	Pyloric	Yes	1.11e-10	12	66	19.5799	CCL17 CXCL10 CXCL11 CXCL13 CCL1 CCL19 CCR7 CCL22 CCR10 CXCR2 CXCR5 CCL26
GO:0002443	Leukocyte mediated immunity	3-5 vs. 0 dpi	Pyloric	Yes	2.5e-10	19	249	8.21728	LTA IL1B FCER2 CD1E GZMB PLA2G3 ZP3 LEP IL13 C3 CD40 CD8A CD19 LAG3 FUT7
GO:1990868	Response to chemokine	3-5 vs. 0 dpi	Pyloric	Yes	4.05e-10	12	74	17.4632	CCL17 CXCL10 CXCL11 CXCL13 CCL1 CCL19 CCR7 CCL22 CCR10 CXCR2 CXCR5 CCL26
GO:1990869	Cellular response to chemokine	3-5 vs. 0 dpi	Pyloric	Yes	4.05e-10	12	74	17.4632	CCL17 CXCL10 CXCL11 CXCL13 CCL1 CCL19 CCR7 CCL22 CCR10 CXCR2 CXCR5 CCL26
GO:0002449	Lymphocyte mediated immunity	3-5 vs. 0 dpi	Pyloric	Yes	5.03e-10	17	198	9.24608	LTA IL1B FCER2 CD1E GZMB ZP3 LEP C3 CD40 CD8A CD19 LAG3 FUT7
GO:0006959	Humoral immune response	3-5 vs. 0 dpi	Pyloric	Yes	1.45e-09	16	182	9.46722	LTA IL1B FCER2 S100A9 TF ACOD1 CXCL13 S100A12 ZP3 CCR7 C3 PI3
GO:0048584	Positive regulation of response to stimulus	3-5 vs. 0 dpi	Pyloric	No	1.45e-09	43	1480	3.12882	LTA CCL17 IL1B CXCL10 FCER2 SOCS1 CD180 ACOD1 CCL1 CD1E PVRIG TNFSF13B PLA2G3 IFNG S100A12 CCL19 ZP3 LEP CCR7 IL13 OSM DUOX1 C3 CCL22 CHI3L1 CD40 CLEC6A UBD FGF23 CD19 LAG3 FCRL3 CD79B CCL26 IL26 MMP12 CCL5 SCIMP
GO:0002694	Regulation of leukocyte activation	3-5 vs. 0 dpi	Pyloric	Yes	2.63e-09	22	403	5.87884	IL1B SOCS1 TMIGD2 ZBTB16 TNFSF13B PLA2G3 IFNG ZP3 LEP CCR7 IL13 HAMP CD40 TNFRSF13C CD19 LAG3 MZB1 FCRL3 PLA2G2D1
GO:0045087	Innate immune response	3-5 vs. 0 dpi	Pyloric	Yes	3.16e-09	24	492	5.25315	CCL17 CXCL10 SOCS1 CCL1 GZMB IFNG CCL19 ISG15 LEP C3 CCL22 CLEC6A UBD LAG3 PI3 CCL26 MMP12
GO:0002697	Regulation of immune effector process	3-5 vs. 0 dpi	Pyloric	Yes	6.41e-09	17	235	7.79032	LTA IL1B FCER2 CD1E PLA2G3 IFNG ZP3 LEP IL13 C3 CD40 LAG3 MZB1 FCRL3 FUT7
GO:0050865	Regulation of cell activation	3-5 vs. 0 dpi	Pyloric	No	8.25e-09	22	430	5.5097	IL1B SOCS1 TMIGD2 ZBTB16 TNFSF13B PLA2G3 IFNG ZP3 LEP CCR7 IL13 HAMP CD40 TNFRSF13C CD19 LAG3 MZB1 FCRL3 PLA2G2D1
GO:0002696	Positive regulation of leukocyte activation	3-5 vs. 0 dpi	Pyloric	Yes	1.15e-08	17	245	7.47234	IL1B SOCS1 TMIGD2 ZBTB16 TNFSF13B PLA2G3 IFNG ZP3 LEP CCR7 IL13 HAMP CD40 TNFRSF13C FCRL3
GO:0002250	Adaptive immune response	3-5 vs. 0 dpi	Pyloric	Yes	1.24e-08	18	282	6.87381	LTA IL1B BOLA-DYA FCER2 CD1E TNFSF13B ZP3 C3 CD40 CD8A CLEC6A CD19 CD79B FUT7
GO:0050867	Positive regulation of cell activation	3-5 vs. 0 dpi	Pyloric	No	1.58e-08	17	251	7.29372	IL1B SOCS1 TMIGD2 ZBTB16 TNFSF13B PLA2G3 IFNG ZP3 LEP CCR7 IL13 HAMP CD40 TNFRSF13C FCRL3
GO:0002703	Regulation of leukocyte mediated immunity	3-5 vs. 0 dpi	Pyloric	Yes	2.06e-08	14	159	9.48211	LTA IL1B FCER2 CD1E PLA2G3 ZP3 LEP IL13 C3 CD40 LAG3 FUT7
GO:0002521	Leukocyte differentiation	3-5 vs. 0 dpi	Pyloric	Yes	2.58e-08	21	417	5.42322	IL1B GATA1 SOCS1 ADGRG3 POU2AF1 TF ZBTB16 TNFSF13B PLA2G3 IFNG LEP CCR7 CD8A DCSTAMP OCSTAMP CD19 LAG3 FCRL3 CD79B FUT7 POU4F1
GO:0002699	Positive regulation of immune effector process	3-5 vs. 0 dpi	Pyloric	Yes	2.71e-08	14	163	9.24942	LTA IL1B FCER2 CD1E PLA2G3 IFNG ZP3 IL13 C3 CD40 LAG3 MZB1
GO:0009617	Response to bacterium	3-5 vs. 0 dpi	Pyloric	Yes	3.08e-08	22	466	5.08406	LTA IL1B CXCL10 PENK CD180 S100A9 TF ACOD1 CXCL13 MPO THRSP ISG15 CCR7 HAMP C3 GZMA PI3 CXCL9
GO:0051249	Regulation of lymphocyte activation	3-5 vs. 0 dpi	Pyloric	Yes	3.53e-08	19	343	5.96532	IL1B SOCS1 TMIGD2 ZBTB16 TNFSF13B IFNG ZP3 LEP CCR7 CD40 TNFRSF13C CD19 LAG3 MZB1 FCRL3 PLA2G2D1
GO:0001819	Positive regulation of cytokine production	3-5 vs. 0 dpi	Pyloric	Yes	5.79e-08	18	314	6.17329	LTA IL1B TMIGD2 POU2AF1 PLA2G3 IFNG ISG15 ZP3 LEP CCR7 IL13 OSM C3 CHI3L1 CD40 CLEC6A IL26 MMP12
GO:0002460	Adaptive immune response based on somatic recombination of immune receptors built from immunoglobulin superfamily domains	3-5 vs. 0 dpi	Pyloric	Yes	7.07e-08	15	209	7.72892	LTA IL1B FCER2 CD1E TNFSF13B ZP3 C3 CD40 CD8A CD19 FUT7
GO:0002706	Regulation of lymphocyte mediated immunity	3-5 vs. 0 dpi	Pyloric	Yes	9.29e-08	12	122	10.5924	LTA IL1B FCER2 CD1E ZP3 LEP C3 CD40 LAG3 FUT7
GO:0001906	Cell killing	3-5 vs. 0 dpi	Pyloric	Yes	1.49e-07	11	101	11.7286	FCER2 CD1E GZMB IFNG S100A12 LEP IL13 C3 LAG3
GO:0034612	Response to tumor necrosis factor	3-5 vs. 0 dpi	Pyloric	No	1.54e-07	13	157	8.91698	CCL17 CCL1 TNFSF13B CCL19 CCL22 CHI3L1 DCSTAMP TNFRSF13C UBD OCSTAMP CCL26 CCL5
GO:0032101	Regulation of response to external stimulus	3-5 vs. 0 dpi	Pyloric	No	1.54e-07	24	610	4.23697	LTA IL1B CXCL10 SOCS1 CD180 ACOD1 PLA2G3 IFNG CCL19 ISG15 ZP3 LEP CCR7 IL13 OSM DUOXA2 DUOXA1 HAMP C3 LAG3 FUT7 CCL26 MMP12 CCL5
GO:0032103	Positive regulation of response to external stimulus	3-5 vs. 0 dpi	Pyloric	No	1.62e-07	16	260	6.62706	LTA IL1B CXCL10 CD180 ACOD1 PLA2G3 IFNG CCL19 ZP3 CCR7 OSM C3 LAG3 CCL26 MMP12 CCL5
GO:0002520	Immune system development	3-5 vs. 0 dpi	Pyloric	Yes	2.06e-07	26	724	3.86731	LTA IL1B GATA1 SOCS1 ADGRG3 POU2AF1 TF ACOD1 ZBTB16 TNFSF13B PLA2G3 IFNG ISG15 LEP CCR7 CD40 CD8A DCSTAMP OCSTAMP CD19 LAG3 FCRL3 CD79B CXCR5 FUT7 POU4F1
GO:0031347	Regulation of defense response	3-5 vs. 0 dpi	Pyloric	Yes	3.27e-07	18	355	5.46032	LTA IL1B SOCS1 PLA2G3 IFNG ISG15 ZP3 LEP CCR7 IL13 OSM DUOXA2 DUOXA1 HAMP C3 LAG3 FUT7 MMP12
GO:0002824	Positive regulation of adaptive immune response based on somatic recombination of immune receptors built from immunoglobulin superfamily domains	3-5 vs. 0 dpi	Pyloric	Yes	4.06e-07	10	87	12.3781	LTA IL1B FCER2 CD1E TNFSF13B ZP3 C3 CD40
GO:0001817	Regulation of cytokine production	3-5 vs. 0 dpi	Pyloric	Yes	4.14e-07	21	497	4.55027	LTA IL1B SOCS1 TMIGD2 POU2AF1 IL1R2 PLA2G3 IFNG ISG15 ZP3 LEP CCR7 IL13 OSM C3 CHI3L1 CD40 CLEC6A LAG3 IL26 MMP12
GO:0002922	Positive regulation of humoral immune response	3-5 vs. 0 dpi	Pyloric	Yes	4.79e-07	6	18	35.8966	LTA IL1B FCER2 ACOD1 CCR7 C3
GO:0001816	Cytokine production	3-5 vs. 0 dpi	Pyloric	Yes	5.09e-07	21	504	4.48707	LTA IL1B SOCS1 TMIGD2 POU2AF1 IL1R2 PLA2G3 IFNG ISG15 ZP3 LEP CCR7 IL13 OSM C3 CHI3L1 CD40 CLEC6A LAG3 IL26 MMP12
GO:0002708	Positive regulation of lymphocyte mediated immunity	3-5 vs. 0 dpi	Pyloric	Yes	5.15e-07	10	90	11.9655	LTA IL1B FCER2 CD1E ZP3 C3 CD40 LAG3
GO:0002821	Positive regulation of adaptive immune response	3-5 vs. 0 dpi	Pyloric	Yes	5.15e-07	10	90	11.9655	LTA IL1B FCER2 CD1E TNFSF13B ZP3 C3 CD40
GO:0051251	Positive regulation of lymphocyte activation	3-5 vs. 0 dpi	Pyloric	Yes	6.16e-07	14	214	7.04512	IL1B SOCS1 TMIGD2 ZBTB16 TNFSF13B IFNG ZP3 LEP CCR7 CD40 TNFRSF13C FCRL3
GO:1903131	Mononuclear cell differentiation	3-5 vs. 0 dpi	Pyloric	No	6.52e-07	17	332	5.51423	IL1B GATA1 SOCS1 ADGRG3 POU2AF1 ZBTB16 TNFSF13B IFNG LEP CCR7 CD8A DCSTAMP CD19 LAG3 FCRL3 CD79B FUT7
GO:0048534	Hematopoietic or lymphoid organ development	3-5 vs. 0 dpi	Pyloric	Yes	8.17e-07	24	674	3.83465	LTA IL1B GATA1 SOCS1 ADGRG3 POU2AF1 TF ZBTB16 TNFSF13B PLA2G3 IFNG ISG15 LEP CCR7 CD8A DCSTAMP OCSTAMP CD19 LAG3 FCRL3 CD79B CXCR5 FUT7 POU4F1
GO:0002822	Regulation of adaptive immune response based on somatic recombination of immune receptors built from immunoglobulin superfamily domains	3-5 vs. 0 dpi	Pyloric	Yes	8.81e-07	11	123	9.63078	LTA IL1B FCER2 CD1E TNFSF13B ZP3 C3 CD40 FUT7
GO:0007159	Leukocyte cell-cell adhesion	3-5 vs. 0 dpi	Pyloric	Yes	9.85e-07	15	261	6.18906	IL1B SOCS1 TMIGD2 S100A9 ZBTB16 TNFSF13B IFNG ZP3 LEP CCR7 TNFRSF13C LAG3 FUT7 PLA2G2D1
GO:0042113	B cell activation	3-5 vs. 0 dpi	Pyloric	Yes	1.26e-06	14	228	6.61252	FCRL1 ADGRG3 POU2AF1 CD180 TNFSF13B CD40 TNFRSF13C CD19 MZB1 FCRL3 CD79B CXCR5
GO:1903037	Regulation of leukocyte cell-cell adhesion	3-5 vs. 0 dpi	Pyloric	Yes	1.38e-06	14	230	6.55502	IL1B SOCS1 TMIGD2 ZBTB16 TNFSF13B IFNG ZP3 LEP CCR7 TNFRSF13C LAG3 FUT7 PLA2G2D1
GO:0002705	Positive regulation of leukocyte mediated immunity	3-5 vs. 0 dpi	Pyloric	Yes	1.38e-06	10	101	10.6623	LTA IL1B FCER2 CD1E ZP3 C3 CD40 LAG3
GO:0002883	Regulation of hypersensitivity	3-5 vs. 0 dpi	Pyloric	No	1.39e-06	4	5	86.1517	ZP3 CCR7 C3 FUT7
GO:0030595	Leukocyte chemotaxis	3-5 vs. 0 dpi	Pyloric	Yes	1.72e-06	12	164	7.87973	CCL17 CXCL10 CXCL11 S100A9 CXCL13 CCL1 CCL19 CCR7 CCL22 CXCR5 CCL26 CCL5
GO:0002819	Regulation of adaptive immune response	3-5 vs. 0 dpi	Pyloric	Yes	1.78e-06	11	133	8.90666	LTA IL1B FCER2 CD1E TNFSF13B ZP3 C3 CD40 FUT7
GO:1990266	Neutrophil migration	3-5 vs. 0 dpi	Pyloric	Yes	2.33e-06	9	81	11.9655	CCL17 S100A9 CXCL13 CCL1 CCL19 CCR7 CCL22 FUT7 CCL26
GO:0034341	Response to interferon-gamma	3-5 vs. 0 dpi	Pyloric	Yes	2.67e-06	10	109	9.87978	CCL17 SOCS1 CCL1 IFNG CCL19 CCL22 UBD CCL26
GO:0070661	Leukocyte proliferation	3-5 vs. 0 dpi	Pyloric	Yes	2.73e-06	14	245	6.15369	IL1B TMIGD2 CD180 TNFSF13B ZP3 LEP CD40 TNFRSF13C OCSTAMP CD19 MZB1 FCRL3 PLA2G2D1
GO:0042110	T cell activation	3-5 vs. 0 dpi	Pyloric	Yes	2.89e-06	17	373	4.90811	IL1B SOCS1 TMIGD2 ZBTB16 TNFSF13B IFNG CCL19 ZP3 LEP CCR7 TREML2 CD8A TNFRSF13C LAG3 FUT7 PLA2G2D1
GO:0070663	Regulation of leukocyte proliferation	3-5 vs. 0 dpi	Pyloric	Yes	3.03e-06	12	174	7.42687	IL1B TMIGD2 TNFSF13B ZP3 LEP CD40 TNFRSF13C OCSTAMP MZB1 FCRL3 PLA2G2D1
GO:0050727	Regulation of inflammatory response	3-5 vs. 0 dpi	Pyloric	Yes	3.42e-06	13	212	6.60361	LTA IL1B PLA2G3 IFNG ZP3 CCR7 IL13 OSM DUOXA2 DUOXA1 HAMP C3 FUT7
GO:0030098	Lymphocyte differentiation	3-5 vs. 0 dpi	Pyloric	Yes	4.05e-06	15	295	5.47575	IL1B SOCS1 ADGRG3 POU2AF1 ZBTB16 TNFSF13B IFNG LEP CCR7 CD8A CD19 LAG3 FCRL3 CD79B FUT7
GO:0031341	Regulation of cell killing	3-5 vs. 0 dpi	Pyloric	Yes	4.51e-06	8	64	13.4612	FCER2 CD1E IFNG LEP IL13 LAG3
GO:0030097	Hemopoiesis	3-5 vs. 0 dpi	Pyloric	No	4.51e-06	22	638	3.71344	IL1B GATA1 SOCS1 ADGRG3 POU2AF1 TF ZBTB16 TNFSF13B PLA2G3 IFNG ISG15 LEP CCR7 CD8A DCSTAMP OCSTAMP CD19 LAG3 FCRL3 CD79B FUT7 POU4F1
GO:0002548	Monocyte chemotaxis	3-5 vs. 0 dpi	Pyloric	Yes	4.94e-06	7	44	17.1324	CCL17 CXCL10 CCL1 CCL19 CCL22 CCL26 CCL5
GO:0048247	Lymphocyte chemotaxis	3-5 vs. 0 dpi	Pyloric	Yes	4.94e-06	7	44	17.1324	CCL17 CXCL10 CXCL11 CCL1 CCL19 CCL22 CCL26
GO:0097529	Myeloid leukocyte migration	3-5 vs. 0 dpi	Pyloric	Yes	5.18e-06	11	150	7.89724	CCL17 CXCL10 S100A9 CXCL13 CCL1 CCL19 CCR7 CCL22 FUT7 CCL26 CCL5
GO:0030593	Neutrophil chemotaxis	3-5 vs. 0 dpi	Pyloric	Yes	5.46e-06	8	66	13.0533	CCL17 S100A9 CXCL13 CCL1 CCL19 CCR7 CCL22 CCL26
GO:0046651	Lymphocyte proliferation	3-5 vs. 0 dpi	Pyloric	Yes	6.46e-06	13	226	6.19454	IL1B TMIGD2 CD180 TNFSF13B ZP3 LEP CD40 TNFRSF13C CD19 MZB1 FCRL3 PLA2G2D1
GO:0050900	Leukocyte migration	3-5 vs. 0 dpi	Pyloric	Yes	6.97e-06	14	268	5.62558	CCL17 CXCL10 CXCL11 S100A9 CXCL13 CCL1 CCL19 ZP3 CCR7 CCL22 CXCR5 FUT7 CCL26 CCL5
GO:0032943	Mononuclear cell proliferation	3-5 vs. 0 dpi	Pyloric	No	6.97e-06	13	228	6.1402	IL1B TMIGD2 CD180 TNFSF13B ZP3 LEP CD40 TNFRSF13C CD19 MZB1 FCRL3 PLA2G2D1
GO:1903039	Positive regulation of leukocyte cell-cell adhesion	3-5 vs. 0 dpi	Pyloric	Yes	7.2e-06	11	156	7.5935	IL1B SOCS1 TMIGD2 ZBTB16 TNFSF13B IFNG ZP3 LEP CCR7 TNFRSF13C FUT7
GO:0002864	Regulation of acute inflammatory response to antigenic stimulus	3-5 vs. 0 dpi	Pyloric	Yes	7.2e-06	4	7	61.5369	ZP3 CCR7 C3 FUT7
GO:0002524	Hypersensitivity	3-5 vs. 0 dpi	Pyloric	No	7.2e-06	4	7	61.5369	ZP3 CCR7 C3 FUT7
GO:0002920	Regulation of humoral immune response	3-5 vs. 0 dpi	Pyloric	Yes	8.45e-06	6	30	21.5379	LTA IL1B FCER2 ACOD1 CCR7 C3
GO:0050729	Positive regulation of inflammatory response	3-5 vs. 0 dpi	Pyloric	Yes	9.86e-06	8	72	11.9655	LTA IL1B PLA2G3 IFNG ZP3 CCR7 OSM C3
GO:0050670	Regulation of lymphocyte proliferation	3-5 vs. 0 dpi	Pyloric	Yes	9.99e-06	11	162	7.31226	IL1B TMIGD2 TNFSF13B ZP3 LEP CD40 TNFRSF13C MZB1 FCRL3 PLA2G2D1
GO:0050863	Regulation of T cell activation	3-5 vs. 0 dpi	Pyloric	Yes	1.05e-05	13	238	5.88221	IL1B SOCS1 TMIGD2 ZBTB16 TNFSF13B IFNG ZP3 LEP CCR7 TNFRSF13C LAG3 PLA2G2D1
GO:0032944	Regulation of mononuclear cell proliferation	3-5 vs. 0 dpi	Pyloric	No	1.11e-05	11	164	7.22309	IL1B TMIGD2 TNFSF13B ZP3 LEP CD40 TNFRSF13C MZB1 FCRL3 PLA2G2D1
GO:0097530	Granulocyte migration	3-5 vs. 0 dpi	Pyloric	Yes	1.27e-05	9	102	9.50203	CCL17 S100A9 CXCL13 CCL1 CCL19 CCR7 CCL22 FUT7 CCL26
GO:0050665	Hydrogen peroxide biosynthetic process	3-5 vs. 0 dpi	Pyloric	No	1.32e-05	4	8	53.8448	DUOX2 DUOXA2 DUOXA1 DUOX1
GO:0070665	Positive regulation of leukocyte proliferation	3-5 vs. 0 dpi	Pyloric	Yes	1.34e-05	9	103	9.40978	IL1B TMIGD2 TNFSF13B ZP3 LEP CD40 TNFRSF13C OCSTAMP FCRL3
GO:0002861	Regulation of inflammatory response to antigenic stimulus	3-5 vs. 0 dpi	Pyloric	Yes	1.34e-05	5	18	29.9138	LTA ZP3 CCR7 C3 FUT7
GO:0019730	Antimicrobial humoral response	3-5 vs. 0 dpi	Pyloric	Yes	1.38e-05	8	76	11.3358	S100A9 TF ACOD1 CXCL13 S100A12 PI3
GO:0060326	Cell chemotaxis	3-5 vs. 0 dpi	Pyloric	Yes	1.42e-05	13	246	5.69092	CCL17 CXCL10 CXCL11 S100A9 CXCL13 CCL1 CCL19 CCR7 CCL22 CCR10 CXCR5 CCL26 CCL5
GO:0071674	Mononuclear cell migration	3-5 vs. 0 dpi	Pyloric	No	1.84e-05	10	139	7.74746	CCL17 CXCL10 CXCL11 CCL1 CCL19 CCR7 CCL22 FUT7 CCL26 CCL5
GO:0032309	Icosanoid secretion	3-5 vs. 0 dpi	Pyloric	No	1.95e-05	6	35	18.4611	PLA2G2A PLA2G3 LEP PLA2G5 PLA2G2D1
GO:0002863	Positive regulation of inflammatory response to antigenic stimulus	3-5 vs. 0 dpi	Pyloric	Yes	2.19e-05	4	9	47.8621	LTA ZP3 CCR7 C3
GO:0050870	Positive regulation of T cell activation	3-5 vs. 0 dpi	Pyloric	Yes	2.31e-05	10	143	7.53075	IL1B SOCS1 TMIGD2 ZBTB16 TNFSF13B IFNG ZP3 LEP CCR7 TNFRSF13C
GO:0070555	Response to interleukin-1	3-5 vs. 0 dpi	Pyloric	Yes	2.56e-05	8	83	10.3797	CCL17 IL1B IL1R2 CCL1 CCL19 CCL22 CHI3L1 CCL26
GO:0031349	Positive regulation of defense response	3-5 vs. 0 dpi	Pyloric	Yes	2.57e-05	10	145	7.42687	LTA IL1B PLA2G3 IFNG ZP3 CCR7 OSM C3 LAG3 MMP12
GO:0022409	Positive regulation of cell-cell adhesion	3-5 vs. 0 dpi	Pyloric	No	2.72e-05	11	182	6.50872	IL1B SOCS1 TMIGD2 ZBTB16 TNFSF13B IFNG ZP3 LEP CCR7 TNFRSF13C FUT7
GO:0022407	Regulation of cell-cell adhesion	3-5 vs. 0 dpi	Pyloric	No	2.79e-05	14	307	4.91093	IL1B SOCS1 TMIGD2 ZBTB16 TNFSF13B IFNG ZP3 LEP CCR7 TNFRSF13C LAG3 FUT7 PLA2G2D1
GO:0071346	Cellular response to interferon-gamma	3-5 vs. 0 dpi	Pyloric	Yes	2.93e-05	8	85	10.1355	CCL17 SOCS1 CCL1 IFNG CCL19 CCL22 CCL26
GO:0071621	Granulocyte chemotaxis	3-5 vs. 0 dpi	Pyloric	Yes	2.93e-05	8	85	10.1355	CCL17 S100A9 CXCL13 CCL1 CCL19 CCR7 CCL22 CCL26
GO:0072676	Lymphocyte migration	3-5 vs. 0 dpi	Pyloric	Yes	4.5e-05	8	90	9.57241	CCL17 CXCL10 CXCL11 CCL1 CCL19 CCL22 FUT7 CCL26
GO:0071715	Icosanoid transport	3-5 vs. 0 dpi	Pyloric	No	5.42e-05	6	42	15.3842	PLA2G2A PLA2G3 LEP PLA2G5 PLA2G2D1
GO:0050671	Positive regulation of lymphocyte proliferation	3-5 vs. 0 dpi	Pyloric	Yes	6.15e-05	8	94	9.16508	IL1B TMIGD2 TNFSF13B ZP3 LEP CD40 TNFRSF13C FCRL3
GO:0032946	Positive regulation of mononuclear cell proliferation	3-5 vs. 0 dpi	Pyloric	No	6.6e-05	8	95	9.0686	IL1B TMIGD2 TNFSF13B ZP3 LEP CD40 TNFRSF13C FCRL3
GO:0002866	Positive regulation of acute inflammatory response to antigenic stimulus	3-5 vs. 0 dpi	Pyloric	Yes	6.99e-05	3	4	80.7672	ZP3 CCR7 C3
GO:0002438	Acute inflammatory response to antigenic stimulus	3-5 vs. 0 dpi	Pyloric	Yes	7.45e-05	4	12	35.8966	ZP3 CCR7 C3 FUT7
GO:0071347	Cellular response to interleukin-1	3-5 vs. 0 dpi	Pyloric	Yes	8.59e-05	7	70	10.769	CCL17 IL1B IL1R2 CCL1 CCL19 CCL22 CCL26
GO:0070371	ERK1 and ERK2 cascade	3-5 vs. 0 dpi	Pyloric	No	9.26e-05	11	209	5.66788	CCL17 IL1B TF CCL1 CCL19 CCL22 CHI3L1 FGF23 CCL26 IL26 SCIMP
GO:0070374	Positive regulation of ERK1 and ERK2 cascade	3-5 vs. 0 dpi	Pyloric	No	9.26e-05	9	133	7.28727	CCL17 CCL1 CCL19 CCL22 CHI3L1 FGF23 CCL26 IL26 SCIMP
GO:0045639	Positive regulation of myeloid cell differentiation	3-5 vs. 0 dpi	Pyloric	No	9.26e-05	7	71	10.6173	GATA1 PLA2G3 IFNG ISG15 DCSTAMP OCSTAMP POU4F1
GO:0006875	Cellular metal ion homeostasis	3-5 vs. 0 dpi	Pyloric	No	0.000117637	15	401	4.02829	CXCL10 CXCL11 PTGDR TF CCL19 CCL8 HAMP GCM2 CCR10 CD40 GALR2 CD19 CXCR5 CXCL9 MT1A
GO:0016064	Immunoglobulin mediated immune response	3-5 vs. 0 dpi	Pyloric	Yes	0.000120347	8	104	8.28382	LTA FCER2 ZP3 C3 CD40 CD19
GO:0019724	B cell mediated immunity	3-5 vs. 0 dpi	Pyloric	Yes	0.000120347	8	104	8.28382	LTA FCER2 ZP3 C3 CD40 CD19
GO:0043410	Positive regulation of MAPK cascade	3-5 vs. 0 dpi	Pyloric	No	0.000127057	13	306	4.57505	CCL17 CCL1 CCL19 LEP OSM CCL22 CHI3L1 CD40 FGF23 FCRL3 CCL26 IL26 SCIMP
GO:0002456	T cell mediated immunity	3-5 vs. 0 dpi	Pyloric	Yes	0.000127741	7	75	10.051	IL1B CD1E ZP3 CD8A FUT7
GO:0042743	Hydrogen peroxide metabolic process	3-5 vs. 0 dpi	Pyloric	No	0.000129945	5	29	18.5672	MPO DUOX2 DUOXA2 DUOXA1 DUOX1
GO:0050482	Arachidonic acid secretion	3-5 vs. 0 dpi	Pyloric	No	0.000129945	5	29	18.5672	PLA2G2A PLA2G3 PLA2G5 PLA2G2D1
GO:1903963	Arachidonate transport	3-5 vs. 0 dpi	Pyloric	No	0.000129945	5	29	18.5672	PLA2G2A PLA2G3 PLA2G5 PLA2G2D1
GO:0071356	Cellular response to tumor necrosis factor	3-5 vs. 0 dpi	Pyloric	No	0.000130621	9	140	6.92291	CCL17 CCL1 TNFSF13B CCL19 CCL22 DCSTAMP TNFRSF13C OCSTAMP CCL26
GO:0002455	Humoral immune response mediated by circulating immunoglobulin	3-5 vs. 0 dpi	Pyloric	Yes	0.000132253	6	50	12.9228	LTA FCER2 ZP3 C3
GO:0006873	Cellular ion homeostasis	3-5 vs. 0 dpi	Pyloric	No	0.000138949	16	462	3.72951	CXCL10 CXCL11 PTGDR TF CCL19 CCL8 HAMP GCM2 CCR10 CD40 GALR2 FGF23 CD19 CXCR5 CXCL9 MT1A
GO:0031343	Positive regulation of cell killing	3-5 vs. 0 dpi	Pyloric	Yes	0.000146412	6	51	12.6694	FCER2 CD1E IFNG LAG3
GO:1903409	Reactive oxygen species biosynthetic process	3-5 vs. 0 dpi	Pyloric	No	0.000148763	5	30	17.9483	MPO DUOX2 DUOXA2 DUOXA1 DUOX1
GO:0072503	Cellular divalent inorganic cation homeostasis	3-5 vs. 0 dpi	Pyloric	No	0.000160148	13	315	4.44433	CXCL10 CXCL11 PTGDR CCL19 CCL8 GCM2 CCR10 CD40 GALR2 CD19 CXCR5 CXCL9 MT1A
GO:0006935	Chemotaxis	3-5 vs. 0 dpi	Pyloric	Yes	0.000180632	16	473	3.64278	CCL17 CXCL10 CXCL11 S100A9 CXCL13 CCL1 DRGX CCL19 CCR7 CCL22 CCR10 CXCR2 CXCR5 CXCL9 CCL26 CCL5
GO:0042330	Taxis	3-5 vs. 0 dpi	Pyloric	No	0.000193891	16	476	3.61982	CCL17 CXCL10 CXCL11 S100A9 CXCL13 CCL1 DRGX CCL19 CCR7 CCL22 CCR10 CXCR2 CXCR5 CXCL9 CCL26 CCL5
GO:0002526	Acute inflammatory response	3-5 vs. 0 dpi	Pyloric	Yes	0.000197453	6	54	11.9655	IL1B ZP3 CCR7 C3 TREM1 FUT7
GO:0032768	Regulation of monooxygenase activity	3-5 vs. 0 dpi	Pyloric	No	0.000199344	5	32	16.8265	IL1B FCER2 IFNG LEP FGF23
GO:0006590	Thyroid hormone generation	3-5 vs. 0 dpi	Pyloric	No	0.000220691	4	16	26.9224	DUOX2 DUOXA2 DUOXA1 DUOX1
GO:0098609	Cell-cell adhesion	3-5 vs. 0 dpi	Pyloric	No	0.000244996	18	600	3.23069	IL1B CDH10 GATA1 SOCS1 TMIGD2 S100A9 ZBTB16 TNFSF13B IFNG ZP3 LEP CCR7 DCHS2 TNFRSF13C LAG3 FUT7 PLA2G2D1
GO:0072507	Divalent inorganic cation homeostasis	3-5 vs. 0 dpi	Pyloric	No	0.00024929	13	330	4.24232	CXCL10 CXCL11 PTGDR CCL19 CCL8 GCM2 CCR10 CD40 GALR2 CD19 CXCR5 CXCL9 MT1A
GO:0050864	Regulation of B cell activation	3-5 vs. 0 dpi	Pyloric	Yes	0.00026384	8	118	7.30099	TNFSF13B CD40 TNFRSF13C CD19 MZB1 FCRL3
GO:0070372	Regulation of ERK1 and ERK2 cascade	3-5 vs. 0 dpi	Pyloric	No	0.000265909	10	195	5.52255	CCL17 IL1B CCL1 CCL19 CCL22 CHI3L1 FGF23 CCL26 IL26 SCIMP
GO:0042100	B cell proliferation	3-5 vs. 0 dpi	Pyloric	Yes	0.000295901	7	87	8.66468	CD180 TNFSF13B CD40 TNFRSF13C CD19 MZB1 FCRL3
GO:0006874	Cellular calcium ion homeostasis	3-5 vs. 0 dpi	Pyloric	No	0.000310774	12	289	4.47154	CXCL10 CXCL11 PTGDR CCL19 CCL8 GCM2 CCR10 CD40 GALR2 CD19 CXCR5 CXCL9
GO:0050801	Ion homeostasis	3-5 vs. 0 dpi	Pyloric	No	0.000322665	17	556	3.29267	CXCL10 CXCL11 PTGDR TF CCL19 CCL8 HAMP GCM2 CCR10 CD40 WNK3 GALR2 FGF23 CD19 CXCR5 CXCL9 MT1A
GO:0060142	Regulation of syncytium formation by plasma membrane fusion	3-5 vs. 0 dpi	Pyloric	No	0.000344703	4	18	23.931	CXCL10 DCSTAMP OCSTAMP CXCL9
GO:0002437	Inflammatory response to antigenic stimulus	3-5 vs. 0 dpi	Pyloric	Yes	0.000384016	5	37	14.5527	LTA ZP3 CCR7 C3 FUT7
GO:0030003	Cellular cation homeostasis	3-5 vs. 0 dpi	Pyloric	No	0.000394354	15	453	3.56588	CXCL10 CXCL11 PTGDR TF CCL19 CCL8 HAMP GCM2 CCR10 CD40 GALR2 CD19 CXCR5 CXCL9 MT1A
GO:0055065	Metal ion homeostasis	3-5 vs. 0 dpi	Pyloric	No	0.000394354	15	453	3.56588	CXCL10 CXCL11 PTGDR TF CCL19 CCL8 HAMP GCM2 CCR10 CD40 GALR2 CD19 CXCR5 CXCL9 MT1A
GO:0042129	Regulation of T cell proliferation	3-5 vs. 0 dpi	Pyloric	Yes	0.000396494	8	126	6.83744	IL1B TMIGD2 TNFSF13B ZP3 LEP TNFRSF13C PLA2G2D1
GO:0055074	Calcium ion homeostasis	3-5 vs. 0 dpi	Pyloric	No	0.000411269	12	299	4.32199	CXCL10 CXCL11 PTGDR CCL19 CCL8 GCM2 CCR10 CD40 GALR2 CD19 CXCR5 CXCL9
GO:1903706	Regulation of hemopoiesis	3-5 vs. 0 dpi	Pyloric	No	0.000415584	11	252	4.70074	GATA1 SOCS1 ZBTB16 PLA2G3 IFNG ISG15 DCSTAMP OCSTAMP LAG3 FCRL3 POU4F1
GO:0051341	Regulation of oxidoreductase activity	3-5 vs. 0 dpi	Pyloric	No	0.000426885	6	63	10.2562	IL1B FCER2 IFNG LEP GZMA FGF23
GO:0045785	Positive regulation of cell adhesion	3-5 vs. 0 dpi	Pyloric	No	0.000430388	12	301	4.29328	IBSP IL1B SOCS1 TMIGD2 ZBTB16 TNFSF13B IFNG ZP3 LEP CCR7 TNFRSF13C FUT7
GO:0002709	Regulation of T cell mediated immunity	3-5 vs. 0 dpi	Pyloric	Yes	0.000458327	6	64	10.0959	IL1B CD1E ZP3 FUT7
GO:0098771	Inorganic ion homeostasis	3-5 vs. 0 dpi	Pyloric	No	0.000485835	16	520	3.31353	CXCL10 CXCL11 PTGDR TF CCL19 CCL8 HAMP GCM2 CCR10 CD40 GALR2 FGF23 CD19 CXCR5 CXCL9 MT1A
GO:0045066	Regulatory T cell differentiation	3-5 vs. 0 dpi	Pyloric	Yes	0.000493813	4	20	21.5379	SOCS1 IFNG LAG3 FUT7
GO:0030155	Regulation of cell adhesion	3-5 vs. 0 dpi	Pyloric	No	0.00050227	16	522	3.30083	IBSP IL1B SOCS1 TMIGD2 ZBTB16 TNFSF13B IFNG ZP3 LEP CCR7 TNFRSF13C LAG3 FUT7 PLA2G2D1 MMP12
GO:0002768	Immune response-regulating cell surface receptor signaling pathway	3-5 vs. 0 dpi	Pyloric	Yes	0.000533351	9	172	5.63492	PVRIG CCR7 PIGR CD40 CD19 FCRL3 CD79B
GO:0002763	Positive regulation of myeloid leukocyte differentiation	3-5 vs. 0 dpi	Pyloric	Yes	0.00057604	5	41	13.1329	PLA2G3 IFNG DCSTAMP OCSTAMP POU4F1
GO:0032735	Positive regulation of interleukin-12 production	3-5 vs. 0 dpi	Pyloric	Yes	0.00057604	4	21	20.5123	IFNG LEP CCR7 CD40
GO:0050832	Defense response to fungus	3-5 vs. 0 dpi	Pyloric	Yes	0.00057604	4	21	20.5123	MPO S100A12 HAMP CLEC6A
GO:0045637	Regulation of myeloid cell differentiation	3-5 vs. 0 dpi	Pyloric	No	0.0006121	8	136	6.33469	GATA1 ZBTB16 PLA2G3 IFNG ISG15 DCSTAMP OCSTAMP POU4F1
GO:0045834	Positive regulation of lipid metabolic process	3-5 vs. 0 dpi	Pyloric	No	0.000613903	7	100	7.53828	IL1B RETN PLA2G3 IFNG CCL19 LEP CD19
GO:0055082	Cellular chemical homeostasis	3-5 vs. 0 dpi	Pyloric	No	0.000615812	16	534	3.22666	CXCL10 CXCL11 PTGDR TF CCL19 CCL8 HAMP GCM2 CCR10 CD40 GALR2 FGF23 CD19 CXCR5 CXCL9 MT1A
GO:0042102	Positive regulation of T cell proliferation	3-5 vs. 0 dpi	Pyloric	Yes	0.000638796	6	69	9.36432	IL1B TMIGD2 TNFSF13B ZP3 LEP TNFRSF13C
GO:0031294	Lymphocyte costimulation	3-5 vs. 0 dpi	Pyloric	Yes	0.000658775	4	22	19.5799	TMIGD2 TNFSF13B CCR7 TNFRSF13C
GO:0031295	T cell costimulation	3-5 vs. 0 dpi	Pyloric	Yes	0.000658775	4	22	19.5799	TMIGD2 TNFSF13B CCR7 TNFRSF13C
GO:0042403	Thyroid hormone metabolic process	3-5 vs. 0 dpi	Pyloric	No	0.000658775	4	22	19.5799	DUOX2 DUOXA2 DUOXA1 DUOX1
GO:0019725	Cellular homeostasis	3-5 vs. 0 dpi	Pyloric	No	0.000734841	17	604	3.031	CXCL10 CXCL11 PTGDR TF CCL19 CCL8 HAMP GCM2 CCR10 CD40 WNK3 GALR2 FGF23 CD19 CXCR5 CXCL9 MT1A
GO:0002673	Regulation of acute inflammatory response	3-5 vs. 0 dpi	Pyloric	Yes	0.000778267	4	23	18.7286	ZP3 CCR7 C3 FUT7
GO:0010959	Regulation of metal ion transport	3-5 vs. 0 dpi	Pyloric	No	0.000817499	10	229	4.70261	CXCL10 CXCL11 TF HAMP WNK3 GALR2 RCVRN CD19 FCRL3 CXCL9
GO:1904064	Positive regulation of cation transmembrane transport	3-5 vs. 0 dpi	Pyloric	No	0.000835406	6	73	8.8512	CXCL10 CXCL11 WNK3 GALR2 CD19 CXCL9
GO:0043408	Regulation of MAPK cascade	3-5 vs. 0 dpi	Pyloric	No	0.000861587	14	437	3.45001	CCL17 IL1B CCL1 CCL19 LEP OSM CCL22 CHI3L1 CD40 FGF23 FCRL3 CCL26 IL26 SCIMP
GO:0007204	Positive regulation of cytosolic calcium ion concentration	3-5 vs. 0 dpi	Pyloric	No	0.000861587	9	186	5.21079	CXCL10 CXCL11 PTGDR CCL19 CCR10 GALR2 CD19 CXCR5 CXCL9
GO:0032770	Positive regulation of monooxygenase activity	3-5 vs. 0 dpi	Pyloric	No	0.000901682	4	24	17.9483	IL1B FCER2 IFNG FGF23
GO:0042098	T cell proliferation	3-5 vs. 0 dpi	Pyloric	Yes	0.000963723	8	147	5.86066	IL1B TMIGD2 TNFSF13B ZP3 LEP TNFRSF13C PLA2G2D1
GO:0002711	Positive regulation of T cell mediated immunity	3-5 vs. 0 dpi	Pyloric	Yes	0.000982384	5	47	11.4563	IL1B CD1E ZP3
GO:0030888	Regulation of B cell proliferation	3-5 vs. 0 dpi	Pyloric	Yes	0.000982384	5	47	11.4563	TNFSF13B CD40 TNFRSF13C MZB1 FCRL3
GO:0001909	Leukocyte mediated cytotoxicity	3-5 vs. 0 dpi	Pyloric	Yes	0.00100896	6	76	8.50181	CD1E GZMB LEP LAG3
GO:0000165	MAPK cascade	3-5 vs. 0 dpi	Pyloric	No	0.00103473	15	504	3.20505	CCL17 IL1B TF CCL1 CCL19 LEP OSM CCL22 CHI3L1 CD40 FGF23 FCRL3 CCL26 IL26 SCIMP
GO:0051281	Positive regulation of release of sequestered calcium ion into cytosol	3-5 vs. 0 dpi	Pyloric	No	0.00103473	4	25	17.2303	CXCL10 CXCL11 CD19 CXCL9
GO:1902107	Positive regulation of leukocyte differentiation	3-5 vs. 0 dpi	Pyloric	Yes	0.001112	7	112	6.7306	SOCS1 ZBTB16 PLA2G3 IFNG DCSTAMP OCSTAMP POU4F1
GO:1903708	Positive regulation of hemopoiesis	3-5 vs. 0 dpi	Pyloric	No	0.001112	7	112	6.7306	SOCS1 ZBTB16 PLA2G3 IFNG DCSTAMP OCSTAMP POU4F1
GO:0002573	Myeloid leukocyte differentiation	3-5 vs. 0 dpi	Pyloric	Yes	0.00111485	8	151	5.70541	GATA1 TF PLA2G3 IFNG CCR7 DCSTAMP OCSTAMP POU4F1
GO:0015718	Monocarboxylic acid transport	3-5 vs. 0 dpi	Pyloric	No	0.00113085	6	78	8.28382	PLA2G2A PLA2G3 LEP PLA2G5 PLA2G2D1
GO:0042742	Defense response to bacterium	3-5 vs. 0 dpi	Pyloric	Yes	0.00118707	10	242	4.44999	LTA TF MPO ISG15 HAMP PI3
GO:0055080	Cation homeostasis	3-5 vs. 0 dpi	Pyloric	No	0.00121391	15	513	3.14882	CXCL10 CXCL11 PTGDR TF CCL19 CCL8 HAMP GCM2 CCR10 CD40 GALR2 CD19 CXCR5 CXCL9 MT1A
GO:0030217	T cell differentiation	3-5 vs. 0 dpi	Pyloric	Yes	0.00123016	9	197	4.91983	IL1B SOCS1 ZBTB16 IFNG LEP CCR7 CD8A LAG3 FUT7
GO:1902105	Regulation of leukocyte differentiation	3-5 vs. 0 dpi	Pyloric	Yes	0.00123016	9	197	4.91983	SOCS1 ZBTB16 PLA2G3 IFNG DCSTAMP OCSTAMP LAG3 FCRL3 POU4F1
GO:0034764	Positive regulation of transmembrane transport	3-5 vs. 0 dpi	Pyloric	No	0.00126067	7	115	6.55502	CXCL10 CXCL11 C3 WNK3 GALR2 CD19 CXCL9
GO:0050871	Positive regulation of B cell activation	3-5 vs. 0 dpi	Pyloric	Yes	0.00151254	6	83	7.78479	TNFSF13B CD40 TNFRSF13C FCRL3
GO:0034767	Positive regulation of ion transmembrane transport	3-5 vs. 0 dpi	Pyloric	No	0.00151254	6	83	7.78479	CXCL10 CXCL11 WNK3 GALR2 CD19 CXCL9
GO:0042359	Vitamin D metabolic process	3-5 vs. 0 dpi	Pyloric	No	0.00151254	3	11	29.3699	CYP24A1 IFNG FGF23
GO:0009615	Response to virus	3-5 vs. 0 dpi	Pyloric	Yes	0.00167921	10	254	4.23975	CXCL10 CD207 POU2AF1 IFNG CCL19 ISG15 CD40 CXCL9 MMP12
GO:0001910	Regulation of leukocyte mediated cytotoxicity	3-5 vs. 0 dpi	Pyloric	Yes	0.0017257	5	54	9.97126	CD1E LEP LAG3
GO:0051480	Regulation of cytosolic calcium ion concentration	3-5 vs. 0 dpi	Pyloric	No	0.0018318	9	209	4.63735	CXCL10 CXCL11 PTGDR CCL19 CCR10 GALR2 CD19 CXCR5 CXCL9
GO:0002675	Positive regulation of acute inflammatory response	3-5 vs. 0 dpi	Pyloric	Yes	0.0019323	3	12	26.9224	ZP3 CCR7 C3
GO:0048006	Antigen processing and presentation, endogenous lipid antigen via MHC class Ib	3-5 vs. 0 dpi	Pyloric	Yes	0.0019323	3	12	26.9224	CD1E
GO:0015909	Long-chain fatty acid transport	3-5 vs. 0 dpi	Pyloric	No	0.0020142	5	56	9.61515	PLA2G2A PLA2G3 PLA2G5 PLA2G2D1
GO:0009620	Response to fungus	3-5 vs. 0 dpi	Pyloric	Yes	0.0021683	4	31	13.8954	MPO S100A12 HAMP CLEC6A
GO:0030890	Positive regulation of B cell proliferation	3-5 vs. 0 dpi	Pyloric	Yes	0.0021683	4	31	13.8954	TNFSF13B CD40 TNFRSF13C FCRL3
GO:0010524	Positive regulation of calcium ion transport into cytosol	3-5 vs. 0 dpi	Pyloric	No	0.0021683	4	31	13.8954	CXCL10 CXCL11 CD19 CXCL9
GO:0002253	Activation of immune response	3-5 vs. 0 dpi	Pyloric	Yes	0.00234702	9	217	4.46639	IL1B PVRIG CCR7 C3 CD19 FCRL3 CD79B
GO:0032615	Interleukin-12 production	3-5 vs. 0 dpi	Pyloric	Yes	0.00240372	4	32	13.4612	IFNG LEP CCR7 CD40
GO:0032655	Regulation of interleukin-12 production	3-5 vs. 0 dpi	Pyloric	Yes	0.00240372	4	32	13.4612	IFNG LEP CCR7 CD40
GO:0048003	Antigen processing and presentation of lipid antigen via MHC class Ib	3-5 vs. 0 dpi	Pyloric	Yes	0.00240372	3	13	24.8515	CD1E
GO:0048007	Antigen processing and presentation, exogenous lipid antigen via MHC class Ib	3-5 vs. 0 dpi	Pyloric	Yes	0.00240372	3	13	24.8515	CD1E
GO:0007260	Tyrosine phosphorylation of STAT protein	3-5 vs. 0 dpi	Pyloric	No	0.00247505	5	59	9.12624	SOCS1 IFNG LEP OSM CD40
GO:0002714	Positive regulation of B cell mediated immunity	3-5 vs. 0 dpi	Pyloric	Yes	0.00267863	4	33	13.0533	LTA FCER2 C3 CD40
GO:0002891	Positive regulation of immunoglobulin mediated immune response	3-5 vs. 0 dpi	Pyloric	Yes	0.00267863	4	33	13.0533	LTA FCER2 C3 CD40
GO:0051924	Regulation of calcium ion transport	3-5 vs. 0 dpi	Pyloric	No	0.00276232	7	133	5.66788	CXCL10 CXCL11 WNK3 RCVRN CD19 FCRL3 CXCL9
GO:0050853	B cell receptor signaling pathway	3-5 vs. 0 dpi	Pyloric	Yes	0.00283267	5	61	8.82702	CD19 FCRL3 CD79B
GO:0046850	Regulation of bone remodeling	3-5 vs. 0 dpi	Pyloric	No	0.00294717	4	34	12.6694	TF LEP HAMP DCSTAMP
GO:0007259	Receptor signaling pathway via JAK-STAT	3-5 vs. 0 dpi	Pyloric	No	0.00297318	7	135	5.58391	SOCS1 IFNG LEP OSM HAMP CD40 IL26
GO:0051928	Positive regulation of calcium ion transport	3-5 vs. 0 dpi	Pyloric	No	0.00300448	5	62	8.68465	CXCL10 CXCL11 WNK3 CD19 CXCL9
GO:0030099	Myeloid cell differentiation	3-5 vs. 0 dpi	Pyloric	No	0.00317035	10	279	3.85984	GATA1 TF ZBTB16 PLA2G3 IFNG ISG15 CCR7 DCSTAMP OCSTAMP POU4F1
GO:0019731	Antibacterial humoral response	3-5 vs. 0 dpi	Pyloric	Yes	0.00323191	4	35	12.3074	TF PI3
GO:0019216	Regulation of lipid metabolic process	3-5 vs. 0 dpi	Pyloric	No	0.00330014	9	230	4.21394	IL1B RETN THRSP PLA2G3 IFNG CCL19 LEP C3 CD19
GO:0043270	Positive regulation of ion transport	3-5 vs. 0 dpi	Pyloric	No	0.00330014	7	138	5.46252	CXCL10 CXCL11 PLA2G3 WNK3 GALR2 CD19 CXCL9
GO:0097696	Receptor signaling pathway via STAT	3-5 vs. 0 dpi	Pyloric	No	0.00330014	7	138	5.46252	SOCS1 IFNG LEP OSM HAMP CD40 IL26
GO:0043491	Protein kinase B signaling	3-5 vs. 0 dpi	Pyloric	No	0.00343117	7	139	5.42322	IL1B CCL19 LEP OSM CHI3L1 CD40 IL26
GO:2000147	Positive regulation of cell motility	3-5 vs. 0 dpi	Pyloric	No	0.00371145	12	397	3.2551	IL1B CXCL10 TF IFNG CCL19 ZP3 CCR7 DUOXA2 DUOX1 CD40 CCL26 CCL5
GO:0002764	Immune response-regulating signaling pathway	3-5 vs. 0 dpi	Pyloric	Yes	0.00381506	10	287	3.75225	CD180 PVRIG CCR7 PIGR CD40 CD19 FCRL3 CD79B
GO:0051272	Positive regulation of cellular component movement	3-5 vs. 0 dpi	Pyloric	No	0.00393748	12	400	3.23069	IL1B CXCL10 TF IFNG CCL19 ZP3 CCR7 DUOXA2 DUOX1 CD40 CCL26 CCL5
GO:1904427	Positive regulation of calcium ion transmembrane transport	3-5 vs. 0 dpi	Pyloric	No	0.00427326	4	38	11.3358	CXCL10 CXCL11 CD19 CXCL9
GO:0015908	Fatty acid transport	3-5 vs. 0 dpi	Pyloric	No	0.00435948	5	68	7.91836	PLA2G2A PLA2G3 PLA2G5 PLA2G2D1
GO:0043269	Regulation of ion transport	3-5 vs. 0 dpi	Pyloric	No	0.00444164	12	406	3.18295	CXCL10 CXCL11 TF PLA2G3 HAMP WNK3 GALR2 RCVRN FGF23 CD19 FCRL3 CXCL9
GO:0050851	Antigen receptor-mediated signaling pathway	3-5 vs. 0 dpi	Pyloric	Yes	0.00444735	7	146	5.1632	PVRIG CCR7 CD19 FCRL3 CD79B
GO:1901615	Organic hydroxy compound metabolic process	3-5 vs. 0 dpi	Pyloric	No	0.00457667	11	350	3.38453	MIOX CYP24A1 SNCB IFNG LEP DUOX2 DUOXA2 DUOXA1 DUOX1 FGF23 ADH1C
GO:0040017	Positive regulation of locomotion	3-5 vs. 0 dpi	Pyloric	No	0.00458346	12	408	3.16734	IL1B CXCL10 TF IFNG CCL19 ZP3 CCR7 DUOXA2 DUOX1 CD40 CCL26 CCL5
GO:0010818	T cell chemotaxis	3-5 vs. 0 dpi	Pyloric	Yes	0.00482682	3	17	19.0041	CXCL10 CXCL11 CCL26
GO:0030316	Osteoclast differentiation	3-5 vs. 0 dpi	Pyloric	No	0.00482682	5	70	7.69212	TF IFNG DCSTAMP OCSTAMP POU4F1
GO:0045723	Positive regulation of fatty acid biosynthetic process	3-5 vs. 0 dpi	Pyloric	No	0.00482682	3	17	19.0041	IL1B PLA2G3 LEP
GO:0060143	Positive regulation of syncytium formation by plasma membrane fusion	3-5 vs. 0 dpi	Pyloric	No	0.00482682	3	17	19.0041	DCSTAMP OCSTAMP CXCL9
GO:0034239	Regulation of macrophage fusion	3-5 vs. 0 dpi	Pyloric	Yes	0.00491671	2	4	53.8448	DCSTAMP OCSTAMP
GO:0034241	Positive regulation of macrophage fusion	3-5 vs. 0 dpi	Pyloric	Yes	0.00491671	2	4	53.8448	DCSTAMP OCSTAMP
GO:0051353	Positive regulation of oxidoreductase activity	3-5 vs. 0 dpi	Pyloric	No	0.00491671	4	40	10.769	IL1B FCER2 IFNG FGF23
GO:0001806	Type IV hypersensitivity	3-5 vs. 0 dpi	Pyloric	No	0.00491671	2	4	53.8448	ZP3 FUT7
GO:0010726	Positive regulation of hydrogen peroxide metabolic process	3-5 vs. 0 dpi	Pyloric	No	0.00491671	2	4	53.8448	DUOXA2 DUOXA1
GO:0051541	Elastin metabolic process	3-5 vs. 0 dpi	Pyloric	No	0.00491671	2	4	53.8448	LEP MMP12
GO:0018958	Phenol-containing compound metabolic process	3-5 vs. 0 dpi	Pyloric	No	0.00534737	5	72	7.47845	SNCB DUOX2 DUOXA2 DUOXA1 DUOX1
GO:0045589	Regulation of regulatory T cell differentiation	3-5 vs. 0 dpi	Pyloric	Yes	0.00557204	3	18	17.9483	SOCS1 IFNG LAG3
GO:0000768	Syncytium formation by plasma membrane fusion	3-5 vs. 0 dpi	Pyloric	No	0.00583486	4	42	10.2562	CXCL10 DCSTAMP OCSTAMP CXCL9
GO:0140253	Cell-cell fusion	3-5 vs. 0 dpi	Pyloric	No	0.00583486	4	42	10.2562	CXCL10 DCSTAMP OCSTAMP CXCL9
GO:0030183	B cell differentiation	3-5 vs. 0 dpi	Pyloric	Yes	0.0062341	6	113	5.71803	ADGRG3 POU2AF1 TNFSF13B CD19 FCRL3 CD79B
GO:0007189	Adenylate cyclase-activating G protein-coupled receptor signaling pathway	3-5 vs. 0 dpi	Pyloric	No	0.0062341	6	113	5.71803	CXCL10 S1PR5 ADGRG5 CXCL11 ADGRG3 CXCL9
GO:0001912	Positive regulation of leukocyte mediated cytotoxicity	3-5 vs. 0 dpi	Pyloric	Yes	0.00629018	4	43	10.0176	CD1E LAG3
GO:0006949	Syncytium formation	3-5 vs. 0 dpi	Pyloric	No	0.00629018	4	43	10.0176	CXCL10 DCSTAMP OCSTAMP CXCL9
GO:0045672	Positive regulation of osteoclast differentiation	3-5 vs. 0 dpi	Pyloric	No	0.00639809	3	19	17.0036	IFNG OCSTAMP POU4F1
GO:0016042	Lipid catabolic process	3-5 vs. 0 dpi	Pyloric	No	0.00665504	9	258	3.75662	IL1B PLA2G2A CYP24A1 RETN LEP FGF23 PLA2G5 PLA2G2D1
GO:0046890	Regulation of lipid biosynthetic process	3-5 vs. 0 dpi	Pyloric	No	0.00670932	6	115	5.61859	IL1B THRSP PLA2G3 IFNG LEP C3
GO:0002429	Immune response-activating cell surface receptor signaling pathway	3-5 vs. 0 dpi	Pyloric	Yes	0.00690743	7	160	4.71142	PVRIG CCR7 CD19 FCRL3 CD79B
GO:0002757	Immune response-activating signal transduction	3-5 vs. 0 dpi	Pyloric	Yes	0.00690743	7	160	4.71142	PVRIG CCR7 CD19 FCRL3 CD79B
GO:0051209	Release of sequestered calcium ion into cytosol	3-5 vs. 0 dpi	Pyloric	No	0.00690743	5	77	6.99283	CXCL10 CXCL11 CCL19 CD19 CXCL9
GO:0051283	Negative regulation of sequestering of calcium ion	3-5 vs. 0 dpi	Pyloric	No	0.00690743	5	77	6.99283	CXCL10 CXCL11 CCL19 CD19 CXCL9
GO:0002761	Regulation of myeloid leukocyte differentiation	3-5 vs. 0 dpi	Pyloric	Yes	0.0070305	5	78	6.90318	PLA2G3 IFNG DCSTAMP OCSTAMP POU4F1
GO:0032649	Regulation of interferon-gamma production	3-5 vs. 0 dpi	Pyloric	Yes	0.0070305	5	78	6.90318	LTA IL1B ISG15 ZP3 CCR7
GO:0002712	Regulation of B cell mediated immunity	3-5 vs. 0 dpi	Pyloric	Yes	0.0070305	4	45	9.57241	LTA FCER2 C3 CD40
GO:0002889	Regulation of immunoglobulin mediated immune response	3-5 vs. 0 dpi	Pyloric	Yes	0.0070305	4	45	9.57241	LTA FCER2 C3 CD40
GO:0010817	Regulation of hormone levels	3-5 vs. 0 dpi	Pyloric	No	0.0070305	10	317	3.39715	IL1B PLA2G3 IFNG LEP OSM DUOX2 DUOXA2 DUOXA1 DUOX1 ADH1C
GO:0051282	Regulation of sequestering of calcium ion	3-5 vs. 0 dpi	Pyloric	No	0.0070305	5	78	6.90318	CXCL10 CXCL11 CCL19 CD19 CXCL9
GO:0051897	Positive regulation of protein kinase B signaling	3-5 vs. 0 dpi	Pyloric	No	0.0070305	5	78	6.90318	CCL19 LEP OSM CHI3L1 IL26
GO:0034103	Regulation of tissue remodeling	3-5 vs. 0 dpi	Pyloric	No	0.0070305	4	45	9.57241	TF LEP HAMP DCSTAMP
GO:0050999	Regulation of nitric-oxide synthase activity	3-5 vs. 0 dpi	Pyloric	No	0.0070305	3	20	16.1534	IL1B FCER2 LEP
GO:0002361	CD4-positive, CD25-positive, alpha-beta regulatory T cell differentiation	3-5 vs. 0 dpi	Pyloric	Yes	0.00729006	2	5	43.0759	IFNG FUT7
GO:0002408	Myeloid dendritic cell chemotaxis	3-5 vs. 0 dpi	Pyloric	Yes	0.00729006	2	5	43.0759	CCL19 CCR7
GO:0031394	Positive regulation of prostaglandin biosynthetic process	3-5 vs. 0 dpi	Pyloric	Yes	0.00729006	2	5	43.0759	IL1B PLA2G3
GO:0034238	Macrophage fusion	3-5 vs. 0 dpi	Pyloric	Yes	0.00729006	2	5	43.0759	DCSTAMP OCSTAMP
GO:0032609	Interferon-gamma production	3-5 vs. 0 dpi	Pyloric	Yes	0.00731988	5	79	6.8158	LTA IL1B ISG15 ZP3 CCR7
GO:0051279	Regulation of release of sequestered calcium ion into cytosol	3-5 vs. 0 dpi	Pyloric	No	0.00746081	4	46	9.36432	CXCL10 CXCL11 CD19 CXCL9
GO:0051208	Sequestering of calcium ion	3-5 vs. 0 dpi	Pyloric	No	0.00769613	5	80	6.7306	CXCL10 CXCL11 CCL19 CD19 CXCL9
GO:0043123	Positive regulation of I-kappaB kinase/NF-kappaB signaling	3-5 vs. 0 dpi	Pyloric	No	0.00803197	6	121	5.33998	S100A12 CCL19 CD40 CLEC6A UBD
GO:0032496	Response to lipopolysaccharide	3-5 vs. 0 dpi	Pyloric	No	0.00850344	7	168	4.48707	IL1B CXCL10 CD180 S100A9 ACOD1 CXCL13 CCR7
GO:0043122	Regulation of I-kappaB kinase/NF-kappaB signaling	3-5 vs. 0 dpi	Pyloric	No	0.00850344	7	168	4.48707	IL1B S100A12 CCL19 CD40 CLEC6A UBD
GO:0050854	Regulation of antigen receptor-mediated signaling pathway	3-5 vs. 0 dpi	Pyloric	Yes	0.00856052	4	48	8.97414	PVRIG CCR7 CD19 FCRL3
GO:0098586	Cellular response to virus	3-5 vs. 0 dpi	Pyloric	Yes	0.00856052	4	48	8.97414	CXCL10 POU2AF1 CCL19 MMP12
GO:1901616	Organic hydroxy compound catabolic process	3-5 vs. 0 dpi	Pyloric	No	0.00916123	4	49	8.79099	MIOX CYP24A1 FGF23 ADH1C
GO:0001503	Ossification	3-5 vs. 0 dpi	Pyloric	No	0.00972006	9	277	3.49894	IBSP CYP24A1 GATA1 ZBTB16 ISG15 MMP13 DUOX2 BMP3 FGF23
GO:0006775	Fat-soluble vitamin metabolic process	3-5 vs. 0 dpi	Pyloric	No	0.00996115	3	23	14.0465	CYP24A1 IFNG FGF23
GO:0002322	B cell proliferation involved in immune response	3-5 vs. 0 dpi	Pyloric	Yes	0.0100592	2	6	35.8966	CD180 CD19
GO:0002925	Positive regulation of humoral immune response mediated by circulating immunoglobulin	3-5 vs. 0 dpi	Pyloric	Yes	0.0100592	2	6	35.8966	LTA FCER2
GO:0060558	Regulation of calcidiol 1-monooxygenase activity	3-5 vs. 0 dpi	Pyloric	No	0.0100592	2	6	35.8966	IL1B IFNG
GO:0140507	Granzyme-mediated programmed cell death signaling pathway	3-5 vs. 0 dpi	Pyloric	No	0.0100592	2	6	35.8966	GZMB GZMA
GO:2000609	Regulation of thyroid hormone generation	3-5 vs. 0 dpi	Pyloric	No	0.0100592	2	6	35.8966	DUOXA2 DUOXA1
GO:2001280	Positive regulation of unsaturated fatty acid biosynthetic process	3-5 vs. 0 dpi	Pyloric	No	0.0100592	2	6	35.8966	IL1B PLA2G3
GO:0019882	Antigen processing and presentation	3-5 vs. 0 dpi	Pyloric	Yes	0.0104664	5	87	6.18906	BOLA-DYA CD1E CCR7
GO:0002475	Antigen processing and presentation via MHC class Ib	3-5 vs. 0 dpi	Pyloric	Yes	0.0110049	3	24	13.4612	CD1E
GO:0030282	Bone mineralization	3-5 vs. 0 dpi	Pyloric	No	0.0115091	5	89	6.04998	GATA1 ISG15 MMP13 DUOX2 FGF23
GO:0032729	Positive regulation of interferon-gamma production	3-5 vs. 0 dpi	Pyloric	Yes	0.0116373	4	53	8.12752	LTA IL1B ISG15 ZP3
GO:0042509	Regulation of tyrosine phosphorylation of STAT protein	3-5 vs. 0 dpi	Pyloric	No	0.0116373	4	53	8.12752	SOCS1 IFNG OSM CD40
GO:0046889	Positive regulation of lipid biosynthetic process	3-5 vs. 0 dpi	Pyloric	No	0.0116373	4	53	8.12752	IL1B PLA2G3 IFNG LEP
GO:0001916	Positive regulation of T cell mediated cytotoxicity	3-5 vs. 0 dpi	Pyloric	Yes	0.012224	3	25	12.9228	CD1E
GO:0006816	Calcium ion transport	3-5 vs. 0 dpi	Pyloric	No	0.0122848	9	289	3.35366	CXCL10 CXCL11 CCL19 CCL8 WNK3 RCVRN CD19 FCRL3 CXCL9
GO:0002637	Regulation of immunoglobulin production	3-5 vs. 0 dpi	Pyloric	Yes	0.0123215	4	54	7.97701	IL13 CD40 MZB1 FCRL3
GO:0002237	Response to molecule of bacterial origin	3-5 vs. 0 dpi	Pyloric	Yes	0.0123553	7	182	4.14191	IL1B CXCL10 CD180 S100A9 ACOD1 CXCL13 CCR7
GO:0019884	Antigen processing and presentation of exogenous antigen	3-5 vs. 0 dpi	Pyloric	Yes	0.0133856	3	26	12.4257	CD1E
GO:0010310	Regulation of hydrogen peroxide metabolic process	3-5 vs. 0 dpi	Pyloric	No	0.0133856	2	7	30.7685	DUOXA2 DUOXA1
GO:0042116	Macrophage activation	3-5 vs. 0 dpi	Pyloric	Yes	0.0137183	4	56	7.69212	PLA2G3 IFNG IL13 HAMP
GO:0007188	Adenylate cyclase-modulating G protein-coupled receptor signaling pathway	3-5 vs. 0 dpi	Pyloric	No	0.0137183	7	186	4.05284	CXCL10 S1PR5 ADGRG5 CXCL11 ADGRG3 GALR2 CXCL9
GO:0006956	Complement activation	3-5 vs. 0 dpi	Pyloric	No	0.0137183	4	56	7.69212	IL1B C3
GO:0097553	Calcium ion transmembrane import into cytosol	3-5 vs. 0 dpi	Pyloric	No	0.014559	5	95	5.66788	CXCL10 CXCL11 CCL19 CD19 CXCL9
GO:0010522	Regulation of calcium ion transport into cytosol	3-5 vs. 0 dpi	Pyloric	No	0.014559	4	57	7.55717	CXCL10 CXCL11 CD19 CXCL9
GO:0045923	Positive regulation of fatty acid metabolic process	3-5 vs. 0 dpi	Pyloric	Yes	0.0146402	3	27	11.9655	IL1B PLA2G3 LEP
GO:0045765	Regulation of angiogenesis	3-5 vs. 0 dpi	Pyloric	No	0.0147568	7	189	3.98851	IL1B CXCL10 TMIGD2 LEP C3 CHI3L1 CD40
GO:1901342	Regulation of vasculature development	3-5 vs. 0 dpi	Pyloric	No	0.0156132	7	191	3.94674	IL1B CXCL10 TMIGD2 LEP C3 CHI3L1 CD40
GO:0007249	I-kappaB kinase/NF-kappaB signaling	3-5 vs. 0 dpi	Pyloric	No	0.0165064	7	193	3.90584	IL1B S100A12 CCL19 CD40 CLEC6A UBD
GO:0002687	Positive regulation of leukocyte migration	3-5 vs. 0 dpi	Pyloric	Yes	0.0167449	5	99	5.43887	CXCL10 CCL19 ZP3 CCR7 CCL5
GO:0031392	Regulation of prostaglandin biosynthetic process	3-5 vs. 0 dpi	Pyloric	Yes	0.0167449	2	8	26.9224	IL1B PLA2G3
GO:0032310	Prostaglandin secretion	3-5 vs. 0 dpi	Pyloric	Yes	0.0167449	2	8	26.9224	PLA2G3 LEP
GO:0001547	Antral ovarian follicle growth	3-5 vs. 0 dpi	Pyloric	No	0.0167449	2	8	26.9224	GPR149 ZP3
GO:0030643	Cellular phosphate ion homeostasis	3-5 vs. 0 dpi	Pyloric	No	0.0167449	2	8	26.9224	GCM2 FGF23
GO:0042363	Fat-soluble vitamin catabolic process	3-5 vs. 0 dpi	Pyloric	No	0.0167449	2	8	26.9224	CYP24A1 FGF23
GO:0072502	Cellular trivalent inorganic anion homeostasis	3-5 vs. 0 dpi	Pyloric	No	0.0167449	2	8	26.9224	GCM2 FGF23
GO:0072674	Multinuclear osteoclast differentiation	3-5 vs. 0 dpi	Pyloric	No	0.0167449	2	8	26.9224	DCSTAMP OCSTAMP
GO:1904478	Regulation of intestinal absorption	3-5 vs. 0 dpi	Pyloric	No	0.0167449	2	8	26.9224	LEP HAMP
GO:0002831	Regulation of response to biotic stimulus	3-5 vs. 0 dpi	Pyloric	No	0.0169812	7	195	3.86578	SOCS1 CD180 ACOD1 ISG15 LEP LAG3 MMP12
GO:0001914	Regulation of T cell mediated cytotoxicity	3-5 vs. 0 dpi	Pyloric	Yes	0.0172594	3	29	11.1403	CD1E
GO:0045124	Regulation of bone resorption	3-5 vs. 0 dpi	Pyloric	No	0.0172594	3	29	11.1403	TF HAMP DCSTAMP
GO:0051607	Defense response to virus	3-5 vs. 0 dpi	Pyloric	Yes	0.0177725	7	197	3.82654	CXCL10 CD207 ISG15 CD40 CXCL9 MMP12
GO:0140546	Defense response to symbiont	3-5 vs. 0 dpi	Pyloric	Yes	0.0177725	7	197	3.82654	CXCL10 CD207 ISG15 CD40 CXCL9 MMP12
GO:0042445	Hormone metabolic process	3-5 vs. 0 dpi	Pyloric	No	0.0180662	6	147	4.3955	LEP DUOX2 DUOXA2 DUOXA1 DUOX1 ADH1C
GO:0006575	Cellular modified amino acid metabolic process	3-5 vs. 0 dpi	Pyloric	No	0.0185805	6	148	4.3658	PLA2G3 DUOX2 DUOXA2 DUOXA1 DUOX1 BHMT2
GO:0031640	Killing of cells of other organism	3-5 vs. 0 dpi	Pyloric	Yes	0.0187223	3	30	10.769	FCER2 IFNG S100A12
GO:0045766	Positive regulation of angiogenesis	3-5 vs. 0 dpi	Pyloric	No	0.0192762	5	103	5.22765	IL1B TMIGD2 C3 CHI3L1 CD40
GO:1904018	Positive regulation of vasculature development	3-5 vs. 0 dpi	Pyloric	No	0.0192762	5	103	5.22765	IL1B TMIGD2 C3 CHI3L1 CD40
GO:0046638	Positive regulation of alpha-beta T cell differentiation	3-5 vs. 0 dpi	Pyloric	Yes	0.0201765	3	31	10.4216	SOCS1 ZBTB16 IFNG
GO:0033008	Positive regulation of mast cell activation involved in immune response	3-5 vs. 0 dpi	Pyloric	Yes	0.0201765	2	9	23.931	PLA2G3 IL13
GO:0043306	Positive regulation of mast cell degranulation	3-5 vs. 0 dpi	Pyloric	Yes	0.0201765	2	9	23.931	PLA2G3 IL13
GO:0009111	Vitamin catabolic process	3-5 vs. 0 dpi	Pyloric	No	0.0201765	2	9	23.931	CYP24A1 FGF23
GO:0021559	Trigeminal nerve development	3-5 vs. 0 dpi	Pyloric	No	0.0201765	2	9	23.931	DRGX POU4F1
GO:0030002	Cellular anion homeostasis	3-5 vs. 0 dpi	Pyloric	No	0.0201765	2	9	23.931	GCM2 FGF23
GO:0030449	Regulation of complement activation	3-5 vs. 0 dpi	Pyloric	No	0.0201765	2	9	23.931	IL1B C3
GO:1903428	Positive regulation of reactive oxygen species biosynthetic process	3-5 vs. 0 dpi	Pyloric	No	0.0201765	2	9	23.931	DUOXA2 DUOXA1
GO:2001279	Regulation of unsaturated fatty acid biosynthetic process	3-5 vs. 0 dpi	Pyloric	No	0.0201765	2	9	23.931	IL1B PLA2G3
GO:0050921	Positive regulation of chemotaxis	3-5 vs. 0 dpi	Pyloric	Yes	0.0203731	5	105	5.12808	CXCL10 CCL19 CCR7 CCL26 CCL5
GO:0046942	Carboxylic acid transport	3-5 vs. 0 dpi	Pyloric	No	0.02105	7	205	3.67721	PLA2G2A PLA2G3 LEP PLA2G5 SLC7A10 PLA2G2D1
GO:0060402	Calcium ion transport into cytosol	3-5 vs. 0 dpi	Pyloric	No	0.02105	5	106	5.0797	CXCL10 CXCL11 CCL19 CD19 CXCL9
GO:0002366	Leukocyte activation involved in immune response	3-5 vs. 0 dpi	Pyloric	Yes	0.0212931	7	206	3.65936	POU2AF1 CD180 PLA2G3 IFNG IL13 CD40 CD19
GO:1902622	Regulation of neutrophil migration	3-5 vs. 0 dpi	Pyloric	Yes	0.0212931	3	32	10.0959	CCL19 CCR7 FUT7
GO:0019883	Antigen processing and presentation of endogenous antigen	3-5 vs. 0 dpi	Pyloric	No	0.0212931	3	32	10.0959	CD1E
GO:0046427	Positive regulation of receptor signaling pathway via JAK-STAT	3-5 vs. 0 dpi	Pyloric	No	0.0212931	3	32	10.0959	SOCS1 LEP IL26
GO:0032755	Positive regulation of interleukin-6 production	3-5 vs. 0 dpi	Pyloric	Yes	0.0219109	4	66	6.52665	IL1B POU2AF1 IFNG LEP
GO:0007218	Neuropeptide signaling pathway	3-5 vs. 0 dpi	Pyloric	No	0.0219109	4	66	6.52665	MCHR1 PENK GPR149 GALR2
GO:0002263	Cell activation involved in immune response	3-5 vs. 0 dpi	Pyloric	Yes	0.022825	7	209	3.60683	POU2AF1 CD180 PLA2G3 IFNG IL13 CD40 CD19
GO:0002312	B cell activation involved in immune response	3-5 vs. 0 dpi	Pyloric	Yes	0.0228954	4	67	6.42923	POU2AF1 CD180 CD40 CD19
GO:0042304	Regulation of fatty acid biosynthetic process	3-5 vs. 0 dpi	Pyloric	No	0.0228954	3	33	9.78997	IL1B PLA2G3 LEP
GO:0043551	Regulation of phosphatidylinositol 3-kinase activity	3-5 vs. 0 dpi	Pyloric	No	0.0228954	3	33	9.78997	SOCS1 CCL19 CD19
GO:0002685	Regulation of leukocyte migration	3-5 vs. 0 dpi	Pyloric	Yes	0.022978	6	157	4.11553	CXCL10 CCL19 ZP3 CCR7 FUT7 CCL5
GO:0002523	Leukocyte migration involved in inflammatory response	3-5 vs. 0 dpi	Pyloric	Yes	0.0233914	2	10	21.5379	S100A9 FUT7
GO:0002544	Chronic inflammatory response	3-5 vs. 0 dpi	Pyloric	Yes	0.0233914	2	10	21.5379	LTA S100A9
GO:0002923	Regulation of humoral immune response mediated by circulating immunoglobulin	3-5 vs. 0 dpi	Pyloric	Yes	0.0233914	2	10	21.5379	LTA FCER2
GO:0015732	Prostaglandin transport	3-5 vs. 0 dpi	Pyloric	Yes	0.0233914	2	10	21.5379	PLA2G3 LEP
GO:0045591	Positive regulation of regulatory T cell differentiation	3-5 vs. 0 dpi	Pyloric	Yes	0.0233914	2	10	21.5379	SOCS1 IFNG
GO:0048245	Eosinophil chemotaxis	3-5 vs. 0 dpi	Pyloric	Yes	0.0233914	2	10	21.5379	CCL1 CCL26
GO:0051712	Positive regulation of killing of cells of other organism	3-5 vs. 0 dpi	Pyloric	Yes	0.0233914	2	10	21.5379	FCER2 IFNG
GO:1904062	Regulation of cation transmembrane transport	3-5 vs. 0 dpi	Pyloric	No	0.0233914	7	211	3.57264	CXCL10 CXCL11 HAMP WNK3 GALR2 CD19 CXCL9
GO:0034374	Low-density lipoprotein particle remodeling	3-5 vs. 0 dpi	Pyloric	No	0.0233914	2	10	21.5379	MPO PLA2G3
GO:0001913	T cell mediated cytotoxicity	3-5 vs. 0 dpi	Pyloric	Yes	0.0240525	3	34	9.50203	CD1E
GO:0042267	Natural killer cell mediated cytotoxicity	3-5 vs. 0 dpi	Pyloric	Yes	0.0240525	3	34	9.50203	GZMB LEP LAG3
GO:0097028	Dendritic cell differentiation	3-5 vs. 0 dpi	Pyloric	No	0.0240525	3	34	9.50203	GATA1 CCR7 DCSTAMP
GO:1904894	Positive regulation of receptor signaling pathway via STAT	3-5 vs. 0 dpi	Pyloric	No	0.0240525	3	34	9.50203	SOCS1 LEP IL26
GO:0071222	Cellular response to lipopolysaccharide	3-5 vs. 0 dpi	Pyloric	No	0.0256528	5	113	4.76503	IL1B CXCL10 CD180 ACOD1 CXCL13
GO:0002228	Natural killer cell mediated immunity	3-5 vs. 0 dpi	Pyloric	Yes	0.0256721	3	35	9.23054	GZMB LEP LAG3
GO:0002534	Cytokine production involved in inflammatory response	3-5 vs. 0 dpi	Pyloric	Yes	0.0256721	3	35	9.23054	IL1R2 PLA2G3 LEP
GO:0002886	Regulation of myeloid leukocyte mediated immunity	3-5 vs. 0 dpi	Pyloric	Yes	0.0256721	3	35	9.23054	PLA2G3 IL13 C3
GO:1900015	Regulation of cytokine production involved in inflammatory response	3-5 vs. 0 dpi	Pyloric	Yes	0.0256721	3	35	9.23054	IL1R2 PLA2G3 LEP
GO:0002700	Regulation of production of molecular mediator of immune response	3-5 vs. 0 dpi	Pyloric	Yes	0.0262338	5	114	4.72323	IL1B IL13 CD40 MZB1 FCRL3
GO:0031214	Biomineral tissue development	3-5 vs. 0 dpi	Pyloric	No	0.0262338	5	114	4.72323	GATA1 ISG15 MMP13 DUOX2 FGF23
GO:0002690	Positive regulation of leukocyte chemotaxis	3-5 vs. 0 dpi	Pyloric	Yes	0.0265179	4	71	6.06702	CXCL10 CCL19 CCR7 CCL5
GO:0051709	Regulation of killing of cells of other organism	3-5 vs. 0 dpi	Pyloric	No	0.0272255	2	11	19.5799	FCER2 IFNG
GO:0070269	Pyroptosis	3-5 vs. 0 dpi	Pyloric	No	0.0272255	2	11	19.5799	GZMB GZMA
GO:1901739	Regulation of myoblast fusion	3-5 vs. 0 dpi	Pyloric	No	0.0272255	2	11	19.5799	CXCL10 CXCL9
GO:0002639	Positive regulation of immunoglobulin production	3-5 vs. 0 dpi	Pyloric	Yes	0.027338	3	36	8.97414	IL13 CD40 MZB1
GO:0046849	Bone remodeling	3-5 vs. 0 dpi	Pyloric	No	0.0275356	4	72	5.98276	TF LEP HAMP DCSTAMP
GO:0051896	Regulation of protein kinase B signaling	3-5 vs. 0 dpi	Pyloric	No	0.0276889	5	116	4.6418	CCL19 LEP OSM CHI3L1 IL26
GO:0110148	Biomineralization	3-5 vs. 0 dpi	Pyloric	No	0.0276889	5	116	4.6418	GATA1 ISG15 MMP13 DUOX2 FGF23
GO:0002683	Negative regulation of immune system process	3-5 vs. 0 dpi	Pyloric	Yes	0.0304868	8	283	3.04423	SOCS1 PVRIG ISG15 LAG3 FCRL3 PLA2G2D1 MMP12
GO:0071219	Cellular response to molecule of bacterial origin	3-5 vs. 0 dpi	Pyloric	No	0.0305328	5	119	4.52478	IL1B CXCL10 CD180 ACOD1 CXCL13
GO:0045088	Regulation of innate immune response	3-5 vs. 0 dpi	Pyloric	Yes	0.0310931	5	120	4.48707	SOCS1 ISG15 LEP LAG3 MMP12
GO:0070486	Leukocyte aggregation	3-5 vs. 0 dpi	Pyloric	Yes	0.0310931	2	12	17.9483	IL1B S100A9
GO:0072677	Eosinophil migration	3-5 vs. 0 dpi	Pyloric	Yes	0.0310931	2	12	17.9483	CCL1 CCL26
GO:0006958	Complement activation, classical pathway	3-5 vs. 0 dpi	Pyloric	No	0.0310931	3	38	8.50181	C3
GO:0010039	Response to iron ion	3-5 vs. 0 dpi	Pyloric	No	0.0310931	2	12	17.9483	TF HAMP
GO:0051044	Positive regulation of membrane protein ectodomain proteolysis	3-5 vs. 0 dpi	Pyloric	No	0.0310931	2	12	17.9483	IL1B IFNG
GO:0055062	Phosphate ion homeostasis	3-5 vs. 0 dpi	Pyloric	No	0.0310931	2	12	17.9483	GCM2 FGF23
GO:0072506	Trivalent inorganic anion homeostasis	3-5 vs. 0 dpi	Pyloric	No	0.0310931	2	12	17.9483	GCM2 FGF23
GO:0031663	Lipopolysaccharide-mediated signaling pathway	3-5 vs. 0 dpi	Pyloric	No	0.032681	3	39	8.28382	IL1B CD180 ACOD1
GO:2000677	Regulation of transcription regulatory region DNA binding	3-5 vs. 0 dpi	Pyloric	No	0.032681	3	39	8.28382	GATA1 IFNG POU4F1
GO:0060401	Cytosolic calcium ion transport	3-5 vs. 0 dpi	Pyloric	No	0.033928	5	123	4.37763	CXCL10 CXCL11 CCL19 CD19 CXCL9
GO:0002377	Immunoglobulin production	3-5 vs. 0 dpi	Pyloric	Yes	0.0345407	4	78	5.52255	IL13 CD40 MZB1 FCRL3
GO:0062013	Positive regulation of small molecule metabolic process	3-5 vs. 0 dpi	Pyloric	No	0.0345407	4	78	5.52255	IL1B PLA2G3 IFNG LEP
GO:0098754	Detoxification	3-5 vs. 0 dpi	Pyloric	No	0.0345407	4	78	5.52255	MPO DUOX2 DUOX1 MT1A
GO:0046635	Positive regulation of alpha-beta T cell activation	3-5 vs. 0 dpi	Pyloric	Yes	0.034606	3	40	8.07672	SOCS1 ZBTB16 IFNG
GO:0043302	Positive regulation of leukocyte degranulation	3-5 vs. 0 dpi	Pyloric	Yes	0.0355176	2	13	16.5676	PLA2G3 IL13
GO:0019373	Epoxygenase P450 pathway	3-5 vs. 0 dpi	Pyloric	No	0.0355176	2	13	16.5676	CYP2C19
GO:0030502	Negative regulation of bone mineralization	3-5 vs. 0 dpi	Pyloric	No	0.0355176	2	13	16.5676	GATA1 FGF23
GO:0046632	Alpha-beta T cell differentiation	3-5 vs. 0 dpi	Pyloric	Yes	0.0357102	4	79	5.45264	SOCS1 ZBTB16 IFNG FUT7
GO:0002702	Positive regulation of production of molecular mediator of immune response	3-5 vs. 0 dpi	Pyloric	Yes	0.0372366	4	80	5.38448	IL1B IL13 CD40 MZB1
GO:0045619	Regulation of lymphocyte differentiation	3-5 vs. 0 dpi	Pyloric	Yes	0.0376995	5	127	4.23975	SOCS1 ZBTB16 IFNG LAG3 FCRL3
GO:0006690	Icosanoid metabolic process	3-5 vs. 0 dpi	Pyloric	No	0.0384529	4	81	5.31801	IL1B PLA2G3 CYP2C19
GO:0031664	Regulation of lipopolysaccharide-mediated signaling pathway	3-5 vs. 0 dpi	Pyloric	No	0.0402619	2	14	15.3842	CD180 ACOD1
GO:0046637	Regulation of alpha-beta T cell differentiation	3-5 vs. 0 dpi	Pyloric	Yes	0.0407566	3	43	7.51323	SOCS1 ZBTB16 IFNG
GO:0033619	Membrane protein proteolysis	3-5 vs. 0 dpi	Pyloric	No	0.0407566	3	43	7.51323	IL1B NAPSA IFNG
GO:0042531	Positive regulation of tyrosine phosphorylation of STAT protein	3-5 vs. 0 dpi	Pyloric	No	0.0407566	3	43	7.51323	IFNG OSM CD40
GO:0045670	Regulation of osteoclast differentiation	3-5 vs. 0 dpi	Pyloric	No	0.0407566	3	43	7.51323	IFNG OCSTAMP POU4F1
GO:0050868	Negative regulation of T cell activation	3-5 vs. 0 dpi	Pyloric	Yes	0.0409447	4	83	5.18986	SOCS1 LAG3 PLA2G2D1
GO:1903169	Regulation of calcium ion transmembrane transport	3-5 vs. 0 dpi	Pyloric	No	0.0409447	4	83	5.18986	CXCL10 CXCL11 CD19 CXCL9
GO:0051235	Maintenance of location	3-5 vs. 0 dpi	Pyloric	No	0.0415019	7	242	3.11499	IL1B CXCL10 CXCL11 CCL19 C3 CD19 CXCL9
GO:0033559	Unsaturated fatty acid metabolic process	3-5 vs. 0 dpi	Pyloric	No	0.0424983	4	84	5.12808	IL1B PLA2G3 CYP2C19
GO:0032757	Positive regulation of interleukin-8 production	3-5 vs. 0 dpi	Pyloric	Yes	0.0427785	3	44	7.34248	IL1B LEP CHI3L1
GO:0046626	Regulation of insulin receptor signaling pathway	3-5 vs. 0 dpi	Pyloric	No	0.0427785	3	44	7.34248	SOCS1 MZB1 FUT7
GO:0046425	Regulation of receptor signaling pathway via JAK-STAT	3-5 vs. 0 dpi	Pyloric	No	0.0438938	4	85	5.06775	SOCS1 IFNG LEP IL26
GO:0051101	Regulation of DNA binding	3-5 vs. 0 dpi	Pyloric	No	0.0438938	4	85	5.06775	GATA1 IFNG GZMA POU4F1
GO:0002407	Dendritic cell chemotaxis	3-5 vs. 0 dpi	Pyloric	Yes	0.0442871	2	15	14.3586	CCL19 CCR7
GO:0043032	Positive regulation of macrophage activation	3-5 vs. 0 dpi	Pyloric	Yes	0.0442871	2	15	14.3586	IL13 HAMP
GO:0060339	Negative regulation of type I interferon-mediated signaling pathway	3-5 vs. 0 dpi	Pyloric	Yes	0.0442871	2	15	14.3586	ISG15 MMP12
GO:0090026	Positive regulation of monocyte chemotaxis	3-5 vs. 0 dpi	Pyloric	Yes	0.0442871	2	15	14.3586	CXCL10 CCL5
GO:0010866	Regulation of triglyceride biosynthetic process	3-5 vs. 0 dpi	Pyloric	No	0.0442871	2	15	14.3586	THRSP C3
GO:0045780	Positive regulation of bone resorption	3-5 vs. 0 dpi	Pyloric	No	0.0442871	2	15	14.3586	TF DCSTAMP
GO:0043550	Regulation of lipid kinase activity	3-5 vs. 0 dpi	Pyloric	No	0.044646	3	45	7.17931	SOCS1 CCL19 CD19
GO:1904892	Regulation of receptor signaling pathway via STAT	3-5 vs. 0 dpi	Pyloric	No	0.0467548	4	87	4.95125	SOCS1 IFNG LEP IL26
GO:0002274	Myeloid leukocyte activation	3-5 vs. 0 dpi	Pyloric	Yes	0.0469355	5	136	3.95918	PLA2G3 IFNG IL13 HAMP DCSTAMP
GO:0001960	Negative regulation of cytokine-mediated signaling pathway	3-5 vs. 0 dpi	Pyloric	Yes	0.0469355	3	46	7.02324	IL1R2 ISG15 MMP12
GO:0061844	Antimicrobial humoral immune response mediated by antimicrobial peptide	3-5 vs. 0 dpi	Pyloric	Yes	0.0469355	3	46	7.02324	S100A9 CXCL13 S100A12
GO:0006801	Superoxide metabolic process	3-5 vs. 0 dpi	Pyloric	No	0.0469355	3	46	7.02324	MPO DUOX2 DUOX1
GO:0033005	Positive regulation of mast cell activation	3-5 vs. 0 dpi	Pyloric	Yes	0.0489384	2	16	13.4612	PLA2G3 IL13
GO:0048535	Lymph node development	3-5 vs. 0 dpi	Pyloric	Yes	0.0489384	2	16	13.4612	LTA CXCR5
GO:0050855	Regulation of B cell receptor signaling pathway	3-5 vs. 0 dpi	Pyloric	Yes	0.0489384	2	16	13.4612	CD19 FCRL3
GO:0060333	Interferon-gamma-mediated signaling pathway	3-5 vs. 0 dpi	Pyloric	Yes	0.0489384	2	16	13.4612	SOCS1 IFNG
GO:0046883	Regulation of hormone secretion	3-5 vs. 0 dpi	Pyloric	No	0.0489384	5	138	3.9018	IL1B PLA2G3 IFNG LEP OSM
GO:0051043	Regulation of membrane protein ectodomain proteolysis	3-5 vs. 0 dpi	Pyloric	No	0.0489384	2	16	13.4612	IL1B IFNG
GO:0030278	Regulation of ossification	3-5 vs. 0 dpi	Pyloric	No	0.0491904	4	89	4.83998	GATA1 ZBTB16 ISG15 FGF23
GO:0002440	Production of molecular mediator of immune response	3-5 vs. 0 dpi	Pyloric	Yes	0.049608	5	139	3.87373	IL1B IL13 CD40 MZB1 FCRL3
GO:0071216	Cellular response to biotic stimulus	3-5 vs. 0 dpi	Pyloric	No	0.049608	5	139	3.87373	IL1B CXCL10 CD180 ACOD1 CXCL13
GO:0006955	Immune response	7-9 vs. 0 dpi	Pyloric	Yes	6.42e-19	78	1326	3.45683	CD274 IL5RA CCL17 IL1B CSF2 CXCL10 IRF4 SLPI FCER2 SOCS1 CD207 TMIGD2 NFAM1 CXCL11 POU2AF1 S100A9 HCST C2 TRIM15 IFI6 ADORA2B ACOD1 CCL1 IFIT3 GZMB GPR33 BATF2 TNFSF13B MPO PLA2G3 ZBP1 S100A12 CCL8 OAS2 ISG15 LEP GBP5 OSM C3 CCL22 IFITM3 CCR10 PIGR CLEC6A CCL4 MX1 IFI44L PDCD1LG2 LAG3 IFI44 OAS1Z APOBEC3Z1 BOLA-DQA5 CFHR5 IFNE FCRL3 OAS1Y CD79B CFB CXCL9 VPREB3 MMP12 OAS1X PGLYRP4
GO:0006952	Defense response	7-9 vs. 0 dpi	Pyloric	Yes	6.42e-19	70	1094	3.76017	IL5RA FFAR4 PNLIPRP2 CCL17 IL1B CXCL10 SCN9A IRF4 SLPI SOCS1 CD207 CXCL11 IL1R2 S100A9 PTGDR C2 TRIM15 IFI6 ADORA2B ACOD1 CCL1 IFIT3 GZMB GPR33 BATF2 MPO PLA2G3 ZBP1 S100A12 OAS2 ISG15 LEP GBP5 OSM DUOX2 DUOXA2 DUOXA1 DUOX1 C3 ORM1 TREM1 CCL22 CHI3L1 IFITM3 CLEC6A CXCR1 MX1 IFI44L LAG3 OAS1Z APOBEC3Z1 CFHR5 IFNE OAS1Y CFB CXCL9 MMP12 OAS1X PGLYRP4
GO:0044419	Biological process involved in interspecies interaction between organisms	7-9 vs. 0 dpi	Pyloric	No	8.25e-14	61	1072	3.34397	CD274 PNLIPRP2 CCL17 IL1B CXCL10 IRF4 SLPI FCER2 SOCS1 CD207 POU2AF1 S100A9 C2 TRIM15 IFI6 ACOD1 CCL1 IFIT3 GZMB BATF2 MPO ZBP1 S100A12 CCL8 OAS2 ISG15 LEP GBP5 C3 CCL22 IFITM3 POU2F3 GZMA CLEC6A MX1 IFI44L PDCD1LG2 LAG3 IFI44 OAS1Z APOBEC3Z1 CFHR5 LRRC15 IFNE OAS1Y CFB CXCL9 MMP12 OAS1X PGLYRP4
GO:0043207	Response to external biotic stimulus	7-9 vs. 0 dpi	Pyloric	No	1.79e-13	57	975	3.43556	CD274 PNLIPRP2 CCL17 IL1B CXCL10 IRF4 SLPI SOCS1 CD207 POU2AF1 S100A9 C2 TRIM15 IFI6 ACOD1 CCL1 IFIT3 GZMB BATF2 MPO ZBP1 S100A12 OAS2 ISG15 LEP GBP5 C3 CCL22 IFITM3 GZMA CLEC6A MX1 IFI44L PDCD1LG2 LAG3 IFI44 OAS1Z APOBEC3Z1 CFHR5 IFNE OAS1Y CFB CXCL9 MMP12 OAS1X PGLYRP4
GO:0051707	Response to other organism	7-9 vs. 0 dpi	Pyloric	Yes	1.79e-13	57	974	3.43909	CD274 PNLIPRP2 CCL17 IL1B CXCL10 IRF4 SLPI SOCS1 CD207 POU2AF1 S100A9 C2 TRIM15 IFI6 ACOD1 CCL1 IFIT3 GZMB BATF2 MPO ZBP1 S100A12 OAS2 ISG15 LEP GBP5 C3 CCL22 IFITM3 GZMA CLEC6A MX1 IFI44L PDCD1LG2 LAG3 IFI44 OAS1Z APOBEC3Z1 CFHR5 IFNE OAS1Y CFB CXCL9 MMP12 OAS1X PGLYRP4
GO:0009607	Response to biotic stimulus	7-9 vs. 0 dpi	Pyloric	No	5.65e-13	57	1005	3.333	CD274 PNLIPRP2 CCL17 IL1B CXCL10 IRF4 SLPI SOCS1 CD207 POU2AF1 S100A9 C2 TRIM15 IFI6 ACOD1 CCL1 IFIT3 GZMB BATF2 MPO ZBP1 S100A12 OAS2 ISG15 LEP GBP5 C3 CCL22 IFITM3 GZMA CLEC6A MX1 IFI44L PDCD1LG2 LAG3 IFI44 OAS1Z APOBEC3Z1 CFHR5 IFNE OAS1Y CFB CXCL9 MMP12 OAS1X PGLYRP4
GO:0098542	Defense response to other organism	7-9 vs. 0 dpi	Pyloric	Yes	5.65e-13	48	735	3.83779	CCL17 CXCL10 IRF4 SLPI SOCS1 CD207 C2 TRIM15 IFI6 CCL1 IFIT3 GZMB BATF2 MPO ZBP1 S100A12 OAS2 ISG15 LEP GBP5 C3 CCL22 IFITM3 CLEC6A MX1 IFI44L LAG3 OAS1Z APOBEC3Z1 CFHR5 IFNE OAS1Y CFB CXCL9 MMP12 OAS1X PGLYRP4
GO:0034097	Response to cytokine	7-9 vs. 0 dpi	Pyloric	Yes	1.03e-11	43	653	3.86975	IL5RA CCL17 IL1B CSF2 CXCL10 SOCS1 CXCL11 LEPR IL1R2 RHEX CCL1 IFIT3 XAF1 TNFSF13B ZBP1 OAS2 ISG15 LEP GBP5 OSM DUOX1 CCL22 CHI3L1 IFITM3 CCR10 IL13RA2 TNFRSF13C CXCR1 OCSTAMP MX1 CXCR2 IFNE IL17REL MMP12
GO:0019221	Cytokine-mediated signaling pathway	7-9 vs. 0 dpi	Pyloric	Yes	1.03e-11	32	363	5.18049	IL5RA CCL17 IL1B CXCL10 SOCS1 CXCL11 LEPR IL1R2 RHEX CCL1 TNFSF13B ZBP1 OAS2 ISG15 LEP OSM DUOX1 CCL22 IFITM3 CCR10 IL13RA2 TNFRSF13C CXCR1 MX1 CXCR2 IFNE IL17REL MMP12
GO:0071345	Cellular response to cytokine stimulus	7-9 vs. 0 dpi	Pyloric	Yes	5.47e-11	40	601	3.91122	IL5RA CCL17 IL1B CSF2 CXCL10 SOCS1 CXCL11 LEPR IL1R2 RHEX CCL1 IFIT3 TNFSF13B ZBP1 OAS2 ISG15 LEP GBP5 OSM DUOX1 CCL22 IFITM3 CCR10 IL13RA2 TNFRSF13C CXCR1 OCSTAMP MX1 CXCR2 IFNE IL17REL MMP12
GO:0045087	Innate immune response	7-9 vs. 0 dpi	Pyloric	Yes	5.47e-11	36	492	4.29996	CCL17 CXCL10 SLPI SOCS1 C2 TRIM15 IFI6 CCL1 GZMB ZBP1 OAS2 ISG15 LEP GBP5 C3 CCL22 IFITM3 CLEC6A MX1 LAG3 OAS1Z APOBEC3Z1 OAS1Y CFB MMP12 OAS1X
GO:0051607	Defense response to virus	7-9 vs. 0 dpi	Pyloric	Yes	4.21e-08	20	197	5.9661	CXCL10 CD207 TRIM15 IFI6 IFIT3 ZBP1 OAS2 ISG15 IFITM3 MX1 IFI44L OAS1Z APOBEC3Z1 IFNE OAS1Y CXCL9 MMP12 OAS1X
GO:0140546	Defense response to symbiont	7-9 vs. 0 dpi	Pyloric	Yes	4.21e-08	20	197	5.9661	CXCL10 CD207 TRIM15 IFI6 IFIT3 ZBP1 OAS2 ISG15 IFITM3 MX1 IFI44L OAS1Z APOBEC3Z1 IFNE OAS1Y CXCL9 MMP12 OAS1X
GO:0070098	Chemokine-mediated signaling pathway	7-9 vs. 0 dpi	Pyloric	Yes	2.22e-07	12	66	10.6848	CCL17 CXCL10 CXCL11 CCL1 CCL22 CCR10 CXCR1 CXCR2
GO:0009615	Response to virus	7-9 vs. 0 dpi	Pyloric	Yes	5.64e-07	21	254	4.85862	CXCL10 CD207 POU2AF1 TRIM15 IFI6 IFIT3 ZBP1 OAS2 ISG15 IFITM3 MX1 IFI44L OAS1Z APOBEC3Z1 IFNE OAS1Y CXCL9 MMP12 OAS1X
GO:1990868	Response to chemokine	7-9 vs. 0 dpi	Pyloric	Yes	7.28e-07	12	74	9.52964	CCL17 CXCL10 CXCL11 CCL1 CCL22 CCR10 CXCR1 CXCR2
GO:1990869	Cellular response to chemokine	7-9 vs. 0 dpi	Pyloric	Yes	7.28e-07	12	74	9.52964	CCL17 CXCL10 CXCL11 CCL1 CCL22 CCR10 CXCR1 CXCR2
GO:0034341	Response to interferon-gamma	7-9 vs. 0 dpi	Pyloric	Yes	8.17e-07	14	109	7.54794	CCL17 SOCS1 CCL1 GBP5 CCL22 IFITM3
GO:0071346	Cellular response to interferon-gamma	7-9 vs. 0 dpi	Pyloric	Yes	3.32e-06	12	85	8.29639	CCL17 SOCS1 CCL1 GBP5 CCL22
GO:0006954	Inflammatory response	7-9 vs. 0 dpi	Pyloric	Yes	3.74e-06	26	428	3.56991	IL5RA FFAR4 CCL17 IL1B SCN9A CXCL11 IL1R2 S100A9 PTGDR ADORA2B CCL1 GPR33 PLA2G3 LEP OSM DUOXA2 DUOXA1 C3 ORM1 TREM1 CCL22 CHI3L1 CXCR1
GO:0048247	Lymphocyte chemotaxis	7-9 vs. 0 dpi	Pyloric	Yes	8.8e-05	8	44	10.6848	CCL17 CXCL10 CXCL11 CCL1 CCL22
GO:0031294	Lymphocyte costimulation	7-9 vs. 0 dpi	Pyloric	Yes	0.000159741	6	22	16.0271	CD274 TMIGD2 TNFSF13B ICOS TNFRSF13C PDCD1LG2
GO:0031295	T cell costimulation	7-9 vs. 0 dpi	Pyloric	Yes	0.000159741	6	22	16.0271	CD274 TMIGD2 TNFSF13B ICOS TNFRSF13C PDCD1LG2
GO:0045071	Negative regulation of viral genome replication	7-9 vs. 0 dpi	Pyloric	No	0.000466944	7	40	10.2841	ISG15 IFITM3 MX1 OAS1Z APOBEC3Z1 OAS1Y OAS1X
GO:1903131	Mononuclear cell differentiation	7-9 vs. 0 dpi	Pyloric	No	0.000474356	19	332	3.36312	IL1B CSF2 IRF4 GATA1 SOCS1 NFAM1 LEPR ADGRG3 POU2AF1 ZBTB16 BATF2 TNFSF13B CD27 LEP LAG3 IFNE FCRL3 CD79B PRTN3
GO:0050665	Hydrogen peroxide biosynthetic process	7-9 vs. 0 dpi	Pyloric	No	0.000502294	4	8	29.3831	DUOX2 DUOXA2 DUOXA1 DUOX1
GO:0042743	Hydrogen peroxide metabolic process	7-9 vs. 0 dpi	Pyloric	No	0.000709389	6	29	12.1585	MPO DUOX2 DUOXA2 DUOXA1 DUOX1 MMP3
GO:0001819	Positive regulation of cytokine production	7-9 vs. 0 dpi	Pyloric	Yes	0.000709962	18	314	3.36876	IL1B CSF2 IRF4 TMIGD2 NFAM1 POU2AF1 TRIM15 ADORA2B PLA2G3 OAS2 ISG15 LEP GBP5 OSM C3 CHI3L1 CLEC6A MMP12
GO:0002548	Monocyte chemotaxis	7-9 vs. 0 dpi	Pyloric	Yes	0.000714683	7	44	9.34916	CCL17 CXCL10 CCL1 CCL22
GO:0070663	Regulation of leukocyte proliferation	7-9 vs. 0 dpi	Pyloric	Yes	0.00073329	13	174	4.39057	CD274 IL1B TMIGD2 TNFSF13B LEP LMO1 TNFRSF13C OCSTAMP PDCD1LG2 MZB1 FCRL3 PLA2G2D1
GO:0070555	Response to interleukin-1	7-9 vs. 0 dpi	Pyloric	Yes	0.0008752	9	83	6.37223	CCL17 IL1B IL1R2 CCL1 CCL22 CHI3L1
GO:0050863	Regulation of T cell activation	7-9 vs. 0 dpi	Pyloric	Yes	0.00109065	15	238	3.70375	CD274 IL1B SOCS1 TMIGD2 ZBTB16 TNFSF13B CD27 LEP LMO1 ICOS TNFRSF13C PDCD1LG2 LAG3 PLA2G2D1
GO:0048525	Negative regulation of viral process	7-9 vs. 0 dpi	Pyloric	No	0.00120254	8	67	7.01685	TRIM15 ISG15 IFITM3 MX1 OAS1Z APOBEC3Z1 OAS1Y OAS1X
GO:0050670	Regulation of lymphocyte proliferation	7-9 vs. 0 dpi	Pyloric	Yes	0.00143441	12	162	4.35305	CD274 IL1B TMIGD2 TNFSF13B LEP LMO1 TNFRSF13C PDCD1LG2 MZB1 FCRL3 PLA2G2D1
GO:0007189	Adenylate cyclase-activating G protein-coupled receptor signaling pathway	7-9 vs. 0 dpi	Pyloric	No	0.00147297	10	113	5.20054	CXCL10 ADGRE3 GCGR ADGRG5 CXCL11 ADGRG3 ADORA2B GHRHR CXCL9
GO:0071347	Cellular response to interleukin-1	7-9 vs. 0 dpi	Pyloric	Yes	0.00147297	8	70	6.71613	CCL17 IL1B IL1R2 CCL1 CCL22
GO:0032944	Regulation of mononuclear cell proliferation	7-9 vs. 0 dpi	Pyloric	No	0.00149839	12	164	4.29996	CD274 IL1B TMIGD2 TNFSF13B LEP LMO1 TNFRSF13C PDCD1LG2 MZB1 FCRL3 PLA2G2D1
GO:0051249	Regulation of lymphocyte activation	7-9 vs. 0 dpi	Pyloric	Yes	0.00154949	18	343	3.08394	CD274 IL1B SOCS1 TMIGD2 NFAM1 ZBTB16 TNFSF13B CD27 LEP LMO1 ICOS TNFRSF13C PDCD1LG2 LAG3 MZB1 FCRL3 PLA2G2D1
GO:0050870	Positive regulation of T cell activation	7-9 vs. 0 dpi	Pyloric	Yes	0.00197528	11	143	4.52047	CD274 IL1B SOCS1 TMIGD2 ZBTB16 TNFSF13B CD27 LEP ICOS TNFRSF13C PDCD1LG2
GO:1903037	Regulation of leukocyte cell-cell adhesion	7-9 vs. 0 dpi	Pyloric	Yes	0.00240486	14	230	3.57707	CD274 IL1B SOCS1 TMIGD2 ZBTB16 TNFSF13B CD27 LEP ICOS TNFRSF13C PDCD1LG2 LAG3 PLA2G2D1
GO:0007159	Leukocyte cell-cell adhesion	7-9 vs. 0 dpi	Pyloric	Yes	0.00245917	15	261	3.37736	CD274 IL1B SOCS1 TMIGD2 S100A9 ZBTB16 TNFSF13B CD27 LEP ICOS TNFRSF13C PDCD1LG2 LAG3 PLA2G2D1
GO:0001906	Cell killing	7-9 vs. 0 dpi	Pyloric	Yes	0.00302699	9	101	5.23659	FCER2 GZMB S100A12 LEP C3 LAG3 CFHR5 PGLYRP4
GO:0042129	Regulation of T cell proliferation	7-9 vs. 0 dpi	Pyloric	Yes	0.00314332	10	126	4.66398	CD274 IL1B TMIGD2 TNFSF13B LEP LMO1 TNFRSF13C PDCD1LG2 PLA2G2D1
GO:0070665	Positive regulation of leukocyte proliferation	7-9 vs. 0 dpi	Pyloric	Yes	0.00341535	9	103	5.1349	CD274 IL1B TMIGD2 TNFSF13B LEP TNFRSF13C OCSTAMP PDCD1LG2 FCRL3
GO:0006959	Humoral immune response	7-9 vs. 0 dpi	Pyloric	Yes	0.00352183	12	182	3.87469	IL1B SLPI FCER2 S100A9 C2 ACOD1 S100A12 C3 IFNE CFB PGLYRP4
GO:1990266	Neutrophil migration	7-9 vs. 0 dpi	Pyloric	Yes	0.00352183	8	81	5.80406	CCL17 S100A9 CCL1 CCL22 PRTN3
GO:1903039	Positive regulation of leukocyte cell-cell adhesion	7-9 vs. 0 dpi	Pyloric	Yes	0.00375783	11	156	4.14377	CD274 IL1B SOCS1 TMIGD2 ZBTB16 TNFSF13B CD27 LEP ICOS TNFRSF13C PDCD1LG2
GO:0034612	Response to tumor necrosis factor	7-9 vs. 0 dpi	Pyloric	No	0.00391927	11	157	4.11737	CCL17 CCL1 TNFSF13B CCL22 CHI3L1 TNFRSF13C OCSTAMP
GO:0002696	Positive regulation of leukocyte activation	7-9 vs. 0 dpi	Pyloric	Yes	0.00392548	14	245	3.35806	CD274 IL1B SOCS1 TMIGD2 ADORA2B ZBTB16 TNFSF13B PLA2G3 CD27 LEP ICOS TNFRSF13C PDCD1LG2 FCRL3
GO:0070661	Leukocyte proliferation	7-9 vs. 0 dpi	Pyloric	Yes	0.00392548	14	245	3.35806	CD274 IL1B TMIGD2 TNFSF13B LEP LMO1 TNFRSF13C OCSTAMP PDCD1LG2 MZB1 IFNE FCRL3 PLA2G2D1
GO:0007188	Adenylate cyclase-modulating G protein-coupled receptor signaling pathway	7-9 vs. 0 dpi	Pyloric	No	0.00392548	12	186	3.79136	CXCL10 ADGRE3 GCGR ADGRG5 CXCL11 ADGRG3 ADORA2B HTR1B CHRM5 GHRHR CXCL9
GO:0045069	Regulation of viral genome replication	7-9 vs. 0 dpi	Pyloric	No	0.00392548	7	62	6.63489	ISG15 IFITM3 MX1 OAS1Z APOBEC3Z1 OAS1Y OAS1X
GO:0060700	Regulation of ribonuclease activity	7-9 vs. 0 dpi	Pyloric	No	0.00419572	3	6	29.3831	OAS1Z OAS1Y OAS1X
GO:0050867	Positive regulation of cell activation	7-9 vs. 0 dpi	Pyloric	No	0.00484234	14	251	3.27779	CD274 IL1B SOCS1 TMIGD2 ADORA2B ZBTB16 TNFSF13B PLA2G3 CD27 LEP ICOS TNFRSF13C PDCD1LG2 FCRL3
GO:0030593	Neutrophil chemotaxis	7-9 vs. 0 dpi	Pyloric	Yes	0.00541269	7	66	6.23277	CCL17 S100A9 CCL1 CCL22
GO:0006590	Thyroid hormone generation	7-9 vs. 0 dpi	Pyloric	No	0.00541269	4	16	14.6915	DUOX2 DUOXA2 DUOXA1 DUOX1
GO:0019079	Viral genome replication	7-9 vs. 0 dpi	Pyloric	No	0.0056516	8	89	5.28235	CCL8 ISG15 IFITM3 MX1 OAS1Z APOBEC3Z1 OAS1Y OAS1X
GO:0031640	Killing of cells of other organism	7-9 vs. 0 dpi	Pyloric	Yes	0.0056516	5	30	9.79435	FCER2 S100A12 CFHR5 PGLYRP4
GO:1903409	Reactive oxygen species biosynthetic process	7-9 vs. 0 dpi	Pyloric	No	0.0056516	5	30	9.79435	MPO DUOX2 DUOXA2 DUOXA1 DUOX1
GO:0046651	Lymphocyte proliferation	7-9 vs. 0 dpi	Pyloric	Yes	0.00568324	13	226	3.38035	CD274 IL1B TMIGD2 TNFSF13B LEP LMO1 TNFRSF13C PDCD1LG2 MZB1 IFNE FCRL3 PLA2G2D1
GO:0072676	Lymphocyte migration	7-9 vs. 0 dpi	Pyloric	Yes	0.00592853	8	90	5.22366	CCL17 CXCL10 CXCL11 CCL1 CCL22
GO:0032943	Mononuclear cell proliferation	7-9 vs. 0 dpi	Pyloric	No	0.00604668	13	228	3.3507	CD274 IL1B TMIGD2 TNFSF13B LEP LMO1 TNFRSF13C PDCD1LG2 MZB1 IFNE FCRL3 PLA2G2D1
GO:0010310	Regulation of hydrogen peroxide metabolic process	7-9 vs. 0 dpi	Pyloric	No	0.00618882	3	7	25.1855	DUOXA2 DUOXA1 MMP3
GO:0042102	Positive regulation of T cell proliferation	7-9 vs. 0 dpi	Pyloric	Yes	0.00640022	7	69	5.96178	CD274 IL1B TMIGD2 TNFSF13B LEP TNFRSF13C PDCD1LG2
GO:0050671	Positive regulation of lymphocyte proliferation	7-9 vs. 0 dpi	Pyloric	Yes	0.00746062	8	94	5.00137	CD274 IL1B TMIGD2 TNFSF13B LEP TNFRSF13C PDCD1LG2 FCRL3
GO:0002922	Positive regulation of humoral immune response	7-9 vs. 0 dpi	Pyloric	Yes	0.00747286	4	18	13.0591	IL1B FCER2 ACOD1 C3
GO:0032069	Regulation of nuclease activity	7-9 vs. 0 dpi	Pyloric	No	0.00747286	4	18	13.0591	GZMA OAS1Z OAS1Y OAS1X
GO:0042098	T cell proliferation	7-9 vs. 0 dpi	Pyloric	Yes	0.0075818	10	147	3.9977	CD274 IL1B TMIGD2 TNFSF13B LEP LMO1 TNFRSF13C PDCD1LG2 PLA2G2D1
GO:0032946	Positive regulation of mononuclear cell proliferation	7-9 vs. 0 dpi	Pyloric	No	0.0075818	8	95	4.94873	CD274 IL1B TMIGD2 TNFSF13B LEP TNFRSF13C PDCD1LG2 FCRL3
GO:0097028	Dendritic cell differentiation	7-9 vs. 0 dpi	Pyloric	No	0.008549	5	34	8.64208	CSF2 IRF4 GATA1 BATF2 PRTN3
GO:0070782	Phosphatidylserine exposure on apoptotic cell surface	7-9 vs. 0 dpi	Pyloric	No	0.008549	3	8	22.0373	TRPC5 XKR7 XKR4
GO:0032309	Icosanoid secretion	7-9 vs. 0 dpi	Pyloric	No	0.00953162	5	35	8.39516	PLA2G3 LEP PLA2G5 PLA2G2D1
GO:0022409	Positive regulation of cell-cell adhesion	7-9 vs. 0 dpi	Pyloric	No	0.00953208	11	182	3.5518	CD274 IL1B SOCS1 TMIGD2 ZBTB16 TNFSF13B CD27 LEP ICOS TNFRSF13C PDCD1LG2
GO:0050909	Sensory perception of taste	7-9 vs. 0 dpi	Pyloric	No	0.00953344	6	54	6.52957	FFAR4 TAS1R1 PIGR RTP4 GNG13 TRPM5
GO:0051251	Positive regulation of lymphocyte activation	7-9 vs. 0 dpi	Pyloric	Yes	0.0100149	12	214	3.2953	CD274 IL1B SOCS1 TMIGD2 ZBTB16 TNFSF13B CD27 LEP ICOS TNFRSF13C PDCD1LG2 FCRL3
GO:0097530	Granulocyte migration	7-9 vs. 0 dpi	Pyloric	Yes	0.0109981	8	102	4.60911	CCL17 S100A9 CCL1 CCL22 PRTN3
GO:0015718	Monocarboxylic acid transport	7-9 vs. 0 dpi	Pyloric	No	0.0111917	7	78	5.27388	SLC10A1 PLA2G3 LEP SLC16A9 PLA2G5 PLA2G2D1
GO:0042832	Defense response to protozoan	7-9 vs. 0 dpi	Pyloric	Yes	0.0117821	4	21	11.1935	IRF4 BATF2
GO:0070374	Positive regulation of ERK1 and ERK2 cascade	7-9 vs. 0 dpi	Pyloric	No	0.0137827	9	133	3.97666	FFAR4 CCL17 CCL1 CCL22 CHI3L1 FGF23
GO:0001562	Response to protozoan	7-9 vs. 0 dpi	Pyloric	Yes	0.0138098	4	22	10.6848	IRF4 BATF2
GO:0042403	Thyroid hormone metabolic process	7-9 vs. 0 dpi	Pyloric	No	0.0138098	4	22	10.6848	DUOX2 DUOXA2 DUOXA1 DUOX1
GO:0120162	Positive regulation of cold-induced thermogenesis	7-9 vs. 0 dpi	Pyloric	No	0.0154092	6	60	5.87661	FFAR4 IRF4 LEPR OXT LEP EBF2
GO:0098868	Bone growth	7-9 vs. 0 dpi	Pyloric	No	0.0156184	4	23	10.2202	LEPR LEP MMP13 CER1
GO:0033559	Unsaturated fatty acid metabolic process	7-9 vs. 0 dpi	Pyloric	No	0.015739	7	84	4.89718	IL1B ELOVL2 PLA2G3 CYP2C19
GO:0071621	Granulocyte chemotaxis	7-9 vs. 0 dpi	Pyloric	Yes	0.0166136	7	85	4.83956	CCL17 S100A9 CCL1 CCL22
GO:0071356	Cellular response to tumor necrosis factor	7-9 vs. 0 dpi	Pyloric	No	0.0176448	9	140	3.77782	CCL17 CCL1 TNFSF13B CCL22 TNFRSF13C OCSTAMP
GO:1901099	Negative regulation of signal transduction in absence of ligand	7-9 vs. 0 dpi	Pyloric	No	0.0176448	4	24	9.79435	IL1B CSF2 GATA1 IFI6
GO:2001240	Negative regulation of extrinsic apoptotic signaling pathway in absence of ligand	7-9 vs. 0 dpi	Pyloric	No	0.0176448	4	24	9.79435	IL1B CSF2 GATA1 IFI6
GO:0030183	B cell differentiation	7-9 vs. 0 dpi	Pyloric	Yes	0.0180821	8	113	4.16043	NFAM1 ADGRG3 POU2AF1 TNFSF13B CD27 IFNE FCRL3 CD79B
GO:0071715	Icosanoid transport	7-9 vs. 0 dpi	Pyloric	No	0.0180821	5	42	6.99597	PLA2G3 LEP PLA2G5 PLA2G2D1
GO:0046942	Carboxylic acid transport	7-9 vs. 0 dpi	Pyloric	No	0.0204126	11	205	3.1533	SLC10A1 SLC22A2 PLA2G3 GFAP LEP SLC16A9 PLA2G5 SLC7A10 PLA2G2D1
GO:1903900	Regulation of viral life cycle	7-9 vs. 0 dpi	Pyloric	No	0.022899	8	118	3.98414	TRIM15 ISG15 IFITM3 MX1 OAS1Z APOBEC3Z1 OAS1Y OAS1X
GO:0042445	Hormone metabolic process	7-9 vs. 0 dpi	Pyloric	No	0.0230615	9	147	3.59793	LEP DUOX2 DUOXA2 DUOXA1 DUOX1 AFP ADH1C GHRHR
GO:0097529	Myeloid leukocyte migration	7-9 vs. 0 dpi	Pyloric	Yes	0.0261906	9	150	3.52597	CCL17 CXCL10 S100A9 CCL1 CCL22 PRTN3
GO:2001237	Negative regulation of extrinsic apoptotic signaling pathway	7-9 vs. 0 dpi	Pyloric	No	0.0266079	6	69	5.1101	IL1B CSF2 GATA1 IFI6 PAK5 AR
GO:0019373	Epoxygenase P450 pathway	7-9 vs. 0 dpi	Pyloric	No	0.0286808	3	13	13.5614	CYP2C19
GO:0048839	Inner ear development	7-9 vs. 0 dpi	Pyloric	No	0.0291999	9	153	3.45683	HMX3 PRRX1 FRZB LHX3 DUOX2 TIFAB HMX2 PLPPR4 PCDH15
GO:0006805	Xenobiotic metabolic process	7-9 vs. 0 dpi	Pyloric	No	0.0297145	5	48	6.12147	FMO2 S100A12 CYP2C19
GO:0098586	Cellular response to virus	7-9 vs. 0 dpi	Pyloric	Yes	0.0297145	5	48	6.12147	CXCL10 POU2AF1 TRIM15 IFI6 MMP12
GO:0050482	Arachidonic acid secretion	7-9 vs. 0 dpi	Pyloric	No	0.0309794	4	29	8.10567	PLA2G3 PLA2G5 PLA2G2D1
GO:1903963	Arachidonate transport	7-9 vs. 0 dpi	Pyloric	No	0.0309794	4	29	8.10567	PLA2G3 PLA2G5 PLA2G2D1
GO:0002920	Regulation of humoral immune response	7-9 vs. 0 dpi	Pyloric	Yes	0.0345359	4	30	7.83548	IL1B FCER2 ACOD1 C3
GO:2001239	Regulation of extrinsic apoptotic signaling pathway in absence of ligand	7-9 vs. 0 dpi	Pyloric	No	0.0345359	4	30	7.83548	IL1B CSF2 GATA1 IFI6
GO:0010726	Positive regulation of hydrogen peroxide metabolic process	7-9 vs. 0 dpi	Pyloric	No	0.0354818	2	4	29.3831	DUOXA2 DUOXA1
GO:0051541	Elastin metabolic process	7-9 vs. 0 dpi	Pyloric	No	0.0354818	2	4	29.3831	LEP MMP12
GO:1900107	Regulation of nodal signaling pathway	7-9 vs. 0 dpi	Pyloric	No	0.0354818	2	4	29.3831	CER1 DACT2
GO:2000425	Regulation of apoptotic cell clearance	7-9 vs. 0 dpi	Pyloric	No	0.0354818	2	4	29.3831	C2 C3
GO:0010524	Positive regulation of calcium ion transport into cytosol	7-9 vs. 0 dpi	Pyloric	No	0.0373121	4	31	7.58273	CXCL10 CXCL11 TRPC3 CXCL9
GO:0019730	Antimicrobial humoral response	7-9 vs. 0 dpi	Pyloric	Yes	0.038448	6	76	4.63943	SLPI S100A9 ACOD1 S100A12 PGLYRP4
GO:0050792	Regulation of viral process	7-9 vs. 0 dpi	Pyloric	No	0.0393062	8	132	3.56158	TRIM15 ISG15 IFITM3 MX1 OAS1Z APOBEC3Z1 OAS1Y OAS1X
GO:0070372	Regulation of ERK1 and ERK2 cascade	7-9 vs. 0 dpi	Pyloric	No	0.0393402	10	195	3.01365	FFAR4 CCL17 IL1B CCL1 CCL22 CHI3L1 FGF23
GO:0030595	Leukocyte chemotaxis	7-9 vs. 0 dpi	Pyloric	Yes	0.0405624	9	164	3.22497	CCL17 CXCL10 CXCL11 S100A9 CCL1 CCL22
GO:0032768	Regulation of monooxygenase activity	7-9 vs. 0 dpi	Pyloric	No	0.0405624	4	32	7.34577	IL1B FCER2 LEP FGF23
GO:0071466	Cellular response to xenobiotic stimulus	7-9 vs. 0 dpi	Pyloric	No	0.0435197	5	54	5.44131	FMO2 S100A12 CYP2C19
GO:0071674	Mononuclear cell migration	7-9 vs. 0 dpi	Pyloric	No	0.0495008	8	139	3.38222	CCL17 CXCL10 CXCL11 CCL1 CCL22
GO:0009636	Response to toxic substance	7-9 vs. 0 dpi	Pyloric	No	0.0495008	7	110	3.73966	SCN9A SRXN1 MPO DUOX2 DUOX1 SLC30A4 MT1A
GO:0001659	Temperature homeostasis	7-9 vs. 0 dpi	Pyloric	No	0.0495008	7	109	3.77397	FFAR4 IL1B IRF4 LEPR OXT LEP EBF2
GO:0006690	Icosanoid metabolic process	7-9 vs. 0 dpi	Pyloric	No	0.0495008	6	81	4.35305	IL1B PLA2G3 CYP2C19
GO:0010818	T cell chemotaxis	7-9 vs. 0 dpi	Pyloric	Yes	0.0495008	3	17	10.3705	CXCL10 CXCL11
GO:0045723	Positive regulation of fatty acid biosynthetic process	7-9 vs. 0 dpi	Pyloric	No	0.0495008	3	17	10.3705	IL1B PLA2G3 LEP
GO:0008291	Acetylcholine metabolic process	7-9 vs. 0 dpi	Pyloric	No	0.0495008	2	5	23.5065	SLC5A7 CHAT
GO:0031394	Positive regulation of prostaglandin biosynthetic process	7-9 vs. 0 dpi	Pyloric	Yes	0.0495008	2	5	23.5065	IL1B PLA2G3
GO:0032020	ISG15-protein conjugation	7-9 vs. 0 dpi	Pyloric	No	0.0495008	2	5	23.5065	UBA7 ISG15
GO:0042940	D-amino acid transport	7-9 vs. 0 dpi	Pyloric	No	0.0495008	2	5	23.5065	GFAP SLC7A10
GO:0045113	Regulation of integrin biosynthetic process	7-9 vs. 0 dpi	Pyloric	No	0.0495008	2	5	23.5065	S100A9 AR
GO:0070091	Glucagon secretion	7-9 vs. 0 dpi	Pyloric	No	0.0495008	2	5	23.5065	FFAR4 LEP
GO:0070092	Regulation of glucagon secretion	7-9 vs. 0 dpi	Pyloric	No	0.0495008	2	5	23.5065	FFAR4 LEP
GO:0070106	Interleukin-27-mediated signaling pathway	7-9 vs. 0 dpi	Pyloric	Yes	0.0495008	2	5	23.5065	OAS2 MX1
GO:1900619	Acetate ester metabolic process	7-9 vs. 0 dpi	Pyloric	No	0.0495008	2	5	23.5065	SLC5A7 CHAT
GO:0006955	Immune response	10 vs. 0 dpi	Pyloric	Yes	1.63e-33	74	1326	5.72768	CCL17 IL1B CXCL10 DDX58 CCL11 CD207 NLRC5 CXCL11 CD180 IL10 REG3G TRIM58 TRIM15 IFI6 IFIH1 ACOD1 MX2 TAP1 IFIT3 GZMB BATF2 TNFSF13B ZBP1 IFNG CCL19 CTLA4 BPI CCL8 OAS2 ISG15 LEP GBP5 RSAD2 PARP14 C3 CCL22 CXCL8 CLEC6A CCL4 SH2D1A UBD MX1 IFI44L IRF1 PDCD1LG2 LAG3 IFI44 CFI OAS1Z APOBEC3Z1 PI3 FCRL3 OAS1Y CD79B CXCR5 TNIP3 CXCL9 MMP12 OAS1X
GO:0051707	Response to other organism	10 vs. 0 dpi	Pyloric	Yes	1.63e-33	65	974	6.84928	CCL17 IL1B CXCL10 DDX58 CD207 NLRC5 CD180 REG3G TRIM58 TRIM15 IFI6 IFIH1 ACOD1 MX2 APOB IFIT3 GZMB NUGGC BATF2 THRSP ANKRD1 ZBP1 IFNG CCL19 BPI OAS2 ISG15 LEP GBP5 RSAD2 PARP14 C3 CCL22 CXCL8 GZMA CLEC6A SH2D1A UBD MX1 IFI44L IRF1 PDCD1LG2 LAG3 IFI44 OAS1Z APOBEC3Z1 PI3 OAS1Y HMGA2 TNIP3 CXCL9 MMP12 OAS1X
GO:0043207	Response to external biotic stimulus	10 vs. 0 dpi	Pyloric	No	1.63e-33	65	975	6.84225	CCL17 IL1B CXCL10 DDX58 CD207 NLRC5 CD180 REG3G TRIM58 TRIM15 IFI6 IFIH1 ACOD1 MX2 APOB IFIT3 GZMB NUGGC BATF2 THRSP ANKRD1 ZBP1 IFNG CCL19 BPI OAS2 ISG15 LEP GBP5 RSAD2 PARP14 C3 CCL22 CXCL8 GZMA CLEC6A SH2D1A UBD MX1 IFI44L IRF1 PDCD1LG2 LAG3 IFI44 OAS1Z APOBEC3Z1 PI3 OAS1Y HMGA2 TNIP3 CXCL9 MMP12 OAS1X
GO:0009607	Response to biotic stimulus	10 vs. 0 dpi	Pyloric	No	7.59e-33	65	1005	6.63801	CCL17 IL1B CXCL10 DDX58 CD207 NLRC5 CD180 REG3G TRIM58 TRIM15 IFI6 IFIH1 ACOD1 MX2 APOB IFIT3 GZMB NUGGC BATF2 THRSP ANKRD1 ZBP1 IFNG CCL19 BPI OAS2 ISG15 LEP GBP5 RSAD2 PARP14 C3 CCL22 CXCL8 GZMA CLEC6A SH2D1A UBD MX1 IFI44L IRF1 PDCD1LG2 LAG3 IFI44 OAS1Z APOBEC3Z1 PI3 OAS1Y HMGA2 TNIP3 CXCL9 MMP12 OAS1X
GO:0044419	Biological process involved in interspecies interaction between organisms	10 vs. 0 dpi	Pyloric	No	3.15e-32	66	1072	6.31887	CCL17 IL1B CXCL10 DDX58 CD207 NLRC5 CD180 REG3G TRIM58 TRIM15 IFI6 IFIH1 ACOD1 MX2 APOB IFIT3 GZMB NUGGC BATF2 THRSP ANKRD1 ZBP1 IFNG CCL19 BPI CCL8 OAS2 ISG15 LEP GBP5 RSAD2 PARP14 C3 CCL22 CXCL8 GZMA CLEC6A SH2D1A UBD MX1 IFI44L IRF1 PDCD1LG2 LAG3 IFI44 OAS1Z APOBEC3Z1 PI3 OAS1Y HMGA2 TNIP3 CXCL9 MMP12 OAS1X
GO:0009605	Response to external stimulus	10 vs. 0 dpi	Pyloric	No	3.6e-29	80	1867	4.39781	CCL17 IL1B CXCL10 CYP24A1 DDX58 CCL11 CD207 NLRC5 CXCL11 CD180 REG3G TRIM58 TRIM15 IFI6 IFIH1 ACOD1 MX2 APOB IFIT3 GZMB LHX3 NUGGC BATF2 THRSP ANKRD1 ZBP1 IFNG CCL19 BPI OAS2 ISG15 LEP GBP5 RSAD2 DUOXA2 DUOXA1 KCNA1 PARP14 C3 CCL22 SEMA3A TRPV1 CXCL8 GZMA CLEC6A SH2D1A UBD MX1 IFI44L IRF1 SCEL PDCD1LG2 LAG3 IFI44 OAS1Z APOBEC3Z1 PI3 OAS1Y TNFRSF8 HMGA2 CXCR5 TNIP3 DCC CXCL9 MMP12 OAS1X SOST
GO:0006952	Defense response	10 vs. 0 dpi	Pyloric	Yes	4.31e-28	62	1094	5.81654	CCL17 IL1B CXCL10 DDX58 CD207 NLRC5 CXCL11 TRIM58 TRIM15 IFI6 IFIH1 ACOD1 MX2 TAP1 IFIT3 GZMB BATF2 ZBP1 IFNG CCL19 BPI OAS2 ISG15 LEP GBP5 RSAD2 DUOX2 DUOXA2 DUOXA1 DUOX1 PARP14 C3 CCL22 TRPV1 CXCL8 CLEC6A SH2D1A UBD MX1 IFI44L IRF1 LAG3 OAS1Z APOBEC3Z1 PI3 OAS1Y CXCL9 MMP12 OAS1X LAP
GO:0098542	Defense response to other organism	10 vs. 0 dpi	Pyloric	Yes	1.39e-26	51	735	7.12153	CCL17 CXCL10 DDX58 CD207 NLRC5 TRIM58 TRIM15 IFI6 IFIH1 MX2 IFIT3 GZMB BATF2 ZBP1 IFNG CCL19 BPI OAS2 ISG15 LEP GBP5 RSAD2 PARP14 C3 CCL22 CLEC6A SH2D1A UBD MX1 IFI44L IRF1 LAG3 OAS1Z APOBEC3Z1 PI3 OAS1Y CXCL9 MMP12 OAS1X
GO:0045087	Innate immune response	10 vs. 0 dpi	Pyloric	Yes	5.47e-25	42	492	8.76142	CCL17 CXCL10 DDX58 NLRC5 TRIM58 TRIM15 IFI6 IFIH1 GZMB ZBP1 IFNG CCL19 OAS2 ISG15 LEP GBP5 PARP14 C3 CCL22 CLEC6A SH2D1A UBD MX1 IRF1 LAG3 OAS1Z APOBEC3Z1 PI3 OAS1Y MMP12 OAS1X
GO:0009615	Response to virus	10 vs. 0 dpi	Pyloric	Yes	3.14e-20	29	254	11.718	CXCL10 DDX58 CD207 NLRC5 TRIM15 IFI6 IFIH1 MX2 APOB IFIT3 ZBP1 IFNG CCL19 OAS2 ISG15 RSAD2 MX1 IFI44L IRF1 OAS1Z APOBEC3Z1 OAS1Y HMGA2 CXCL9 MMP12 OAS1X
GO:0051607	Defense response to virus	10 vs. 0 dpi	Pyloric	Yes	1.91e-18	25	197	13.0246	CXCL10 DDX58 CD207 NLRC5 TRIM15 IFI6 IFIH1 MX2 IFIT3 ZBP1 OAS2 ISG15 RSAD2 MX1 IFI44L IRF1 OAS1Z APOBEC3Z1 OAS1Y CXCL9 MMP12 OAS1X
GO:0140546	Defense response to symbiont	10 vs. 0 dpi	Pyloric	Yes	1.91e-18	25	197	13.0246	CXCL10 DDX58 CD207 NLRC5 TRIM15 IFI6 IFIH1 MX2 IFIT3 ZBP1 OAS2 ISG15 RSAD2 MX1 IFI44L IRF1 OAS1Z APOBEC3Z1 OAS1Y CXCL9 MMP12 OAS1X
GO:0034097	Response to cytokine	10 vs. 0 dpi	Pyloric	Yes	1.02e-16	38	653	5.97256	CCL17 IL1B CXCL10 NLRC5 CXCL11 IFIH1 MX2 IFIT3 XAF1 TNFSF13B ANKRD1 ZBP1 IFNG CCL19 OAS2 ISG15 LEP GBP5 DUOX1 PARP14 CCL22 IL21R CXCL8 DCSTAMP UBD OCSTAMP MX1 IRF1 IL17REL CXCR5 MMP12
GO:0071345	Cellular response to cytokine stimulus	10 vs. 0 dpi	Pyloric	Yes	1.39e-13	33	601	5.63547	CCL17 IL1B CXCL10 NLRC5 CXCL11 IFIT3 TNFSF13B ANKRD1 ZBP1 IFNG CCL19 OAS2 ISG15 LEP GBP5 DUOX1 PARP14 CCL22 IL21R CXCL8 DCSTAMP OCSTAMP MX1 IRF1 IL17REL CXCR5 MMP12
GO:0034341	Response to interferon-gamma	10 vs. 0 dpi	Pyloric	Yes	3.24e-11	15	109	14.1239	CCL17 NLRC5 IFNG CCL19 GBP5 PARP14 CCL22 UBD IRF1
GO:0071346	Cellular response to interferon-gamma	10 vs. 0 dpi	Pyloric	Yes	3.2e-10	13	85	15.6969	CCL17 NLRC5 IFNG CCL19 GBP5 PARP14 CCL22 IRF1
GO:0009617	Response to bacterium	10 vs. 0 dpi	Pyloric	Yes	7.99e-10	25	466	5.50611	IL1B CXCL10 NLRC5 CD180 ACOD1 NUGGC THRSP ANKRD1 BPI OAS2 ISG15 C3 CXCL8 GZMA PDCD1LG2 IFI44 PI3 TNIP3 CXCL9
GO:0019221	Cytokine-mediated signaling pathway	10 vs. 0 dpi	Pyloric	Yes	1.46e-09	22	363	6.22023	CCL17 IL1B CXCL10 NLRC5 CXCL11 TNFSF13B ZBP1 IFNG CCL19 OAS2 ISG15 LEP DUOX1 PARP14 CCL22 IL21R MX1 IRF1 IL17REL CXCR5 MMP12
GO:0002682	Regulation of immune system process	10 vs. 0 dpi	Pyloric	Yes	1.17e-07	33	1006	3.36672	IL1B CXCL10 DDX58 NLRC5 CD180 TRIM15 IFIH1 ACOD1 TNFSF13B TIGIT ZBP1 IFNG CCL19 CTLA4 ISG15 LEP RSAD2 PARP14 C3 DCSTAMP SH2D1A OCSTAMP IRF1 PDCD1LG2 LAG3 CFI MZB1 FCRL3 CD79B TNIP3 MMP12
GO:0050776	Regulation of immune response	10 vs. 0 dpi	Pyloric	Yes	1.17e-07	25	596	4.30511	IL1B NLRC5 CD180 TRIM15 IFIH1 ACOD1 TNFSF13B ZBP1 IFNG CTLA4 ISG15 LEP RSAD2 PARP14 C3 SH2D1A IRF1 LAG3 CFI FCRL3 CD79B TNIP3 MMP12
GO:0002684	Positive regulation of immune system process	10 vs. 0 dpi	Pyloric	Yes	1.63e-07	25	607	4.22709	IL1B CXCL10 DDX58 NLRC5 ACOD1 TNFSF13B ZBP1 IFNG CCL19 CTLA4 LEP RSAD2 C3 DCSTAMP SH2D1A OCSTAMP PDCD1LG2 LAG3 CFI MZB1 FCRL3 CD79B MMP12
GO:0045071	Negative regulation of viral genome replication	10 vs. 0 dpi	Pyloric	No	4.73e-07	8	40	20.5268	ISG15 RSAD2 MX1 OAS1Z APOBEC3Z1 OAS1Y HMGA2 OAS1X
GO:0045069	Regulation of viral genome replication	10 vs. 0 dpi	Pyloric	No	9.38e-07	9	62	14.8985	ISG15 RSAD2 CXCL8 MX1 OAS1Z APOBEC3Z1 OAS1Y HMGA2 OAS1X
GO:0019079	Viral genome replication	10 vs. 0 dpi	Pyloric	No	1.62e-06	10	89	11.5319	CCL8 ISG15 RSAD2 CXCL8 MX1 OAS1Z APOBEC3Z1 OAS1Y HMGA2 OAS1X
GO:0048525	Negative regulation of viral process	10 vs. 0 dpi	Pyloric	No	1.69e-06	9	67	13.7866	TRIM15 ISG15 RSAD2 MX1 OAS1Z APOBEC3Z1 OAS1Y HMGA2 OAS1X
GO:1903900	Regulation of viral life cycle	10 vs. 0 dpi	Pyloric	No	2.07e-06	11	118	9.56756	TRIM15 ISG15 RSAD2 CXCL8 MX1 OAS1Z APOBEC3Z1 OAS1Y HMGA2 OAS1X
GO:0050792	Regulation of viral process	10 vs. 0 dpi	Pyloric	No	6.42e-06	11	132	8.55282	TRIM15 ISG15 RSAD2 CXCL8 MX1 OAS1Z APOBEC3Z1 OAS1Y HMGA2 OAS1X
GO:0001819	Positive regulation of cytokine production	10 vs. 0 dpi	Pyloric	Yes	7.33e-06	16	314	5.22975	IL1B DDX58 TRIM15 IFIH1 TIGIT IFNG OAS2 ISG15 LEP GBP5 RSAD2 C3 CLEC6A IRF1 TNFRSF8 MMP12
GO:0050778	Positive regulation of immune response	10 vs. 0 dpi	Pyloric	Yes	9.7e-06	17	364	4.79334	IL1B NLRC5 ACOD1 TNFSF13B ZBP1 IFNG CTLA4 RSAD2 C3 SH2D1A LAG3 CFI FCRL3 CD79B MMP12
GO:0032103	Positive regulation of response to external stimulus	10 vs. 0 dpi	Pyloric	No	2.32e-05	14	260	5.52644	IL1B CXCL10 NLRC5 CD180 TRIM15 ACOD1 ZBP1 IFNG CCL19 C3 CXCL8 SH2D1A LAG3 MMP12
GO:0045321	Leukocyte activation	10 vs. 0 dpi	Pyloric	Yes	3.07e-05	22	646	3.49527	IL1B NTRK1 FCRL1 CD180 BATF2 TNFSF13B TIGIT IFNG CCL19 CTLA4 LEP RSAD2 CXCL8 DCSTAMP IRF1 PDCD1LG2 LAG3 MZB1 FCRL3 CD79B CXCR5
GO:0019058	Viral life cycle	10 vs. 0 dpi	Pyloric	No	4.42e-05	12	198	6.22023	TRIM15 CCL8 ISG15 RSAD2 CXCL8 MX1 OAS1Z APOBEC3Z1 OAS1Y HMGA2 OAS1X
GO:0050665	Hydrogen peroxide biosynthetic process	10 vs. 0 dpi	Pyloric	No	4.42e-05	4	8	51.3169	DUOX2 DUOXA2 DUOXA1 DUOX1
GO:0001775	Cell activation	10 vs. 0 dpi	Pyloric	No	4.94e-05	23	723	3.26498	IL1B CXCL10 NTRK1 FCRL1 CD180 BATF2 TNFSF13B TIGIT IFNG CCL19 CTLA4 LEP RSAD2 CXCL8 DCSTAMP IRF1 PDCD1LG2 LAG3 MZB1 FCRL3 CD79B CXCR5
GO:0071222	Cellular response to lipopolysaccharide	10 vs. 0 dpi	Pyloric	No	0.000116676	9	113	8.17437	IL1B CXCL10 CD180 ACOD1 NUGGC ANKRD1 CXCL8 PDCD1LG2 TNIP3
GO:0046649	Lymphocyte activation	10 vs. 0 dpi	Pyloric	Yes	0.000129186	19	547	3.56498	IL1B NTRK1 FCRL1 CD180 TNFSF13B TIGIT IFNG CCL19 CTLA4 LEP RSAD2 IRF1 PDCD1LG2 LAG3 MZB1 FCRL3 CD79B CXCR5
GO:0001817	Regulation of cytokine production	10 vs. 0 dpi	Pyloric	Yes	0.000132334	18	497	3.71712	IL1B DDX58 TRIM15 IFIH1 TIGIT IFNG OAS2 ISG15 LEP GBP5 RSAD2 C3 CLEC6A IRF1 LAG3 TNFRSF8 MMP12
GO:0001816	Cytokine production	10 vs. 0 dpi	Pyloric	Yes	0.000153178	18	504	3.66549	IL1B DDX58 TRIM15 IFIH1 TIGIT IFNG OAS2 ISG15 LEP GBP5 RSAD2 C3 CLEC6A IRF1 LAG3 TNFRSF8 MMP12
GO:0032101	Regulation of response to external stimulus	10 vs. 0 dpi	Pyloric	No	0.000153178	20	610	3.36504	IL1B CXCL10 NLRC5 CD180 TRIM15 ACOD1 ZBP1 IFNG CCL19 ISG15 LEP DUOXA2 DUOXA1 PARP14 C3 SEMA3A CXCL8 SH2D1A LAG3 MMP12
GO:0071219	Cellular response to molecule of bacterial origin	10 vs. 0 dpi	Pyloric	Yes	0.000158351	9	119	7.76222	IL1B CXCL10 CD180 ACOD1 NUGGC ANKRD1 CXCL8 PDCD1LG2 TNIP3
GO:0034612	Response to tumor necrosis factor	10 vs. 0 dpi	Pyloric	No	0.000203263	10	157	6.53718	CCL17 TNFSF13B ANKRD1 CCL19 CCL22 CXCL8 DCSTAMP UBD OCSTAMP
GO:0070098	Chemokine-mediated signaling pathway	10 vs. 0 dpi	Pyloric	Yes	0.000208615	7	66	10.8854	CCL17 CXCL10 CXCL11 CCL19 CCL22 CXCR5
GO:0002831	Regulation of response to biotic stimulus	10 vs. 0 dpi	Pyloric	No	0.000208615	11	195	5.7896	NLRC5 CD180 TRIM15 ACOD1 ZBP1 ISG15 LEP PARP14 SH2D1A LAG3 MMP12
GO:0002833	Positive regulation of response to biotic stimulus	10 vs. 0 dpi	Pyloric	No	0.000236405	8	95	8.64285	NLRC5 CD180 TRIM15 ACOD1 ZBP1 SH2D1A LAG3 MMP12
GO:0032481	Positive regulation of type I interferon production	10 vs. 0 dpi	Pyloric	Yes	0.000298266	6	46	13.387	DDX58 TRIM15 IFIH1 OAS2 IRF1 MMP12
GO:0030574	Collagen catabolic process	10 vs. 0 dpi	Pyloric	No	0.000307414	5	27	19.0063	MMP13 MMP3 MMP1 MMP12
GO:0098586	Cellular response to virus	10 vs. 0 dpi	Pyloric	Yes	0.000368782	6	48	12.8292	CXCL10 TRIM15 IFI6 IFIH1 CCL19 MMP12
GO:1990868	Response to chemokine	10 vs. 0 dpi	Pyloric	Yes	0.000390578	7	74	9.7086	CCL17 CXCL10 CXCL11 CCL19 CCL22 CXCR5
GO:1990869	Cellular response to chemokine	10 vs. 0 dpi	Pyloric	Yes	0.000390578	7	74	9.7086	CCL17 CXCL10 CXCL11 CCL19 CCL22 CXCR5
GO:0042743	Hydrogen peroxide metabolic process	10 vs. 0 dpi	Pyloric	No	0.000403106	5	29	17.6955	DUOX2 DUOXA2 DUOXA1 DUOX1 MMP3
GO:0016032	Viral process	10 vs. 0 dpi	Pyloric	No	0.000427357	12	257	4.79224	TRIM15 CCL8 ISG15 RSAD2 CXCL8 MX1 OAS1Z APOBEC3Z1 OAS1Y HMGA2 OAS1X
GO:0071216	Cellular response to biotic stimulus	10 vs. 0 dpi	Pyloric	No	0.000433182	9	139	6.64535	IL1B CXCL10 CD180 ACOD1 NUGGC ANKRD1 CXCL8 PDCD1LG2 TNIP3
GO:0006959	Humoral immune response	10 vs. 0 dpi	Pyloric	Yes	0.000567026	10	182	5.63922	IL1B REG3G ACOD1 C3 SH2D1A CFI PI3
GO:0060333	Interferon-gamma-mediated signaling pathway	10 vs. 0 dpi	Pyloric	Yes	0.000640557	4	16	25.6585	NLRC5 IFNG PARP14 IRF1
GO:0006590	Thyroid hormone generation	10 vs. 0 dpi	Pyloric	No	0.000640557	4	16	25.6585	DUOX2 DUOXA2 DUOXA1 DUOX1
GO:0034354	de novo NAD biosynthetic process from tryptophan	10 vs. 0 dpi	Pyloric	No	0.000760272	3	6	51.3169	IDO2 KMO IDO1
GO:0060700	Regulation of ribonuclease activity	10 vs. 0 dpi	Pyloric	No	0.000760272	3	6	51.3169	OAS1Z OAS1Y OAS1X
GO:0045088	Regulation of innate immune response	10 vs. 0 dpi	Pyloric	Yes	0.000962721	8	120	6.84225	NLRC5 ZBP1 ISG15 LEP PARP14 SH2D1A LAG3 MMP12
GO:0045589	Regulation of regulatory T cell differentiation	10 vs. 0 dpi	Pyloric	Yes	0.000962721	4	18	22.8075	IFNG CTLA4 IRF1 LAG3
GO:0032069	Regulation of nuclease activity	10 vs. 0 dpi	Pyloric	No	0.000962721	4	18	22.8075	GZMA OAS1Z OAS1Y OAS1X
GO:0060142	Regulation of syncytium formation by plasma membrane fusion	10 vs. 0 dpi	Pyloric	No	0.000962721	4	18	22.8075	CXCL10 DCSTAMP OCSTAMP CXCL9
GO:1903131	Mononuclear cell differentiation	10 vs. 0 dpi	Pyloric	No	0.000962764	13	332	4.01879	IL1B NTRK1 BATF2 TNFSF13B IFNG CTLA4 LEP RSAD2 DCSTAMP IRF1 LAG3 FCRL3 CD79B
GO:0002764	Immune response-regulating signaling pathway	10 vs. 0 dpi	Pyloric	Yes	0.00101733	12	287	4.29131	CD180 TRIM15 IFIH1 CTLA4 RSAD2 SH2D1A IRF1 FCRL3 CD79B TNIP3
GO:0010310	Regulation of hydrogen peroxide metabolic process	10 vs. 0 dpi	Pyloric	No	0.00115107	3	7	43.9859	DUOXA2 DUOXA1 MMP3
GO:0034627	de novo NAD biosynthetic process	10 vs. 0 dpi	Pyloric	No	0.00115107	3	7	43.9859	IDO2 KMO IDO1
GO:0050801	Ion homeostasis	10 vs. 0 dpi	Pyloric	No	0.00125577	17	556	3.13808	CXCL10 CXCL11 GRIA1 IFI6 CP CCL19 NPSR1 CCL8 KCNA1 GCM2 TRPV1 HEPHL1 FGF23 CXCR5 ATP6AP1L CXCL9
GO:0045066	Regulatory T cell differentiation	10 vs. 0 dpi	Pyloric	Yes	0.00135523	4	20	20.5268	IFNG CTLA4 IRF1 LAG3
GO:0032496	Response to lipopolysaccharide	10 vs. 0 dpi	Pyloric	No	0.00143665	9	168	5.49824	IL1B CXCL10 CD180 ACOD1 NUGGC ANKRD1 CXCL8 PDCD1LG2 TNIP3
GO:0032479	Regulation of type I interferon production	10 vs. 0 dpi	Pyloric	Yes	0.00150199	6	66	9.33035	DDX58 TRIM15 IFIH1 OAS2 IRF1 MMP12
GO:0032606	Type I interferon production	10 vs. 0 dpi	Pyloric	Yes	0.00150199	6	66	9.33035	DDX58 TRIM15 IFIH1 OAS2 IRF1 MMP12
GO:0031347	Regulation of defense response	10 vs. 0 dpi	Pyloric	Yes	0.00152372	13	355	3.75842	IL1B NLRC5 ZBP1 IFNG ISG15 LEP DUOXA2 DUOXA1 PARP14 C3 SH2D1A LAG3 MMP12
GO:0042832	Defense response to protozoan	10 vs. 0 dpi	Pyloric	Yes	0.00152372	4	21	19.5493	BATF2
GO:0006568	Tryptophan metabolic process	10 vs. 0 dpi	Pyloric	No	0.00152372	3	8	38.4877	IDO2 KMO IDO1
GO:0006569	Tryptophan catabolic process	10 vs. 0 dpi	Pyloric	No	0.00152372	3	8	38.4877	IDO2 KMO IDO1
GO:0006586	Indolalkylamine metabolic process	10 vs. 0 dpi	Pyloric	No	0.00152372	3	8	38.4877	IDO2 KMO IDO1
GO:0042436	Indole-containing compound catabolic process	10 vs. 0 dpi	Pyloric	No	0.00152372	3	8	38.4877	IDO2 KMO IDO1
GO:0046218	Indolalkylamine catabolic process	10 vs. 0 dpi	Pyloric	No	0.00152372	3	8	38.4877	IDO2 KMO IDO1
GO:0070663	Regulation of leukocyte proliferation	10 vs. 0 dpi	Pyloric	Yes	0.00164665	9	174	5.30864	IL1B TNFSF13B CTLA4 LEP OCSTAMP IRF1 PDCD1LG2 MZB1 FCRL3
GO:0098771	Inorganic ion homeostasis	10 vs. 0 dpi	Pyloric	No	0.00164665	16	520	3.15796	CXCL10 CXCL11 GRIA1 CP CCL19 NPSR1 CCL8 KCNA1 GCM2 TRPV1 HEPHL1 FGF23 CXCR5 ATP6AP1L CXCL9
GO:0001562	Response to protozoan	10 vs. 0 dpi	Pyloric	Yes	0.00164871	4	22	18.6607	BATF2
GO:0042403	Thyroid hormone metabolic process	10 vs. 0 dpi	Pyloric	No	0.00164871	4	22	18.6607	DUOX2 DUOXA2 DUOXA1 DUOX1
GO:0001906	Cell killing	10 vs. 0 dpi	Pyloric	Yes	0.00174717	7	101	7.11323	GZMB IFNG LEP C3 SH2D1A LAG3
GO:0071347	Cellular response to interleukin-1	10 vs. 0 dpi	Pyloric	Yes	0.00179542	6	70	8.79718	CCL17 IL1B ANKRD1 CCL19 CCL22 CXCL8
GO:0002521	Leukocyte differentiation	10 vs. 0 dpi	Pyloric	Yes	0.00182678	14	417	3.44574	IL1B NTRK1 BATF2 TNFSF13B IFNG CTLA4 LEP RSAD2 DCSTAMP OCSTAMP IRF1 LAG3 FCRL3 CD79B
GO:0048247	Lymphocyte chemotaxis	10 vs. 0 dpi	Pyloric	Yes	0.00186569	5	44	11.6629	CCL17 CXCL10 CXCL11 CCL19 CCL22
GO:0060760	Positive regulation of response to cytokine stimulus	10 vs. 0 dpi	Pyloric	Yes	0.00186569	5	44	11.6629	NLRC5 IFIH1 ZBP1 PARP14 MMP12
GO:0071356	Cellular response to tumor necrosis factor	10 vs. 0 dpi	Pyloric	No	0.00195546	8	140	5.86479	CCL17 TNFSF13B ANKRD1 CCL19 CCL22 CXCL8 DCSTAMP OCSTAMP
GO:0002252	Immune effector process	10 vs. 0 dpi	Pyloric	Yes	0.00196597	14	422	3.40491	IL1B DDX58 CD180 GZMB IFNG LEP RSAD2 C3 SH2D1A LAG3 CFI MZB1 FCRL3
GO:0009612	Response to mechanical stimulus	10 vs. 0 dpi	Pyloric	No	0.00196597	7	104	6.90804	IL1B ANKRD1 KCNA1 IRF1 SCEL TNFRSF8 SOST
GO:0002237	Response to molecule of bacterial origin	10 vs. 0 dpi	Pyloric	Yes	0.00206571	9	182	5.0753	IL1B CXCL10 CD180 ACOD1 NUGGC ANKRD1 CXCL8 PDCD1LG2 TNIP3
GO:0042113	B cell activation	10 vs. 0 dpi	Pyloric	Yes	0.00224451	10	228	4.50148	NTRK1 FCRL1 CD180 TNFSF13B CTLA4 MZB1 FCRL3 CD79B CXCR5
GO:0031349	Positive regulation of defense response	10 vs. 0 dpi	Pyloric	Yes	0.00237557	8	145	5.66255	IL1B NLRC5 ZBP1 IFNG C3 SH2D1A LAG3 MMP12
GO:0051281	Positive regulation of release of sequestered calcium ion into cytosol	10 vs. 0 dpi	Pyloric	No	0.00245218	4	25	16.4214	CXCL10 CXCL11 NPSR1 CXCL9
GO:0072507	Divalent inorganic cation homeostasis	10 vs. 0 dpi	Pyloric	No	0.00261958	12	330	3.73214	CXCL10 CXCL11 GRIA1 CCL19 NPSR1 CCL8 KCNA1 GCM2 TRPV1 CXCR5 CXCL9
GO:0070189	Kynurenine metabolic process	10 vs. 0 dpi	Pyloric	No	0.00265041	3	10	30.7901	IDO2 KMO IDO1
GO:0002697	Regulation of immune effector process	10 vs. 0 dpi	Pyloric	Yes	0.00274105	10	235	4.3674	IL1B DDX58 IFNG LEP RSAD2 C3 SH2D1A LAG3 MZB1 FCRL3
GO:0002683	Negative regulation of immune system process	10 vs. 0 dpi	Pyloric	Yes	0.00276454	11	283	3.9893	NLRC5 TIGIT CTLA4 ISG15 PARP14 SH2D1A IRF1 PDCD1LG2 LAG3 FCRL3 MMP12
GO:0021536	Diencephalon development	10 vs. 0 dpi	Pyloric	No	0.00304571	5	50	10.2634	LHX3 DUOX2 SEMA3A PTCHD1 POU3F2
GO:0060338	Regulation of type I interferon-mediated signaling pathway	10 vs. 0 dpi	Pyloric	Yes	0.00313132	4	27	15.205	NLRC5 ZBP1 ISG15 MMP12
GO:0006874	Cellular calcium ion homeostasis	10 vs. 0 dpi	Pyloric	No	0.00317144	11	289	3.90648	CXCL10 CXCL11 GRIA1 CCL19 NPSR1 CCL8 GCM2 TRPV1 CXCR5 CXCL9
GO:0042742	Defense response to bacterium	10 vs. 0 dpi	Pyloric	Yes	0.00320585	10	242	4.24107	BPI OAS2 ISG15 PI3
GO:0042359	Vitamin D metabolic process	10 vs. 0 dpi	Pyloric	No	0.00323728	3	11	27.991	CYP24A1 IFNG FGF23
GO:0045091	Regulation of single stranded viral RNA replication via double stranded DNA intermediate	10 vs. 0 dpi	Pyloric	No	0.00323728	3	11	27.991	CXCL8 APOBEC3Z1 HMGA2
GO:0051249	Regulation of lymphocyte activation	10 vs. 0 dpi	Pyloric	Yes	0.00330185	12	343	3.59069	IL1B TNFSF13B TIGIT IFNG CTLA4 LEP IRF1 PDCD1LG2 LAG3 MZB1 FCRL3
GO:0032728	Positive regulation of interferon-beta production	10 vs. 0 dpi	Pyloric	Yes	0.00334416	4	28	14.662	DDX58 IFIH1 OAS2 IRF1
GO:0070661	Leukocyte proliferation	10 vs. 0 dpi	Pyloric	Yes	0.00336412	10	245	4.18913	IL1B CD180 TNFSF13B CTLA4 LEP OCSTAMP IRF1 PDCD1LG2 MZB1 FCRL3
GO:0055065	Metal ion homeostasis	10 vs. 0 dpi	Pyloric	No	0.00336412	14	453	3.17191	CXCL10 CXCL11 GRIA1 CP CCL19 NPSR1 CCL8 KCNA1 GCM2 TRPV1 HEPHL1 CXCR5 CXCL9
GO:0030098	Lymphocyte differentiation	10 vs. 0 dpi	Pyloric	Yes	0.00347565	11	295	3.82702	IL1B NTRK1 TNFSF13B IFNG CTLA4 LEP RSAD2 IRF1 LAG3 FCRL3 CD79B
GO:0070555	Response to interleukin-1	10 vs. 0 dpi	Pyloric	Yes	0.00349028	6	83	7.41931	CCL17 IL1B ANKRD1 CCL19 CCL22 CXCL8
GO:0055080	Cation homeostasis	10 vs. 0 dpi	Pyloric	No	0.00350133	15	513	3.00099	CXCL10 CXCL11 GRIA1 CP CCL19 NPSR1 CCL8 KCNA1 GCM2 TRPV1 HEPHL1 CXCR5 ATP6AP1L CXCL9
GO:0055074	Calcium ion homeostasis	10 vs. 0 dpi	Pyloric	No	0.00381081	11	299	3.77583	CXCL10 CXCL11 GRIA1 CCL19 NPSR1 CCL8 GCM2 TRPV1 CXCR5 CXCL9
GO:0006873	Cellular ion homeostasis	10 vs. 0 dpi	Pyloric	No	0.00393978	14	462	3.11012	CXCL10 CXCL11 GRIA1 CCL19 NPSR1 CCL8 GCM2 TRPV1 HEPHL1 FGF23 CXCR5 ATP6AP1L CXCL9
GO:0039692	Single stranded viral RNA replication via double stranded DNA intermediate	10 vs. 0 dpi	Pyloric	No	0.00393978	3	12	25.6585	CXCL8 APOBEC3Z1 HMGA2
GO:0050670	Regulation of lymphocyte proliferation	10 vs. 0 dpi	Pyloric	Yes	0.00405167	8	162	5.06834	IL1B TNFSF13B CTLA4 LEP IRF1 PDCD1LG2 MZB1 FCRL3
GO:1903409	Reactive oxygen species biosynthetic process	10 vs. 0 dpi	Pyloric	No	0.00405843	4	30	13.6845	DUOX2 DUOXA2 DUOXA1 DUOX1
GO:0002699	Positive regulation of immune effector process	10 vs. 0 dpi	Pyloric	Yes	0.00415914	8	163	5.03724	IL1B DDX58 IFNG RSAD2 C3 SH2D1A LAG3 MZB1
GO:0030595	Leukocyte chemotaxis	10 vs. 0 dpi	Pyloric	Yes	0.00423634	8	164	5.00653	CCL17 CXCL10 CCL11 CXCL11 CCL19 CCL22 CXCL8 CXCR5
GO:0032944	Regulation of mononuclear cell proliferation	10 vs. 0 dpi	Pyloric	No	0.00423634	8	164	5.00653	IL1B TNFSF13B CTLA4 LEP IRF1 PDCD1LG2 MZB1 FCRL3
GO:0051480	Regulation of cytosolic calcium ion concentration	10 vs. 0 dpi	Pyloric	No	0.00435297	9	209	4.41964	CXCL10 CXCL11 GRIA1 CCL19 NPSR1 TRPV1 CXCR5 CXCL9
GO:0010524	Positive regulation of calcium ion transport into cytosol	10 vs. 0 dpi	Pyloric	No	0.00438092	4	31	13.2431	CXCL10 CXCL11 NPSR1 CXCL9
GO:0002221	Pattern recognition receptor signaling pathway	10 vs. 0 dpi	Pyloric	No	0.00441979	7	125	5.74749	CD180 TRIM15 IFIH1 RSAD2 IRF1 FCRL3 TNIP3
GO:0009074	Aromatic amino acid family catabolic process	10 vs. 0 dpi	Pyloric	No	0.00460245	3	13	23.6847	IDO2 KMO IDO1
GO:0009435	NAD biosynthetic process	10 vs. 0 dpi	Pyloric	No	0.00460245	3	13	23.6847	IDO2 KMO IDO1
GO:0060340	Positive regulation of type I interferon-mediated signaling pathway	10 vs. 0 dpi	Pyloric	No	0.00460245	3	13	23.6847	NLRC5 ZBP1 MMP12
GO:0032615	Interleukin-12 production	10 vs. 0 dpi	Pyloric	Yes	0.00472032	4	32	12.8292	TIGIT IFNG LEP IRF1
GO:0032655	Regulation of interleukin-12 production	10 vs. 0 dpi	Pyloric	Yes	0.00472032	4	32	12.8292	TIGIT IFNG LEP IRF1
GO:0032768	Regulation of monooxygenase activity	10 vs. 0 dpi	Pyloric	No	0.00472032	4	32	12.8292	IL1B IFNG LEP FGF23
GO:0072503	Cellular divalent inorganic cation homeostasis	10 vs. 0 dpi	Pyloric	No	0.00512483	11	315	3.58404	CXCL10 CXCL11 GRIA1 CCL19 NPSR1 CCL8 GCM2 TRPV1 CXCR5 CXCL9
GO:0002253	Activation of immune response	10 vs. 0 dpi	Pyloric	Yes	0.00526513	9	217	4.2567	IL1B CTLA4 C3 SH2D1A CFI FCRL3 CD79B
GO:1903557	Positive regulation of tumor necrosis factor superfamily cytokine production	10 vs. 0 dpi	Pyloric	Yes	0.00530421	5	60	8.55282	IFIH1 IFNG OAS2 LEP TNFRSF8
GO:0032963	Collagen metabolic process	10 vs. 0 dpi	Pyloric	No	0.00530421	5	60	8.55282	MMP13 MMP3 MMP1 MMP12
GO:0042267	Natural killer cell mediated cytotoxicity	10 vs. 0 dpi	Pyloric	Yes	0.00574918	4	34	12.0746	GZMB LEP SH2D1A LAG3
GO:0097553	Calcium ion transmembrane import into cytosol	10 vs. 0 dpi	Pyloric	No	0.00595611	6	95	6.48213	CXCL10 CXCL11 CCL19 NPSR1 TRPV1 CXCL9
GO:0002228	Natural killer cell mediated immunity	10 vs. 0 dpi	Pyloric	Yes	0.00631209	4	35	11.7296	GZMB LEP SH2D1A LAG3
GO:0060339	Negative regulation of type I interferon-mediated signaling pathway	10 vs. 0 dpi	Pyloric	Yes	0.00637928	3	15	20.5268	NLRC5 ISG15 MMP12
GO:0051341	Regulation of oxidoreductase activity	10 vs. 0 dpi	Pyloric	No	0.00637928	5	63	8.14554	IL1B IFNG LEP GZMA FGF23
GO:0019359	Nicotinamide nucleotide biosynthetic process	10 vs. 0 dpi	Pyloric	No	0.00637928	3	15	20.5268	IDO2 KMO IDO1
GO:0019363	Pyridine nucleotide biosynthetic process	10 vs. 0 dpi	Pyloric	No	0.00637928	3	15	20.5268	IDO2 KMO IDO1
GO:0042537	Benzene-containing compound metabolic process	10 vs. 0 dpi	Pyloric	No	0.00637928	3	15	20.5268	IDO2 KMO IDO1
GO:0046651	Lymphocyte proliferation	10 vs. 0 dpi	Pyloric	Yes	0.00649885	9	226	4.08719	IL1B CD180 TNFSF13B CTLA4 LEP IRF1 PDCD1LG2 MZB1 FCRL3
GO:0002832	Negative regulation of response to biotic stimulus	10 vs. 0 dpi	Pyloric	No	0.00662695	5	64	8.01827	NLRC5 ACOD1 ISG15 PARP14 MMP12
GO:0032943	Mononuclear cell proliferation	10 vs. 0 dpi	Pyloric	No	0.00679814	9	228	4.05133	IL1B CD180 TNFSF13B CTLA4 LEP IRF1 PDCD1LG2 MZB1 FCRL3
GO:1903037	Regulation of leukocyte cell-cell adhesion	10 vs. 0 dpi	Pyloric	Yes	0.00719751	9	230	4.01611	IL1B TNFSF13B TIGIT IFNG CTLA4 LEP IRF1 PDCD1LG2 LAG3
GO:0002705	Positive regulation of leukocyte mediated immunity	10 vs. 0 dpi	Pyloric	Yes	0.00755639	6	101	6.09706	IL1B DDX58 RSAD2 C3 SH2D1A LAG3
GO:0060759	Regulation of response to cytokine stimulus	10 vs. 0 dpi	Pyloric	Yes	0.00782564	6	102	6.03728	NLRC5 IFIH1 ZBP1 ISG15 PARP14 MMP12
GO:0007204	Positive regulation of cytosolic calcium ion concentration	10 vs. 0 dpi	Pyloric	No	0.00782564	8	186	4.41436	CXCL10 CXCL11 CCL19 NPSR1 TRPV1 CXCR5 CXCL9
GO:1904427	Positive regulation of calcium ion transmembrane transport	10 vs. 0 dpi	Pyloric	No	0.00785434	4	38	10.8036	CXCL10 CXCL11 NPSR1 CXCL9
GO:0070665	Positive regulation of leukocyte proliferation	10 vs. 0 dpi	Pyloric	Yes	0.00813663	6	103	5.97867	IL1B TNFSF13B LEP OCSTAMP PDCD1LG2 FCRL3
GO:0001961	Positive regulation of cytokine-mediated signaling pathway	10 vs. 0 dpi	Pyloric	Yes	0.00813771	4	39	10.5265	NLRC5 ZBP1 PARP14 MMP12
GO:0032608	Interferon-beta production	10 vs. 0 dpi	Pyloric	Yes	0.00813771	4	39	10.5265	DDX58 IFIH1 OAS2 IRF1
GO:0032648	Regulation of interferon-beta production	10 vs. 0 dpi	Pyloric	Yes	0.00813771	4	39	10.5265	DDX58 IFIH1 OAS2 IRF1
GO:0045824	Negative regulation of innate immune response	10 vs. 0 dpi	Pyloric	Yes	0.00813771	4	39	10.5265	NLRC5 ISG15 PARP14 MMP12
GO:0034239	Regulation of macrophage fusion	10 vs. 0 dpi	Pyloric	Yes	0.00813771	2	4	51.3169	DCSTAMP OCSTAMP
GO:0034241	Positive regulation of macrophage fusion	10 vs. 0 dpi	Pyloric	Yes	0.00813771	2	4	51.3169	DCSTAMP OCSTAMP
GO:0042430	Indole-containing compound metabolic process	10 vs. 0 dpi	Pyloric	No	0.00813771	3	17	18.1118	IDO2 KMO IDO1
GO:0060143	Positive regulation of syncytium formation by plasma membrane fusion	10 vs. 0 dpi	Pyloric	No	0.00813771	3	17	18.1118	DCSTAMP OCSTAMP CXCL9
GO:0060384	Innervation	10 vs. 0 dpi	Pyloric	No	0.00813771	3	17	18.1118	NTRK1 SEMA3A GABRB2
GO:0010726	Positive regulation of hydrogen peroxide metabolic process	10 vs. 0 dpi	Pyloric	No	0.00813771	2	4	51.3169	DUOXA2 DUOXA1
GO:0051541	Elastin metabolic process	10 vs. 0 dpi	Pyloric	No	0.00813771	2	4	51.3169	LEP MMP12
GO:0050863	Regulation of T cell activation	10 vs. 0 dpi	Pyloric	Yes	0.00814118	9	238	3.88111	IL1B TNFSF13B TIGIT IFNG CTLA4 LEP IRF1 PDCD1LG2 LAG3
GO:0045089	Positive regulation of innate immune response	10 vs. 0 dpi	Pyloric	Yes	0.00856224	5	70	7.33099	NLRC5 ZBP1 SH2D1A LAG3 MMP12
GO:0006875	Cellular metal ion homeostasis	10 vs. 0 dpi	Pyloric	No	0.00856224	12	401	3.07134	CXCL10 CXCL11 GRIA1 CCL19 NPSR1 CCL8 GCM2 TRPV1 HEPHL1 CXCR5 CXCL9
GO:0060402	Calcium ion transport into cytosol	10 vs. 0 dpi	Pyloric	No	0.00856224	6	106	5.80946	CXCL10 CXCL11 CCL19 NPSR1 TRPV1 CXCL9
GO:0002694	Regulation of leukocyte activation	10 vs. 0 dpi	Pyloric	Yes	0.00880386	12	403	3.05609	IL1B TNFSF13B TIGIT IFNG CTLA4 LEP IRF1 PDCD1LG2 LAG3 MZB1 FCRL3
GO:0060337	Type I interferon signaling pathway	10 vs. 0 dpi	Pyloric	Yes	0.00909902	4	41	10.0131	NLRC5 ZBP1 ISG15 MMP12
GO:0002922	Positive regulation of humoral immune response	10 vs. 0 dpi	Pyloric	Yes	0.00909902	3	18	17.1056	IL1B ACOD1 C3
GO:0019362	Pyridine nucleotide metabolic process	10 vs. 0 dpi	Pyloric	No	0.00909902	3	18	17.1056	IDO2 KMO IDO1
GO:0046496	Nicotinamide nucleotide metabolic process	10 vs. 0 dpi	Pyloric	No	0.00909902	3	18	17.1056	IDO2 KMO IDO1
GO:0072525	Pyridine-containing compound biosynthetic process	10 vs. 0 dpi	Pyloric	No	0.00909902	3	18	17.1056	IDO2 KMO IDO1
GO:0043068	Positive regulation of programmed cell death	10 vs. 0 dpi	Pyloric	No	0.00915644	11	350	3.22563	ANKRD1 ZBP1 IFNG CTLA4 IDO1 GZMA UBD PHLDA2 TNFRSF8 HMGA2
GO:0060326	Cell chemotaxis	10 vs. 0 dpi	Pyloric	Yes	0.00961775	9	246	3.7549	CCL17 CXCL10 CCL11 CXCL11 CCL19 CCL22 CXCL8 CXCR5
GO:0071357	Cellular response to type I interferon	10 vs. 0 dpi	Pyloric	Yes	0.00962786	4	42	9.77465	NLRC5 ZBP1 ISG15 MMP12
GO:0000768	Syncytium formation by plasma membrane fusion	10 vs. 0 dpi	Pyloric	No	0.00962786	4	42	9.77465	CXCL10 DCSTAMP OCSTAMP CXCL9
GO:0071260	Cellular response to mechanical stimulus	10 vs. 0 dpi	Pyloric	No	0.00962786	4	42	9.77465	IL1B ANKRD1 IRF1 TNFRSF8
GO:0140253	Cell-cell fusion	10 vs. 0 dpi	Pyloric	No	0.00962786	4	42	9.77465	CXCL10 DCSTAMP OCSTAMP CXCL9
GO:0002449	Lymphocyte mediated immunity	10 vs. 0 dpi	Pyloric	Yes	0.00972308	8	198	4.14682	IL1B GZMB LEP RSAD2 C3 SH2D1A LAG3
GO:0002443	Leukocyte mediated immunity	10 vs. 0 dpi	Pyloric	Yes	0.0100843	9	249	3.70966	IL1B DDX58 GZMB LEP RSAD2 C3 SH2D1A LAG3
GO:0042402	Cellular biogenic amine catabolic process	10 vs. 0 dpi	Pyloric	No	0.0100843	3	19	16.2053	IDO2 KMO IDO1
GO:0006949	Syncytium formation	10 vs. 0 dpi	Pyloric	No	0.0101753	4	43	9.54733	CXCL10 DCSTAMP OCSTAMP CXCL9
GO:0002548	Monocyte chemotaxis	10 vs. 0 dpi	Pyloric	Yes	0.010948	4	44	9.33035	CCL17 CXCL10 CCL19 CCL22
GO:0019730	Antimicrobial humoral response	10 vs. 0 dpi	Pyloric	Yes	0.010977	5	76	6.75222	REG3G ACOD1 PI3
GO:0034238	Macrophage fusion	10 vs. 0 dpi	Pyloric	Yes	0.0112182	2	5	41.0535	DCSTAMP OCSTAMP
GO:0070106	Interleukin-27-mediated signaling pathway	10 vs. 0 dpi	Pyloric	Yes	0.0112182	2	5	41.0535	OAS2 MX1
GO:0046890	Regulation of lipid biosynthetic process	10 vs. 0 dpi	Pyloric	No	0.0112182	6	115	5.35481	IL1B APOB THRSP IFNG LEP C3
GO:0051209	Release of sequestered calcium ion into cytosol	10 vs. 0 dpi	Pyloric	No	0.0112182	5	77	6.66453	CXCL10 CXCL11 CCL19 NPSR1 CXCL9
GO:0051283	Negative regulation of sequestering of calcium ion	10 vs. 0 dpi	Pyloric	No	0.0112182	5	77	6.66453	CXCL10 CXCL11 CCL19 NPSR1 CXCL9
GO:0009310	Amine catabolic process	10 vs. 0 dpi	Pyloric	No	0.0112182	3	20	15.3951	IDO2 KMO IDO1
GO:0019441	Tryptophan catabolic process to kynurenine	10 vs. 0 dpi	Pyloric	No	0.0112182	2	5	41.0535	IDO2 IDO1
GO:0032020	ISG15-protein conjugation	10 vs. 0 dpi	Pyloric	No	0.0112182	2	5	41.0535	UBA7 ISG15
GO:0002703	Regulation of leukocyte mediated immunity	10 vs. 0 dpi	Pyloric	Yes	0.0114563	7	159	4.51847	IL1B DDX58 LEP RSAD2 C3 SH2D1A LAG3
GO:0010951	Negative regulation of endopeptidase activity	10 vs. 0 dpi	Pyloric	No	0.0114563	8	206	3.98578	IFI6 C3 PI3
GO:0051282	Regulation of sequestering of calcium ion	10 vs. 0 dpi	Pyloric	No	0.0117307	5	78	6.57909	CXCL10 CXCL11 CCL19 NPSR1 CXCL9
GO:0001960	Negative regulation of cytokine-mediated signaling pathway	10 vs. 0 dpi	Pyloric	Yes	0.0120904	4	46	8.92468	NLRC5 ISG15 PARP14 MMP12
GO:0034340	Response to type I interferon	10 vs. 0 dpi	Pyloric	Yes	0.0120904	4	46	8.92468	NLRC5 ZBP1 ISG15 MMP12
GO:0051279	Regulation of release of sequestered calcium ion into cytosol	10 vs. 0 dpi	Pyloric	No	0.0120904	4	46	8.92468	CXCL10 CXCL11 NPSR1 CXCL9
GO:0010466	Negative regulation of peptidase activity	10 vs. 0 dpi	Pyloric	No	0.0121975	8	209	3.92857	IFI6 C3 PI3
GO:0032735	Positive regulation of interleukin-12 production	10 vs. 0 dpi	Pyloric	Yes	0.0122494	3	21	14.662	IFNG LEP IRF1
GO:0007159	Leukocyte cell-cell adhesion	10 vs. 0 dpi	Pyloric	Yes	0.0124679	9	261	3.5391	IL1B TNFSF13B TIGIT IFNG CTLA4 LEP IRF1 PDCD1LG2 LAG3
GO:0051208	Sequestering of calcium ion	10 vs. 0 dpi	Pyloric	No	0.0126335	5	80	6.41461	CXCL10 CXCL11 CCL19 NPSR1 CXCL9
GO:0030888	Regulation of B cell proliferation	10 vs. 0 dpi	Pyloric	Yes	0.0127161	4	47	8.73479	TNFSF13B CTLA4 MZB1 FCRL3
GO:0042110	T cell activation	10 vs. 0 dpi	Pyloric	Yes	0.0127572	11	373	3.02673	IL1B TNFSF13B TIGIT IFNG CCL19 CTLA4 LEP RSAD2 IRF1 PDCD1LG2 LAG3
GO:0060761	Negative regulation of response to cytokine stimulus	10 vs. 0 dpi	Pyloric	Yes	0.0136007	4	48	8.55282	NLRC5 ISG15 PARP14 MMP12
GO:0009072	Aromatic amino acid family metabolic process	10 vs. 0 dpi	Pyloric	No	0.0136007	3	22	13.9955	IDO2 KMO IDO1
GO:0072524	Pyridine-containing compound metabolic process	10 vs. 0 dpi	Pyloric	No	0.0136007	3	22	13.9955	IDO2 KMO IDO1
GO:0002706	Regulation of lymphocyte mediated immunity	10 vs. 0 dpi	Pyloric	Yes	0.0139506	6	122	5.04756	IL1B LEP RSAD2 C3 SH2D1A LAG3
GO:0050868	Negative regulation of T cell activation	10 vs. 0 dpi	Pyloric	Yes	0.0144262	5	83	6.18276	TIGIT CTLA4 IRF1 PDCD1LG2 LAG3
GO:0060401	Cytosolic calcium ion transport	10 vs. 0 dpi	Pyloric	No	0.0144262	6	123	5.00653	CXCL10 CXCL11 CCL19 NPSR1 TRPV1 CXCL9
GO:0043122	Regulation of I-kappaB kinase/NF-kappaB signaling	10 vs. 0 dpi	Pyloric	No	0.014509	7	168	4.27641	IL1B CCL19 CLEC6A UBD TNIP3
GO:0060558	Regulation of calcidiol 1-monooxygenase activity	10 vs. 0 dpi	Pyloric	No	0.0147679	2	6	34.2113	IL1B IFNG
GO:0140507	Granzyme-mediated programmed cell death signaling pathway	10 vs. 0 dpi	Pyloric	No	0.0147679	2	6	34.2113	GZMB GZMA
GO:2000609	Regulation of thyroid hormone generation	10 vs. 0 dpi	Pyloric	No	0.0147679	2	6	34.2113	DUOXA2 DUOXA1
GO:0042269	Regulation of natural killer cell mediated cytotoxicity	10 vs. 0 dpi	Pyloric	Yes	0.0148319	3	23	13.387	LEP SH2D1A LAG3
GO:0006775	Fat-soluble vitamin metabolic process	10 vs. 0 dpi	Pyloric	No	0.0148319	3	23	13.387	CYP24A1 IFNG FGF23
GO:0052548	Regulation of endopeptidase activity	10 vs. 0 dpi	Pyloric	No	0.0149252	10	326	3.14828	PSMB8 IFI6 PSMB9 C3 PI3
GO:0071621	Granulocyte chemotaxis	10 vs. 0 dpi	Pyloric	Yes	0.0153676	5	85	6.03728	CCL17 CCL11 CCL19 CCL22 CXCL8
GO:0042129	Regulation of T cell proliferation	10 vs. 0 dpi	Pyloric	Yes	0.0155994	6	126	4.88732	IL1B TNFSF13B CTLA4 LEP IRF1 PDCD1LG2
GO:0002715	Regulation of natural killer cell mediated immunity	10 vs. 0 dpi	Pyloric	Yes	0.0164274	3	24	12.8292	LEP SH2D1A LAG3
GO:0032770	Positive regulation of monooxygenase activity	10 vs. 0 dpi	Pyloric	No	0.0164274	3	24	12.8292	IL1B IFNG FGF23
GO:0045861	Negative regulation of proteolysis	10 vs. 0 dpi	Pyloric	No	0.0165231	9	276	3.34675	IFI6 C3 TM4SF20 PI3
GO:0042100	B cell proliferation	10 vs. 0 dpi	Pyloric	Yes	0.0166379	5	87	5.89849	CD180 TNFSF13B CTLA4 MZB1 FCRL3
GO:0002224	Toll-like receptor signaling pathway	10 vs. 0 dpi	Pyloric	No	0.0174338	5	88	5.83147	CD180 RSAD2 IRF1 FCRL3 TNIP3
GO:0039694	Viral RNA genome replication	10 vs. 0 dpi	Pyloric	No	0.0182435	3	25	12.3161	CXCL8 APOBEC3Z1 HMGA2
GO:0043065	Positive regulation of apoptotic process	10 vs. 0 dpi	Pyloric	No	0.0183163	10	337	3.04551	ANKRD1 IFNG CTLA4 IDO1 GZMA UBD PHLDA2 TNFRSF8 HMGA2
GO:0002708	Positive regulation of lymphocyte mediated immunity	10 vs. 0 dpi	Pyloric	Yes	0.0189559	5	90	5.70188	IL1B RSAD2 C3 SH2D1A LAG3
GO:0072676	Lymphocyte migration	10 vs. 0 dpi	Pyloric	Yes	0.0189559	5	90	5.70188	CCL17 CXCL10 CXCL11 CCL19 CCL22
GO:0021979	Hypothalamus cell differentiation	10 vs. 0 dpi	Pyloric	No	0.0192733	2	7	29.3239	SEMA3A POU3F2
GO:0006956	Complement activation	10 vs. 0 dpi	Pyloric	No	0.0215548	4	56	7.33099	IL1B C3 CFI
GO:1903038	Negative regulation of leukocyte cell-cell adhesion	10 vs. 0 dpi	Pyloric	Yes	0.0215618	5	93	5.51795	TIGIT CTLA4 IRF1 PDCD1LG2 LAG3
GO:0006816	Calcium ion transport	10 vs. 0 dpi	Pyloric	No	0.0216386	9	289	3.19621	CXCL10 CXCL11 CACNG7 CCL19 NPSR1 CCL8 TRPV1 FCRL3 CXCL9
GO:0050671	Positive regulation of lymphocyte proliferation	10 vs. 0 dpi	Pyloric	Yes	0.0224247	5	94	5.45924	IL1B TNFSF13B LEP PDCD1LG2 FCRL3
GO:0010522	Regulation of calcium ion transport into cytosol	10 vs. 0 dpi	Pyloric	No	0.0225746	4	57	7.20237	CXCL10 CXCL11 NPSR1 CXCL9
GO:0032760	Positive regulation of tumor necrosis factor production	10 vs. 0 dpi	Pyloric	No	0.0225746	4	57	7.20237	IFIH1 OAS2 LEP TNFRSF8
GO:0001959	Regulation of cytokine-mediated signaling pathway	10 vs. 0 dpi	Pyloric	Yes	0.0231357	5	95	5.40178	NLRC5 ZBP1 ISG15 PARP14 MMP12
GO:0032946	Positive regulation of mononuclear cell proliferation	10 vs. 0 dpi	Pyloric	No	0.0231357	5	95	5.40178	IL1B TNFSF13B LEP PDCD1LG2 FCRL3
GO:0021675	Nerve development	10 vs. 0 dpi	Pyloric	No	0.0236181	4	58	7.07819	NTRK1 KCNA2 SEMA3A GABRB2
GO:0021983	Pituitary gland development	10 vs. 0 dpi	Pyloric	No	0.0236181	3	28	10.9965	LHX3 DUOX2 POU3F2
GO:0001660	Fever generation	10 vs. 0 dpi	Pyloric	No	0.0236181	2	8	25.6585	IL1B TRPV1
GO:0030643	Cellular phosphate ion homeostasis	10 vs. 0 dpi	Pyloric	No	0.0236181	2	8	25.6585	GCM2 FGF23
GO:0042363	Fat-soluble vitamin catabolic process	10 vs. 0 dpi	Pyloric	No	0.0236181	2	8	25.6585	CYP24A1 FGF23
GO:0045869	Negative regulation of single stranded viral RNA replication via double stranded DNA intermediate	10 vs. 0 dpi	Pyloric	No	0.0236181	2	8	25.6585	APOBEC3Z1 HMGA2
GO:0048266	Behavioral response to pain	10 vs. 0 dpi	Pyloric	No	0.0236181	2	8	25.6585	NTRK1 TRPV1
GO:0072502	Cellular trivalent inorganic anion homeostasis	10 vs. 0 dpi	Pyloric	No	0.0236181	2	8	25.6585	GCM2 FGF23
GO:0072674	Multinuclear osteoclast differentiation	10 vs. 0 dpi	Pyloric	No	0.0236181	2	8	25.6585	DCSTAMP OCSTAMP
GO:0051235	Maintenance of location	10 vs. 0 dpi	Pyloric	No	0.0244261	8	242	3.39285	IL1B CXCL10 CXCL11 APOB CCL19 NPSR1 C3 CXCL9
GO:0007249	I-kappaB kinase/NF-kappaB signaling	10 vs. 0 dpi	Pyloric	No	0.0267419	7	193	3.72247	IL1B CCL19 CLEC6A UBD TNIP3
GO:0071706	Tumor necrosis factor superfamily cytokine production	10 vs. 0 dpi	Pyloric	Yes	0.0270917	5	100	5.13169	IFIH1 IFNG OAS2 LEP TNFRSF8
GO:1903555	Regulation of tumor necrosis factor superfamily cytokine production	10 vs. 0 dpi	Pyloric	Yes	0.0270917	5	100	5.13169	IFIH1 IFNG OAS2 LEP TNFRSF8
GO:0050853	B cell receptor signaling pathway	10 vs. 0 dpi	Pyloric	Yes	0.0270917	4	61	6.73009	CTLA4 FCRL3 CD79B
GO:0002920	Regulation of humoral immune response	10 vs. 0 dpi	Pyloric	Yes	0.027608	3	30	10.2634	IL1B ACOD1 C3
GO:0050851	Antigen receptor-mediated signaling pathway	10 vs. 0 dpi	Pyloric	Yes	0.0281585	6	146	4.21783	CTLA4 SH2D1A FCRL3 CD79B
GO:0006576	Cellular biogenic amine metabolic process	10 vs. 0 dpi	Pyloric	No	0.0281585	4	62	6.62154	AGMAT IDO2 KMO IDO1
GO:0051928	Positive regulation of calcium ion transport	10 vs. 0 dpi	Pyloric	No	0.0281585	4	62	6.62154	CXCL10 CXCL11 NPSR1 CXCL9
GO:0030217	T cell differentiation	10 vs. 0 dpi	Pyloric	Yes	0.0282567	7	197	3.64689	IL1B IFNG CTLA4 LEP RSAD2 IRF1 LAG3
GO:1902105	Regulation of leukocyte differentiation	10 vs. 0 dpi	Pyloric	Yes	0.0282567	7	197	3.64689	IFNG CTLA4 DCSTAMP OCSTAMP IRF1 LAG3 FCRL3
GO:0042098	T cell proliferation	10 vs. 0 dpi	Pyloric	Yes	0.0282567	6	147	4.18913	IL1B TNFSF13B CTLA4 LEP IRF1 PDCD1LG2
GO:0097530	Granulocyte migration	10 vs. 0 dpi	Pyloric	Yes	0.0282567	5	102	5.03107	CCL17 CCL11 CCL19 CCL22 CXCL8
GO:0009111	Vitamin catabolic process	10 vs. 0 dpi	Pyloric	No	0.0282567	2	9	22.8075	CYP24A1 FGF23
GO:0021604	Cranial nerve structural organization	10 vs. 0 dpi	Pyloric	No	0.0282567	2	9	22.8075	KCNA2 SEMA3A
GO:0030002	Cellular anion homeostasis	10 vs. 0 dpi	Pyloric	No	0.0282567	2	9	22.8075	GCM2 FGF23
GO:0030449	Regulation of complement activation	10 vs. 0 dpi	Pyloric	No	0.0282567	2	9	22.8075	IL1B C3
GO:0034163	Regulation of toll-like receptor 9 signaling pathway	10 vs. 0 dpi	Pyloric	No	0.0282567	2	9	22.8075	RSAD2 FCRL3
GO:1903428	Positive regulation of reactive oxygen species biosynthetic process	10 vs. 0 dpi	Pyloric	No	0.0282567	2	9	22.8075	DUOXA2 DUOXA1
GO:0022407	Regulation of cell-cell adhesion	10 vs. 0 dpi	Pyloric	No	0.0282683	9	307	3.00881	IL1B TNFSF13B TIGIT IFNG CTLA4 LEP IRF1 PDCD1LG2 LAG3
GO:1901606	Alpha-amino acid catabolic process	10 vs. 0 dpi	Pyloric	No	0.0286558	4	63	6.51643	IDO2 KMO IDO1 SDS
GO:0045581	Negative regulation of T cell differentiation	10 vs. 0 dpi	Pyloric	Yes	0.0287459	3	31	9.9323	CTLA4 IRF1 LAG3
GO:1903706	Regulation of hemopoiesis	10 vs. 0 dpi	Pyloric	No	0.0289954	8	252	3.25822	IFNG CTLA4 ISG15 DCSTAMP OCSTAMP IRF1 LAG3 FCRL3
GO:0044282	Small molecule catabolic process	10 vs. 0 dpi	Pyloric	No	0.0296004	8	253	3.24534	CYP24A1 IDO2 KMO LEP IDO1 FGF23 SDS APOBEC3Z1
GO:0031341	Regulation of cell killing	10 vs. 0 dpi	Pyloric	Yes	0.0299399	4	64	6.41461	IFNG LEP SH2D1A LAG3
GO:0097529	Myeloid leukocyte migration	10 vs. 0 dpi	Pyloric	Yes	0.0301978	6	150	4.10535	CCL17 CXCL10 CCL11 CCL19 CCL22 CXCL8
GO:0072593	Reactive oxygen species metabolic process	10 vs. 0 dpi	Pyloric	No	0.0310964	6	151	4.07816	IFI6 DUOX2 DUOXA2 DUOXA1 DUOX1 MMP3
GO:0016042	Lipid catabolic process	10 vs. 0 dpi	Pyloric	No	0.0327633	8	258	3.18244	IL1B CYP24A1 APOB CES1 LEP FGF23 PLA2G5
GO:0030593	Neutrophil chemotaxis	10 vs. 0 dpi	Pyloric	Yes	0.0328099	4	66	6.22023	CCL17 CCL19 CCL22 CXCL8
GO:0032755	Positive regulation of interleukin-6 production	10 vs. 0 dpi	Pyloric	Yes	0.0328099	4	66	6.22023	IL1B IFIH1 IFNG LEP
GO:0051250	Negative regulation of lymphocyte activation	10 vs. 0 dpi	Pyloric	Yes	0.0330976	5	107	4.79597	TIGIT CTLA4 IRF1 PDCD1LG2 LAG3
GO:0002888	Positive regulation of myeloid leukocyte mediated immunity	10 vs. 0 dpi	Pyloric	Yes	0.0334155	2	10	20.5268	DDX58 C3
GO:0071214	Cellular response to abiotic stimulus	10 vs. 0 dpi	Pyloric	No	0.0349515	7	207	3.47071	IL1B ANKRD1 TRPV1 IRF1 MMP3 TNFRSF8 HMGA2
GO:0104004	Cellular response to environmental stimulus	10 vs. 0 dpi	Pyloric	No	0.0349515	7	207	3.47071	IL1B ANKRD1 TRPV1 IRF1 MMP3 TNFRSF8 HMGA2
GO:0035821	Modulation of process of other organism	10 vs. 0 dpi	Pyloric	Yes	0.0354956	4	68	6.03728	REG3G IFNG CCL8 HMGA2
GO:0042102	Positive regulation of T cell proliferation	10 vs. 0 dpi	Pyloric	Yes	0.0372811	4	69	5.94979	IL1B TNFSF13B LEP PDCD1LG2
GO:0050900	Leukocyte migration	10 vs. 0 dpi	Pyloric	Yes	0.0384958	8	268	3.0637	CCL17 CXCL10 CCL11 CXCL11 CCL19 CCL22 CXCL8 CXCR5
GO:0002429	Immune response-activating cell surface receptor signaling pathway	10 vs. 0 dpi	Pyloric	Yes	0.0384958	6	160	3.84877	CTLA4 SH2D1A FCRL3 CD79B
GO:0002757	Immune response-activating signal transduction	10 vs. 0 dpi	Pyloric	Yes	0.0384958	6	160	3.84877	CTLA4 SH2D1A FCRL3 CD79B
GO:0060330	Regulation of response to interferon-gamma	10 vs. 0 dpi	Pyloric	Yes	0.0384958	2	11	18.6607	NLRC5 PARP14
GO:0060334	Regulation of interferon-gamma-mediated signaling pathway	10 vs. 0 dpi	Pyloric	Yes	0.0384958	2	11	18.6607	NLRC5 PARP14
GO:0140374	Antiviral innate immune response	10 vs. 0 dpi	Pyloric	Yes	0.0384958	2	11	18.6607	CXCL10 MX1
GO:0044106	Cellular amine metabolic process	10 vs. 0 dpi	Pyloric	No	0.0384958	4	70	5.86479	AGMAT IDO2 KMO IDO1
GO:0070269	Pyroptosis	10 vs. 0 dpi	Pyloric	No	0.0384958	2	11	18.6607	GZMB GZMA
GO:1901739	Regulation of myoblast fusion	10 vs. 0 dpi	Pyloric	No	0.0384958	2	11	18.6607	CXCL10 CXCL9
GO:0051251	Positive regulation of lymphocyte activation	10 vs. 0 dpi	Pyloric	Yes	0.0399428	7	214	3.35718	IL1B TNFSF13B IFNG LEP PDCD1LG2 FCRL3
GO:0045639	Positive regulation of myeloid cell differentiation	10 vs. 0 dpi	Pyloric	No	0.0399428	4	71	5.78219	IFNG ISG15 DCSTAMP OCSTAMP
GO:0045620	Negative regulation of lymphocyte differentiation	10 vs. 0 dpi	Pyloric	Yes	0.0399719	3	36	8.55282	CTLA4 IRF1 LAG3
GO:0002700	Regulation of production of molecular mediator of immune response	10 vs. 0 dpi	Pyloric	Yes	0.0404388	5	114	4.50148	IL1B DDX58 RSAD2 MZB1 FCRL3
GO:0018958	Phenol-containing compound metabolic process	10 vs. 0 dpi	Pyloric	No	0.0413224	4	72	5.70188	DUOX2 DUOXA2 DUOXA1 DUOX1
GO:0034764	Positive regulation of transmembrane transport	10 vs. 0 dpi	Pyloric	No	0.0414544	5	115	4.46234	CXCL10 CXCL11 NPSR1 C3 CXCL9
GO:1904064	Positive regulation of cation transmembrane transport	10 vs. 0 dpi	Pyloric	No	0.0431351	4	73	5.62377	CXCL10 CXCL11 NPSR1 CXCL9
GO:0021854	Hypothalamus development	10 vs. 0 dpi	Pyloric	No	0.0437834	2	12	17.1056	SEMA3A POU3F2
GO:0034162	Toll-like receptor 9 signaling pathway	10 vs. 0 dpi	Pyloric	No	0.0437834	2	12	17.1056	RSAD2 FCRL3
GO:0051044	Positive regulation of membrane protein ectodomain proteolysis	10 vs. 0 dpi	Pyloric	No	0.0437834	2	12	17.1056	IL1B IFNG
GO:0055062	Phosphate ion homeostasis	10 vs. 0 dpi	Pyloric	No	0.0437834	2	12	17.1056	GCM2 FGF23
GO:0062149	Detection of stimulus involved in sensory perception of pain	10 vs. 0 dpi	Pyloric	No	0.0437834	2	12	17.1056	KCNA1 TRPV1
GO:0072506	Trivalent inorganic anion homeostasis	10 vs. 0 dpi	Pyloric	No	0.0437834	2	12	17.1056	GCM2 FGF23
GO:0002720	Positive regulation of cytokine production involved in immune response	10 vs. 0 dpi	Pyloric	Yes	0.0446866	3	38	8.10267	IL1B DDX58 RSAD2
GO:0050864	Regulation of B cell activation	10 vs. 0 dpi	Pyloric	Yes	0.044846	5	118	4.34889	TNFSF13B CTLA4 MZB1 FCRL3
GO:0009308	Amine metabolic process	10 vs. 0 dpi	Pyloric	No	0.0460946	4	75	5.4738	AGMAT IDO2 KMO IDO1
GO:0031663	Lipopolysaccharide-mediated signaling pathway	10 vs. 0 dpi	Pyloric	No	0.0476564	3	39	7.89491	IL1B CD180 ACOD1
GO:0001909	Leukocyte mediated cytotoxicity	10 vs. 0 dpi	Pyloric	Yes	0.0478808	4	76	5.40178	GZMB LEP SH2D1A LAG3
GO:0062207	Regulation of pattern recognition receptor signaling pathway	10 vs. 0 dpi	Pyloric	No	0.0478808	4	76	5.40178	TRIM15 RSAD2 IRF1 FCRL3
GO:0070588	Calcium ion transmembrane transport	10 vs. 0 dpi	Pyloric	No	0.0487404	7	225	3.19305	CXCL10 CXCL11 CACNG7 CCL19 NPSR1 TRPV1 CXCL9
GO:0043123	Positive regulation of I-kappaB kinase/NF-kappaB signaling	10 vs. 0 dpi	Pyloric	No	0.0487404	5	121	4.24107	CCL19 CLEC6A UBD
GO:0002768	Immune response-regulating cell surface receptor signaling pathway	10 vs. 0 dpi	Pyloric	Yes	0.0492759	6	172	3.58025	CTLA4 SH2D1A FCRL3 CD79B
GO:0031623	Receptor internalization	10 vs. 0 dpi	Pyloric	No	0.0492759	4	77	5.33163	GRIA1 CACNG7 MX2 CXCL8
GO:0051353	Positive regulation of oxidoreductase activity	10 vs. 0 dpi	Pyloric	No	0.0492759	3	40	7.69754	IL1B IFNG FGF23
GO:0019373	Epoxygenase P450 pathway	10 vs. 0 dpi	Pyloric	No	0.0492759	2	13	15.7898	CYP2C19
GO:0031649	Heat generation	10 vs. 0 dpi	Pyloric	No	0.0492759	2	13	15.7898	IL1B TRPV1
GO:0048265	Response to pain	10 vs. 0 dpi	Pyloric	No	0.0492759	2	13	15.7898	NTRK1 TRPV1
GO:0048532	Anatomical structure arrangement	10 vs. 0 dpi	Pyloric	No	0.0492759	2	13	15.7898	KCNA2 SEMA3A
GO:0006955	Immune response	21 vs. 0 dpi	Pyloric	Yes	4.611e-27	96	1326	3.78636	CD274 IL5RA PRF1 ST3GAL1 CCL17 IL1B CSF2 CXCL10 CD79A IRF4 CD4 FCER2 TMIGD2 BLK CXCL11 POU2AF1 CD180 S100A9 IL10 ITGAL F2 TREM2 C2 TRIM15 ADORA2B ACOD1 CCL1 CD1E GZMB EREG GPR33 BATF2 MPO PLA2G3 ZBP1 IFNG S100A12 CTLA4 CCL8 CLEC7A OAS2 ISG15 GBP5 CCR7 IL13 RSAD2 OSM C3 CCL22 HHLA2 JCHAIN CCR10 CCR1 CXCL8 PIGR IL7R ENPP3 CD40 CCL20 CLEC6A CCL3 CCL4 BATF UBD KLK7 TFRC PDCD1LG2 LAG3 IFI44 CFI OAS1Z …
GO:0006952	Defense response	21 vs. 0 dpi	Pyloric	Yes	5.04815e-21	78	1094	3.72882	IL5RA PNLIPRP2 PRF1 CCL17 IL1B CXCL10 IRF4 BLK CXCL11 IL1R2 S100A9 PTGDR F2 TREM2 C2 TRIM15 ADORA2B ITIH4 ACOD1 SOCS3 CCL1 GZMB EREG GPR33 BATF2 MPO PLA2G3 ZBP1 IFNG S100A12 CLEC7A OAS2 ISG15 GBP5 CCR7 IL13 RSAD2 OSM DUOX2 DUOXA2 DUOXA1 DUOX1 C3 TREM1 CCL22 CHI3L1 JCHAIN TRPV1 CCR1 CXCL8 IL7R ENPP3 CD40 CLEC6A CCL3 BATF CXCR1 UBD KLK7 LAG3 OAS1Z APOBEC3Z1 OAS1Y CFB MMP12 OAS1X M-SAA3.2
GO:0044419	Biological process involved in interspecies interaction between organisms	21 vs. 0 dpi	Pyloric	No	4.17522e-19	74	1072	3.6102	CD274 PNLIPRP2 PRF1 CCL17 IL1B CXCL10 IRF4 CD4 FCER2 BLK POU2AF1 CD180 S100A9 F2 TREM2 C2 TRIM15 ACOD1 CCL1 UPK1B GZMB EREG BATF2 MPO THRSP ZBP1 IFNG S100A12 CCL8 CLEC7A OAS2 ISG15 GBP5 CCR7 RSAD2 C3 CCL22 JCHAIN CXCL8 IL7R CD40 POU2F3 GZMA CLEC6A CCL3 BATF UBD KLK7 LRG1 REG4 PDCD1LG2 LAG3 IFI44 OAS1Z APOBEC3Z1 LRRC15 OAS1Y HMGA2 CLDN6 CFB TNIP3 MMP12 OAS1X
GO:0009605	Response to external stimulus	21 vs. 0 dpi	Pyloric	No	8.44532e-19	100	1867	2.80123	CD274 PNLIPRP2 PRF1 CCL17 IL1B CXCL10 CYP24A1 IRF4 GCGR BLK LGI1 CXCL11 FOSL1 POU2AF1 CD180 S100A9 F2 TREM2 C2 TRIM15 ADORA2B ACOD1 SOCS3 CCL1 UPK1B GZMB UNC5D EREG HTR4 LHX3 BATF2 MPO THRSP PLA2G3 ZBP1 IFNG S100A12 CLEC7A OAS2 ISG15 SEMA3E GBP5 CCR7 GDF15 IL13 RSAD2 CACNA1F OSM DUOXA2 DUOXA1 LHFPL5 C3 CCL22 LAMA1 CHI3L1 JCHAIN TRPV1 CCR10 CCR1 CXCL8 IL7R ENPP3 CD40 CCL20 GZMA CLEC6A ASIC2 CCL3 B…
GO:0043207	Response to external biotic stimulus	21 vs. 0 dpi	Pyloric	No	7.49821e-18	68	975	3.64752	CD274 PNLIPRP2 PRF1 CCL17 IL1B CXCL10 IRF4 BLK POU2AF1 CD180 S100A9 F2 TREM2 C2 TRIM15 ACOD1 CCL1 UPK1B GZMB EREG BATF2 MPO THRSP ZBP1 IFNG S100A12 CLEC7A OAS2 ISG15 GBP5 CCR7 RSAD2 C3 CCL22 JCHAIN CXCL8 IL7R CD40 GZMA CLEC6A CCL3 BATF UBD KLK7 LRG1 REG4 PDCD1LG2 LAG3 IFI44 OAS1Z APOBEC3Z1 OAS1Y HMGA2 CFB TNIP3 MMP12 OAS1X
GO:0051707	Response to other organism	21 vs. 0 dpi	Pyloric	Yes	7.49821e-18	68	974	3.65127	CD274 PNLIPRP2 PRF1 CCL17 IL1B CXCL10 IRF4 BLK POU2AF1 CD180 S100A9 F2 TREM2 C2 TRIM15 ACOD1 CCL1 UPK1B GZMB EREG BATF2 MPO THRSP ZBP1 IFNG S100A12 CLEC7A OAS2 ISG15 GBP5 CCR7 RSAD2 C3 CCL22 JCHAIN CXCL8 IL7R CD40 GZMA CLEC6A CCL3 BATF UBD KLK7 LRG1 REG4 PDCD1LG2 LAG3 IFI44 OAS1Z APOBEC3Z1 OAS1Y HMGA2 CFB TNIP3 MMP12 OAS1X
GO:0009607	Response to biotic stimulus	21 vs. 0 dpi	Pyloric	No	3.30137e-17	68	1005	3.53864	CD274 PNLIPRP2 PRF1 CCL17 IL1B CXCL10 IRF4 BLK POU2AF1 CD180 S100A9 F2 TREM2 C2 TRIM15 ACOD1 CCL1 UPK1B GZMB EREG BATF2 MPO THRSP ZBP1 IFNG S100A12 CLEC7A OAS2 ISG15 GBP5 CCR7 RSAD2 C3 CCL22 JCHAIN CXCL8 IL7R CD40 GZMA CLEC6A CCL3 BATF UBD KLK7 LRG1 REG4 PDCD1LG2 LAG3 IFI44 OAS1Z APOBEC3Z1 OAS1Y HMGA2 CFB TNIP3 MMP12 OAS1X
GO:0002684	Positive regulation of immune system process	21 vs. 0 dpi	Pyloric	Yes	6.8061e-15	49	607	4.22183	CD274 IL1B CXCL10 CD79A CD4 FCER2 TMIGD2 BLK TREM2 C2 ADORA2B ACOD1 CD1E EREG GPR33 ZBTB16 PLA2G3 ZBP1 IFNG CTLA4 CLEC7A CD27 CCR7 IL13 RSAD2 C3 CD101 HHLA2 CCR1 IL7R ENPP3 CD40 DCSTAMP CCL20 ICOS OCSTAMP KLK7 TFRC PDCD1LG2 LAG3 CFI MZB1 FCRL3 CD79B CFB MMP12
GO:0002682	Regulation of immune system process	21 vs. 0 dpi	Pyloric	Yes	4.59076e-13	61	1006	3.17121	CD274 IL1B CXCL10 CD79A IRF4 GATA1 CD4 FCER2 TMIGD2 BLK CD180 TREM2 C2 TRIM15 ADORA2B ACOD1 RHEX CD1E GPR171 EREG GPR33 ZBTB16 TIGIT PLA2G3 ZBP1 IFNG CTLA4 CLEC7A ISG15 CD27 CCR7 TNFRSF13B IL13 RSAD2 C3 CD101 HHLA2 CCR1 PIGR IL7R ENPP3 CD40 DCSTAMP CCL20 ICOS OCSTAMP KLK7 TFRC PDCD1LG2 LAG3 CFI FCGR2A MZB1 FCRL3 CD79B CFB TNIP3 MMP12
GO:0034097	Response to cytokine	21 vs. 0 dpi	Pyloric	Yes	2.11368e-12	47	653	3.76425	IL5RA CCL17 IL1B CSF2 CXCL10 CD4 CXCL11 IL1R2 TREM2 ITIH4 SOCS3 RHEX CCL1 EREG ZBP1 IFNG OAS2 ISG15 GBP5 CCR7 IL13 OSM DUOX1 CCL22 CHI3L1 CCR10 CCR1 IL21R CXCL8 IL7R DCSTAMP CCL3 CXCR1 UBD OCSTAMP TFRC CXCR2 IL17REL TNFRSF17 MMP12
GO:0098542	Defense response to other organism	21 vs. 0 dpi	Pyloric	Yes	2.25703e-12	50	735	3.55776	PRF1 CCL17 CXCL10 IRF4 BLK F2 TREM2 C2 TRIM15 CCL1 GZMB EREG BATF2 MPO ZBP1 IFNG S100A12 CLEC7A OAS2 ISG15 GBP5 RSAD2 C3 CCL22 JCHAIN IL7R CD40 CLEC6A CCL3 BATF UBD KLK7 LAG3 OAS1Z APOBEC3Z1 OAS1Y CFB MMP12 OAS1X
GO:0001775	Cell activation	21 vs. 0 dpi	Pyloric	No	4.55767e-12	49	723	3.54447	CD274 PRF1 ST3GAL1 IL1B CSF2 CXCL10 CD79A IRF4 NTRK1 GATA1 CD4 TMIGD2 BLK POU2AF1 CD180 ITGAL F2 TREM2 ADORA2B ZBTB16 BATF2 TIGIT PLA2G3 IFNG CTLA4 CLEC7A CD27 CCR7 TNFRSF13B TREML2 IL13 RSAD2 HHLA2 CXCL8 IL7R ENPP3 CDH26 CD40 DCSTAMP ICOS BATF TFRC PDCD1LG2 LAG3 MZB1 FCRL3 CD79B
GO:0045321	Leukocyte activation	21 vs. 0 dpi	Pyloric	Yes	4.7931e-12	46	646	3.72408	CD274 PRF1 ST3GAL1 IL1B CSF2 CD79A IRF4 NTRK1 CD4 TMIGD2 BLK POU2AF1 CD180 ITGAL TREM2 ADORA2B ZBTB16 BATF2 TIGIT PLA2G3 IFNG CTLA4 CLEC7A CD27 CCR7 TNFRSF13B TREML2 IL13 RSAD2 HHLA2 CXCL8 IL7R ENPP3 CDH26 CD40 DCSTAMP ICOS BATF TFRC PDCD1LG2 LAG3 MZB1 FCRL3 CD79B
GO:0002252	Immune effector process	21 vs. 0 dpi	Pyloric	Yes	1.82521e-11	36	422	4.46153	PRF1 ST3GAL1 IL1B IRF4 FCER2 BLK POU2AF1 CD180 ITGAL F2 TREM2 C2 ADORA2B CD1E GZMB MPO PLA2G3 IFNG CLEC7A IL13 RSAD2 C3 IL7R ENPP3 CD40 BATF KLK7 TFRC LAG3 CFI MZB1 FCRL3 CFB
GO:0071345	Cellular response to cytokine stimulus	21 vs. 0 dpi	Pyloric	Yes	2.68727e-11	43	601	3.74186	IL5RA CCL17 IL1B CSF2 CXCL10 CD4 CXCL11 IL1R2 TREM2 SOCS3 RHEX CCL1 EREG ZBP1 IFNG OAS2 ISG15 GBP5 CCR7 IL13 OSM DUOX1 CCL22 CCR10 CCR1 IL21R CXCL8 IL7R DCSTAMP CCL3 CXCR1 OCSTAMP TFRC CXCR2 IL17REL TNFRSF17 MMP12
GO:0045087	Innate immune response	21 vs. 0 dpi	Pyloric	Yes	7.116e-11	38	492	4.03936	CCL17 CXCL10 BLK TREM2 C2 TRIM15 CCL1 GZMB EREG ZBP1 IFNG CLEC7A OAS2 ISG15 GBP5 C3 CCL22 JCHAIN CLEC6A CCL3 UBD LAG3 OAS1Z APOBEC3Z1 OAS1Y CFB MMP12 OAS1X
GO:0050776	Regulation of immune response	21 vs. 0 dpi	Pyloric	Yes	3.27356e-10	41	596	3.59775	IL1B CD79A IRF4 FCER2 BLK CD180 TREM2 C2 TRIM15 ADORA2B ACOD1 CD1E EREG GPR33 PLA2G3 ZBP1 IFNG CTLA4 ISG15 CCR7 IL13 RSAD2 C3 HHLA2 PIGR IL7R ENPP3 CD40 KLK7 TFRC LAG3 CFI FCGR2A FCRL3 CD79B CFB TNIP3 MMP12
GO:0050778	Positive regulation of immune response	21 vs. 0 dpi	Pyloric	Yes	8.61664e-10	31	364	4.45404	IL1B CD79A FCER2 BLK C2 ADORA2B ACOD1 CD1E EREG GPR33 PLA2G3 ZBP1 IFNG CTLA4 CCR7 IL13 RSAD2 C3 HHLA2 CD40 KLK7 TFRC LAG3 CFI FCRL3 CD79B CFB MMP12
GO:0006954	Inflammatory response	21 vs. 0 dpi	Pyloric	Yes	2.32145e-09	33	428	4.0324	IL5RA CCL17 IL1B CXCL11 IL1R2 S100A9 PTGDR F2 TREM2 ADORA2B ITIH4 SOCS3 CCL1 GPR33 PLA2G3 IFNG CLEC7A CCR7 IL13 OSM DUOXA2 DUOXA1 C3 TREM1 CCL22 CHI3L1 TRPV1 CCR1 CXCL8 ENPP3 CCL3 CXCR1 M-SAA3.2
GO:0048584	Positive regulation of response to stimulus	21 vs. 0 dpi	Pyloric	No	2.32145e-09	68	1480	2.40293	CCL17 IL1B CXCL10 CD79A NTRK1 CD4 FCER2 BLK CD180 GLI1 SH3RF2 RASGEF1A F2 TREM2 C2 TRIM15 ADORA2B ACOD1 CCL1 CD1E EREG GPR33 PLA2G3 ZBP1 IFNG S100A12 GPR61 PLAUR CTLA4 FRMD1 CLEC7A CD27 CCR7 WNT10B GDF15 IL13 RSAD2 OSM DUOX1 C3 CCL22 CHI3L1 HHLA2 TMEM108 CCR1 EDAR CXCL8 IL7R MMP9 CD40 CLEC6A CCL3 UBD KLK7 LRG1 TFRC LAG3 CFI FCRL3 HMGA2 CD79B CFB MMP12 SCIMP
GO:0019221	Cytokine-mediated signaling pathway	21 vs. 0 dpi	Pyloric	Yes	3.51328e-09	30	363	4.32223	IL5RA CCL17 IL1B CXCL10 CD4 CXCL11 IL1R2 TREM2 RHEX CCL1 EREG ZBP1 IFNG OAS2 ISG15 CCR7 OSM DUOX1 CCL22 CCR10 CCR1 IL21R IL7R CCL3 CXCR1 CXCR2 IL17REL TNFRSF17 MMP12
GO:0046649	Lymphocyte activation	21 vs. 0 dpi	Pyloric	Yes	5.36773e-09	37	547	3.5376	CD274 PRF1 ST3GAL1 IL1B CD79A IRF4 NTRK1 CD4 TMIGD2 BLK POU2AF1 CD180 ITGAL ZBTB16 TIGIT IFNG CTLA4 CLEC7A CD27 CCR7 TNFRSF13B TREML2 RSAD2 HHLA2 IL7R CDH26 CD40 ICOS BATF TFRC PDCD1LG2 LAG3 MZB1 FCRL3 CD79B
GO:0001819	Positive regulation of cytokine production	21 vs. 0 dpi	Pyloric	Yes	1.36222e-08	27	314	4.49705	IL1B CSF2 IRF4 TMIGD2 POU2AF1 TREM2 TRIM15 ADORA2B EREG TIGIT PLA2G3 IFNG CLEC7A OAS2 ISG15 GBP5 CCR7 IL13 RSAD2 OSM C3 CHI3L1 HHLA2 CD40 CLEC6A BATF MMP12
GO:0009617	Response to bacterium	21 vs. 0 dpi	Pyloric	Yes	1.829e-08	33	466	3.70358	CD274 PNLIPRP2 IL1B CXCL10 CD180 S100A9 F2 TREM2 ACOD1 UPK1B MPO THRSP OAS2 ISG15 CCR7 C3 JCHAIN CXCL8 IL7R GZMA KLK7 LRG1 REG4 PDCD1LG2 IFI44 TNIP3
GO:0070098	Chemokine-mediated signaling pathway	21 vs. 0 dpi	Pyloric	Yes	4.47203e-08	13	66	10.3013	CCL17 CXCL10 CXCL11 TREM2 CCL1 CCR7 CCL22 CCR10 CCR1 CCL3 CXCR1 CXCR2
GO:0051239	Regulation of multicellular organismal process	21 vs. 0 dpi	Pyloric	No	6.83244e-08	75	1866	2.10205	IL5RA IL1B CSF2 DIO2 CXCL10 IRF4 NTRK1 GATA1 CD4 SPTBN4 TMIGD2 POU2AF1 IL1R2 GLI1 KRT17 F2 TREM2 TNFRSF11B TRIM15 ADORA2B OXT RHEX GPR171 PTCH1 EREG FRZB ZBTB16 TIGIT PLA2G3 IFNG NCMAP EAF2 CTLA4 ALPK2 CLEC7A OAS2 CHRM2 ISG15 CD27 SEMA3E GBP5 CCR7 WNT10B GDF15 IL13 RSAD2 OSM SIGLEC15 C3 LAMA1 CD101 CHI3L1 HHLA2 TMEM108 CXCL8 TEAD4 WNK4 IL7R MMP9 CD40 DCSTAMP REN MYL4 CLEC6A ASIC2 BATF OCSTAMP LRG…
GO:0097028	Dendritic cell differentiation	21 vs. 0 dpi	Pyloric	No	6.83244e-08	10	34	15.3821	CSF2 IRF4 GATA1 BLK TREM2 BATF2 CCR7 DCSTAMP BATF PRTN3
GO:0002521	Leukocyte differentiation	21 vs. 0 dpi	Pyloric	Yes	7.7376e-08	30	417	3.76252	ST3GAL1 IL1B CSF2 CD79A IRF4 NTRK1 GATA1 CD4 BLK POU2AF1 TREM2 ZBTB16 BATF2 PLA2G3 IFNG CTLA4 CD27 CCR7 RSAD2 SIGLEC15 CD101 IL7R DCSTAMP BATF OCSTAMP TFRC LAG3 FCRL3 CD79B PRTN3
GO:0051240	Positive regulation of multicellular organismal process	21 vs. 0 dpi	Pyloric	No	9.12987e-08	49	976	2.62567	IL1B CSF2 DIO2 IRF4 NTRK1 CD4 SPTBN4 TMIGD2 POU2AF1 GLI1 KRT17 F2 TREM2 TRIM15 ADORA2B OXT EREG ZBTB16 TIGIT PLA2G3 IFNG CLEC7A OAS2 ISG15 CD27 GBP5 CCR7 WNT10B IL13 RSAD2 OSM C3 CD101 CHI3L1 HHLA2 CXCL8 TEAD4 IL7R CD40 DCSTAMP CLEC6A ASIC2 BATF OCSTAMP LRG1 TFRC EGR2 GHRHR MMP12
GO:0002694	Regulation of leukocyte activation	21 vs. 0 dpi	Pyloric	Yes	1.40009e-07	29	403	3.76345	CD274 IL1B CD4 TMIGD2 BLK TREM2 ADORA2B ZBTB16 TIGIT PLA2G3 IFNG CTLA4 CLEC7A CD27 CCR7 TNFRSF13B IL13 HHLA2 IL7R ENPP3 CD40 ICOS TFRC PDCD1LG2 LAG3 MZB1 FCRL3
GO:1990868	Response to chemokine	21 vs. 0 dpi	Pyloric	Yes	1.55685e-07	13	74	9.18767	CCL17 CXCL10 CXCL11 TREM2 CCL1 CCR7 CCL22 CCR10 CCR1 CCL3 CXCR1 CXCR2
GO:1990869	Cellular response to chemokine	21 vs. 0 dpi	Pyloric	Yes	1.55685e-07	13	74	9.18767	CCL17 CXCL10 CXCL11 TREM2 CCL1 CCR7 CCL22 CCR10 CCR1 CCL3 CXCR1 CXCR2
GO:0002699	Positive regulation of immune effector process	21 vs. 0 dpi	Pyloric	Yes	2.73352e-07	18	163	5.77535	IL1B FCER2 BLK ADORA2B CD1E PLA2G3 IFNG CLEC7A IL13 RSAD2 C3 ENPP3 CD40 KLK7 TFRC LAG3 MZB1
GO:0002443	Leukocyte mediated immunity	21 vs. 0 dpi	Pyloric	Yes	3.19254e-07	22	249	4.6208	PRF1 IL1B FCER2 BLK F2 C2 ADORA2B CD1E GZMB PLA2G3 CLEC7A IL13 RSAD2 C3 IL7R CD40 BATF TFRC LAG3
GO:0050865	Regulation of cell activation	21 vs. 0 dpi	Pyloric	No	5.24178e-07	29	430	3.52714	CD274 IL1B CD4 TMIGD2 BLK TREM2 ADORA2B ZBTB16 TIGIT PLA2G3 IFNG CTLA4 CLEC7A CD27 CCR7 TNFRSF13B IL13 HHLA2 IL7R ENPP3 CD40 ICOS TFRC PDCD1LG2 LAG3 MZB1 FCRL3
GO:1903131	Mononuclear cell differentiation	21 vs. 0 dpi	Pyloric	No	6.75792e-07	25	332	3.93818	ST3GAL1 IL1B CSF2 CD79A IRF4 NTRK1 GATA1 CD4 BLK POU2AF1 TREM2 ZBTB16 BATF2 IFNG CTLA4 CD27 CCR7 RSAD2 IL7R DCSTAMP BATF LAG3 FCRL3 CD79B PRTN3
GO:0001906	Cell killing	21 vs. 0 dpi	Pyloric	Yes	7.69621e-07	14	101	7.24937	PRF1 FCER2 F2 CD1E GZMB IFNG S100A12 CLEC7A IL13 C3 IL7R LAG3
GO:0030097	Hemopoiesis	21 vs. 0 dpi	Pyloric	No	7.69621e-07	36	638	2.95104	ST3GAL1 IL1B CSF2 CD79A IRF4 NTRK1 GATA1 CD4 BLK TCAF2 POU2AF1 TREM2 RHEX GPR171 ZBTB16 BATF2 PLA2G3 IFNG CTLA4 ISG15 CD27 CCR7 TNFRSF13B WNT10B RSAD2 SIGLEC15 CD101 IL7R DCSTAMP BATF OCSTAMP TFRC LAG3 FCRL3 CD79B PRTN3
GO:0001817	Regulation of cytokine production	21 vs. 0 dpi	Pyloric	Yes	8.68522e-07	31	497	3.26211	IL5RA IL1B CSF2 IRF4 TMIGD2 POU2AF1 IL1R2 F2 TREM2 TRIM15 ADORA2B EREG TIGIT PLA2G3 IFNG CLEC7A OAS2 ISG15 GBP5 CCR7 IL13 RSAD2 OSM C3 CHI3L1 HHLA2 CD40 CLEC6A BATF LAG3 MMP12
GO:0002696	Positive regulation of leukocyte activation	21 vs. 0 dpi	Pyloric	Yes	1.06493e-06	21	245	4.48278	CD274 IL1B TMIGD2 TREM2 ADORA2B ZBTB16 PLA2G3 IFNG CLEC7A CD27 CCR7 IL13 HHLA2 IL7R CD40 ICOS TFRC PDCD1LG2 FCRL3
GO:0001816	Cytokine production	21 vs. 0 dpi	Pyloric	Yes	1.14298e-06	31	504	3.21681	IL5RA IL1B CSF2 IRF4 TMIGD2 POU2AF1 IL1R2 F2 TREM2 TRIM15 ADORA2B EREG TIGIT PLA2G3 IFNG CLEC7A OAS2 ISG15 GBP5 CCR7 IL13 RSAD2 OSM C3 CHI3L1 HHLA2 CD40 CLEC6A BATF LAG3 MMP12
GO:0050867	Positive regulation of cell activation	21 vs. 0 dpi	Pyloric	No	1.55098e-06	21	251	4.37562	CD274 IL1B TMIGD2 TREM2 ADORA2B ZBTB16 PLA2G3 IFNG CLEC7A CD27 CCR7 IL13 HHLA2 IL7R CD40 ICOS TFRC PDCD1LG2 FCRL3
GO:0002520	Immune system development	21 vs. 0 dpi	Pyloric	Yes	1.78843e-06	38	724	2.74498	ST3GAL1 IL1B CSF2 CD79A IRF4 NTRK1 GATA1 CD4 BLK TCAF2 POU2AF1 TREM2 ACOD1 RHEX GPR171 ZBTB16 BATF2 PLA2G3 IFNG CTLA4 ISG15 CD27 CCR7 TNFRSF13B WNT10B RSAD2 SIGLEC15 CD101 IL7R CD40 DCSTAMP BATF OCSTAMP TFRC LAG3 FCRL3 CD79B PRTN3
GO:0002697	Regulation of immune effector process	21 vs. 0 dpi	Pyloric	Yes	2.43827e-06	20	235	4.45098	IL1B FCER2 BLK ADORA2B CD1E PLA2G3 IFNG CLEC7A IL13 RSAD2 C3 IL7R ENPP3 CD40 KLK7 TFRC LAG3 MZB1 FCRL3
GO:0048534	Hematopoietic or lymphoid organ development	21 vs. 0 dpi	Pyloric	No	2.64082e-06	36	674	2.79342	ST3GAL1 IL1B CSF2 CD79A IRF4 NTRK1 GATA1 CD4 BLK TCAF2 POU2AF1 TREM2 RHEX GPR171 ZBTB16 BATF2 PLA2G3 IFNG CTLA4 ISG15 CD27 CCR7 TNFRSF13B WNT10B RSAD2 SIGLEC15 CD101 IL7R DCSTAMP BATF OCSTAMP TFRC LAG3 FCRL3 CD79B PRTN3
GO:0002573	Myeloid leukocyte differentiation	21 vs. 0 dpi	Pyloric	Yes	2.74039e-06	16	151	5.54162	CSF2 IRF4 GATA1 CD4 TREM2 BATF2 PLA2G3 IFNG CCR7 SIGLEC15 CD101 DCSTAMP BATF OCSTAMP TFRC PRTN3
GO:0051249	Regulation of lymphocyte activation	21 vs. 0 dpi	Pyloric	Yes	4.23243e-06	24	343	3.65941	CD274 IL1B CD4 TMIGD2 BLK ZBTB16 TIGIT IFNG CTLA4 CLEC7A CD27 CCR7 TNFRSF13B HHLA2 IL7R CD40 ICOS TFRC PDCD1LG2 LAG3 MZB1 FCRL3
GO:0042832	Defense response to protozoan	21 vs. 0 dpi	Pyloric	Yes	6.16858e-06	7	21	17.433	IRF4 BATF2 CD40 BATF
GO:0001562	Response to protozoan	21 vs. 0 dpi	Pyloric	Yes	8.71724e-06	7	22	16.6406	IRF4 BATF2 CD40 BATF
GO:0071310	Cellular response to organic substance	21 vs. 0 dpi	Pyloric	No	1.14746e-05	64	1708	1.95968	CD274 IL5RA CCL17 IL1B CSF2 CXCL10 NTRK1 GATA1 CD4 GCGR CXCL11 IL1R2 CD180 CFTR TREM2 ACOD1 SOCS3 RHEX DNAI1 CCL1 PTCH1 EREG HTR4 ZBP1 IFNG P2RY11 OAS2 ISG15 GBP5 CCR7 WNT10B GDF15 IL13 OSM DUOX1 CCL22 TMEM108 CCR10 CCR1 IL21R CXCL8 IL7R DCSTAMP REN CCL3 CXCR1 OCSTAMP LRG1 TFRC PDCD1LG2 CXCR2 MZB1 IL17REL EGR2 TNIP3 GHRHR TNFRSF17 MMP12
GO:0034341	Response to interferon-gamma	21 vs. 0 dpi	Pyloric	Yes	1.1917e-05	13	109	6.2375	CCL17 CCL1 IFNG GBP5 CCL22 CCL3 UBD
GO:0002703	Regulation of leukocyte mediated immunity	21 vs. 0 dpi	Pyloric	Yes	2.99253e-05	15	159	4.93387	IL1B FCER2 BLK ADORA2B CD1E PLA2G3 CLEC7A IL13 RSAD2 C3 IL7R CD40 TFRC LAG3
GO:0042113	B cell activation	21 vs. 0 dpi	Pyloric	Yes	3.05871e-05	18	228	4.12887	ST3GAL1 CD79A NTRK1 BLK POU2AF1 CD180 CTLA4 CD27 TNFRSF13B IL7R CD40 BATF TFRC MZB1 FCRL3 CD79B
GO:0006959	Humoral immune response	21 vs. 0 dpi	Pyloric	Yes	3.1204e-05	16	182	4.59772	IL1B FCER2 S100A9 F2 C2 ACOD1 S100A12 CCR7 C3 JCHAIN KLK7 CFI CFB
GO:0030099	Myeloid cell differentiation	21 vs. 0 dpi	Pyloric	No	3.20022e-05	20	279	3.74904	CSF2 IRF4 GATA1 CD4 TREM2 RHEX GPR171 ZBTB16 BATF2 PLA2G3 IFNG ISG15 CCR7 SIGLEC15 CD101 DCSTAMP BATF OCSTAMP TFRC PRTN3
GO:0010647	Positive regulation of cell communication	21 vs. 0 dpi	Pyloric	No	3.99822e-05	48	1175	2.13647	CCL17 IL1B NTRK1 CD4 SYT12 BLK CD180 CFTR GLI1 SH3RF2 RASGEF1A F2 TREM2 TRIM15 ADORA2B CCL1 EREG PLA2G3 ZBP1 S100A12 GPR61 PLAUR FRMD1 CLEC7A CD27 CCR7 WNT10B GDF15 RSAD2 OSM C3 CCL22 CHI3L1 TMEM108 EDAR IL7R MMP9 CD40 CLEC6A CCL3 UBD LRG1 TFRC FCRL3 GHRHR MMP12 SCIMP
GO:0071346	Cellular response to interferon-gamma	21 vs. 0 dpi	Pyloric	Yes	4.16072e-05	11	85	6.76811	CCL17 CCL1 IFNG GBP5 CCL22 CCL3
GO:0002922	Positive regulation of humoral immune response	21 vs. 0 dpi	Pyloric	Yes	4.33587e-05	6	18	17.433	IL1B FCER2 ACOD1 CCR7 C3 KLK7
GO:0023056	Positive regulation of signaling	21 vs. 0 dpi	Pyloric	No	4.33587e-05	48	1181	2.12562	CCL17 IL1B NTRK1 CD4 SYT12 BLK CD180 CFTR GLI1 SH3RF2 RASGEF1A F2 TREM2 TRIM15 ADORA2B CCL1 EREG PLA2G3 ZBP1 S100A12 GPR61 PLAUR FRMD1 CLEC7A CD27 CCR7 WNT10B GDF15 RSAD2 OSM C3 CCL22 CHI3L1 TMEM108 EDAR IL7R MMP9 CD40 CLEC6A CCL3 UBD LRG1 TFRC FCRL3 GHRHR MMP12 SCIMP
GO:0032103	Positive regulation of response to external stimulus	21 vs. 0 dpi	Pyloric	No	4.33587e-05	19	260	3.82185	IL1B CXCL10 CD180 TREM2 TRIM15 ADORA2B ACOD1 EREG PLA2G3 ZBP1 IFNG CCR7 OSM C3 CCR1 CXCL8 KLK7 LAG3 MMP12
GO:0051251	Positive regulation of lymphocyte activation	21 vs. 0 dpi	Pyloric	Yes	5.08645e-05	17	214	4.1546	CD274 IL1B TMIGD2 ZBTB16 IFNG CLEC7A CD27 CCR7 HHLA2 IL7R CD40 ICOS TFRC PDCD1LG2 FCRL3
GO:0045639	Positive regulation of myeloid cell differentiation	21 vs. 0 dpi	Pyloric	No	5.57743e-05	10	71	7.36606	GATA1 CD4 TREM2 RHEX PLA2G3 IFNG ISG15 CD101 DCSTAMP OCSTAMP
GO:0031640	Killing of cells of other organism	21 vs. 0 dpi	Pyloric	Yes	7.09143e-05	7	30	12.2031	PRF1 FCER2 F2 IFNG S100A12 CLEC7A
GO:0070661	Leukocyte proliferation	21 vs. 0 dpi	Pyloric	Yes	7.21681e-05	18	245	3.84238	CD274 IL1B CD79A TMIGD2 BLK CD180 TREM2 CTLA4 TNFRSF13B HHLA2 IL7R ENPP3 CD40 OCSTAMP TFRC PDCD1LG2 MZB1 FCRL3
GO:0002449	Lymphocyte mediated immunity	21 vs. 0 dpi	Pyloric	Yes	7.99655e-05	16	198	4.22619	PRF1 IL1B FCER2 C2 CD1E GZMB RSAD2 C3 IL7R CD40 BATF TFRC LAG3
GO:0002274	Myeloid leukocyte activation	21 vs. 0 dpi	Pyloric	Yes	0.000118645	13	136	4.99917	CSF2 IRF4 BLK TREM2 ADORA2B BATF2 PLA2G3 IFNG IL13 CXCL8 ENPP3 DCSTAMP BATF
GO:0010628	Positive regulation of gene expression	21 vs. 0 dpi	Pyloric	No	0.000118645	36	803	2.34466	IL1B CSF2 IRF4 GCGR TMIGD2 POU2AF1 KRT17 TREM2 TRIM15 ADORA2B EREG TIGIT PLA2G3 IFNG CLEC7A OAS2 ISG15 GBP5 CCR7 IL13 RSAD2 OSM C3 CHI3L1 HHLA2 EDAR CXCL8 IL7R CD40 CLEC6A BATF KLK7 TFRC MZB1 HMGA2 MMP12
GO:0002250	Adaptive immune response	21 vs. 0 dpi	Pyloric	Yes	0.000125815	19	282	3.52369	PRF1 IL1B IRF4 CD4 FCER2 C2 CD1E RSAD2 C3 JCHAIN IL7R CD40 CLEC6A BATF TFRC CD79B
GO:0002366	Leukocyte activation involved in immune response	21 vs. 0 dpi	Pyloric	Yes	0.000126655	16	206	4.06206	ST3GAL1 IRF4 BLK POU2AF1 CD180 ITGAL TREM2 ADORA2B PLA2G3 IFNG CLEC7A IL13 ENPP3 CD40 BATF TFRC
GO:0031294	Lymphocyte costimulation	21 vs. 0 dpi	Pyloric	Yes	0.000138017	6	22	14.2634	CD274 TMIGD2 CCR7 HHLA2 ICOS PDCD1LG2
GO:0031295	T cell costimulation	21 vs. 0 dpi	Pyloric	Yes	0.000138017	6	22	14.2634	CD274 TMIGD2 CCR7 HHLA2 ICOS PDCD1LG2
GO:0002263	Cell activation involved in immune response	21 vs. 0 dpi	Pyloric	Yes	0.000146488	16	209	4.00375	ST3GAL1 IRF4 BLK POU2AF1 CD180 ITGAL TREM2 ADORA2B PLA2G3 IFNG CLEC7A IL13 ENPP3 CD40 BATF TFRC
GO:0009967	Positive regulation of signal transduction	21 vs. 0 dpi	Pyloric	No	0.000150959	43	1061	2.11957	CCL17 IL1B NTRK1 CD4 CD180 GLI1 SH3RF2 RASGEF1A F2 TREM2 TRIM15 ADORA2B CCL1 EREG ZBP1 S100A12 GPR61 PLAUR FRMD1 CLEC7A CD27 CCR7 WNT10B GDF15 RSAD2 OSM C3 CCL22 CHI3L1 TMEM108 EDAR IL7R MMP9 CD40 CLEC6A CCL3 UBD LRG1 TFRC FCRL3 MMP12 SCIMP
GO:0031341	Regulation of cell killing	21 vs. 0 dpi	Pyloric	Yes	0.000165927	9	64	7.35455	PRF1 FCER2 CD1E IFNG CLEC7A IL13 IL7R LAG3
GO:0042110	T cell activation	21 vs. 0 dpi	Pyloric	Yes	0.000165927	22	373	3.08466	CD274 IL1B IRF4 CD4 TMIGD2 ITGAL ZBTB16 TIGIT IFNG CTLA4 CD27 CCR7 TREML2 RSAD2 HHLA2 IL7R CDH26 ICOS BATF TFRC PDCD1LG2 LAG3
GO:0031349	Positive regulation of defense response	21 vs. 0 dpi	Pyloric	Yes	0.000212476	13	145	4.68888	IL1B TREM2 ADORA2B EREG PLA2G3 ZBP1 IFNG CCR7 OSM C3 KLK7 LAG3 MMP12
GO:0032733	Positive regulation of interleukin-10 production	21 vs. 0 dpi	Pyloric	Yes	0.000222249	6	24	13.0748	IRF4 TREM2 TIGIT CLEC7A ISG15 IL13
GO:0051094	Positive regulation of developmental process	21 vs. 0 dpi	Pyloric	No	0.000238884	38	904	2.19841	IL1B CSF2 NTRK1 GATA1 CD4 SPTBN4 TMIGD2 GLI1 KRT17 TREM2 SOCS3 RHEX PTCH1 FRZB ZBTB16 PLA2G3 IFNG CLEC7A ISG15 CD27 WNT10B GDF15 DUOXA1 C3 CD101 CHI3L1 CXCL8 TEAD4 IL7R CD40 DCSTAMP ASIC2 OCSTAMP LRG1 TFRC HMGA2 EGR2 GHRHR
GO:0042100	B cell proliferation	21 vs. 0 dpi	Pyloric	Yes	0.000289022	10	87	6.01138	CD79A BLK CD180 CTLA4 TNFRSF13B IL7R CD40 TFRC MZB1 FCRL3
GO:0070663	Regulation of leukocyte proliferation	21 vs. 0 dpi	Pyloric	Yes	0.000309388	14	174	4.20797	CD274 IL1B TMIGD2 BLK CTLA4 TNFRSF13B HHLA2 ENPP3 CD40 OCSTAMP TFRC PDCD1LG2 MZB1 FCRL3
GO:1903706	Regulation of hemopoiesis	21 vs. 0 dpi	Pyloric	No	0.000352074	17	252	3.52811	GATA1 CD4 TREM2 RHEX GPR171 ZBTB16 PLA2G3 IFNG CTLA4 ISG15 CD27 CD101 IL7R DCSTAMP OCSTAMP LAG3 FCRL3
GO:0002526	Acute inflammatory response	21 vs. 0 dpi	Pyloric	Yes	0.000354632	8	54	7.74801	IL1B F2 ITIH4 CCR7 C3 TREM1 TRPV1 M-SAA3.2
GO:0009615	Response to virus	21 vs. 0 dpi	Pyloric	Yes	0.000376734	17	254	3.50033	PRF1 CXCL10 POU2AF1 TRIM15 ZBP1 IFNG OAS2 ISG15 RSAD2 CD40 OAS1Z APOBEC3Z1 OAS1Y HMGA2 MMP12 OAS1X
GO:0050665	Hydrogen peroxide biosynthetic process	21 vs. 0 dpi	Pyloric	No	0.000376734	4	8	26.1495	DUOX2 DUOXA2 DUOXA1 DUOX1
GO:2000026	Regulation of multicellular organismal development	21 vs. 0 dpi	Pyloric	No	0.000388306	38	927	2.14387	IL1B CXCL10 NTRK1 GATA1 CD4 TMIGD2 GLI1 KRT17 F2 TREM2 RHEX GPR171 PTCH1 FRZB ZBTB16 PLA2G3 IFNG NCMAP CTLA4 ISG15 CD27 SEMA3E WNT10B C3 LAMA1 CD101 CHI3L1 CXCL8 IL7R MMP9 CD40 DCSTAMP ASIC2 OCSTAMP LRG1 LAG3 FCRL3 EGR2
GO:0045071	Negative regulation of viral genome replication	21 vs. 0 dpi	Pyloric	No	0.000403442	7	40	9.15233	ISG15 RSAD2 OAS1Z APOBEC3Z1 OAS1Y HMGA2 OAS1X
GO:0030574	Collagen catabolic process	21 vs. 0 dpi	Pyloric	No	0.000412086	6	27	11.622	MMP7 MMP13 MMP9 MMP3 MMP1 MMP12
GO:0002763	Positive regulation of myeloid leukocyte differentiation	21 vs. 0 dpi	Pyloric	Yes	0.000467684	7	41	8.9291	CD4 TREM2 PLA2G3 IFNG CD101 DCSTAMP OCSTAMP
GO:0045637	Regulation of myeloid cell differentiation	21 vs. 0 dpi	Pyloric	No	0.000496619	12	136	4.61462	GATA1 CD4 TREM2 RHEX GPR171 ZBTB16 PLA2G3 IFNG ISG15 CD101 DCSTAMP OCSTAMP
GO:0007159	Leukocyte cell-cell adhesion	21 vs. 0 dpi	Pyloric	Yes	0.00050173	17	261	3.40645	CD274 IL1B TMIGD2 S100A9 ITGAL ZBTB16 TIGIT IFNG CTLA4 CD27 CCR7 HHLA2 IL7R ICOS TFRC PDCD1LG2 LAG3
GO:0002460	Adaptive immune response based on somatic recombination of immune receptors built from immunoglobulin superfamily domains	21 vs. 0 dpi	Pyloric	Yes	0.000513437	15	209	3.75352	PRF1 IL1B IRF4 FCER2 C2 CD1E RSAD2 C3 IL7R CD40 BATF TFRC
GO:0050863	Regulation of T cell activation	21 vs. 0 dpi	Pyloric	Yes	0.00059643	16	238	3.5159	CD274 IL1B CD4 TMIGD2 ZBTB16 TIGIT IFNG CTLA4 CD27 CCR7 HHLA2 IL7R ICOS TFRC PDCD1LG2 LAG3
GO:0042743	Hydrogen peroxide metabolic process	21 vs. 0 dpi	Pyloric	No	0.000598931	6	29	10.8205	MPO DUOX2 DUOXA2 DUOXA1 DUOX1 MMP3
GO:0030098	Lymphocyte differentiation	21 vs. 0 dpi	Pyloric	Yes	0.000650256	18	295	3.19113	ST3GAL1 IL1B CD79A IRF4 NTRK1 CD4 POU2AF1 ZBTB16 IFNG CTLA4 CD27 CCR7 RSAD2 IL7R BATF LAG3 FCRL3 CD79B
GO:0043011	Myeloid dendritic cell differentiation	21 vs. 0 dpi	Pyloric	No	0.000654871	5	18	14.5275	CSF2 IRF4 BATF2 DCSTAMP BATF
GO:0060142	Regulation of syncytium formation by plasma membrane fusion	21 vs. 0 dpi	Pyloric	No	0.000654871	5	18	14.5275	CXCL10 TREM2 GDF15 DCSTAMP OCSTAMP
GO:0002920	Regulation of humoral immune response	21 vs. 0 dpi	Pyloric	Yes	0.000706277	6	30	10.4598	IL1B FCER2 ACOD1 CCR7 C3 KLK7
GO:0002253	Activation of immune response	21 vs. 0 dpi	Pyloric	Yes	0.000741648	15	217	3.61514	IL1B CD79A BLK C2 GPR33 CTLA4 CCR7 C3 HHLA2 CFI FCRL3 CD79B CFB
GO:0050870	Positive regulation of T cell activation	21 vs. 0 dpi	Pyloric	Yes	0.000741648	12	143	4.38873	CD274 IL1B TMIGD2 ZBTB16 IFNG CD27 CCR7 HHLA2 IL7R ICOS TFRC PDCD1LG2
GO:0045069	Regulation of viral genome replication	21 vs. 0 dpi	Pyloric	No	0.000827057	8	62	6.74826	ISG15 RSAD2 CXCL8 OAS1Z APOBEC3Z1 OAS1Y HMGA2 OAS1X
GO:0002705	Positive regulation of leukocyte mediated immunity	21 vs. 0 dpi	Pyloric	Yes	0.000856306	10	101	5.17812	IL1B FCER2 CD1E CLEC7A RSAD2 C3 CD40 TFRC LAG3
GO:0051712	Positive regulation of killing of cells of other organism	21 vs. 0 dpi	Pyloric	Yes	0.000894155	4	10	20.9196	PRF1 FCER2 IFNG CLEC7A
GO:0034239	Regulation of macrophage fusion	21 vs. 0 dpi	Pyloric	Yes	0.000934434	3	4	39.2243	TREM2 DCSTAMP OCSTAMP
GO:0034241	Positive regulation of macrophage fusion	21 vs. 0 dpi	Pyloric	Yes	0.000934434	3	4	39.2243	TREM2 DCSTAMP OCSTAMP
GO:0051607	Defense response to virus	21 vs. 0 dpi	Pyloric	Yes	0.000934434	14	197	3.71668	PRF1 CXCL10 TRIM15 ZBP1 OAS2 ISG15 RSAD2 CD40 OAS1Z APOBEC3Z1 OAS1Y MMP12 OAS1X
GO:0140546	Defense response to symbiont	21 vs. 0 dpi	Pyloric	Yes	0.000934434	14	197	3.71668	PRF1 CXCL10 TRIM15 ZBP1 OAS2 ISG15 RSAD2 CD40 OAS1Z APOBEC3Z1 OAS1Y MMP12 OAS1X
GO:1902533	Positive regulation of intracellular signal transduction	21 vs. 0 dpi	Pyloric	No	0.000934434	29	655	2.31553	CCL17 IL1B NTRK1 CD4 SH3RF2 RASGEF1A F2 TREM2 TRIM15 ADORA2B CCL1 S100A12 GPR61 FRMD1 CLEC7A CD27 GDF15 OSM CCL22 CHI3L1 EDAR CD40 CLEC6A CCL3 UBD TFRC FCRL3 SCIMP
GO:2000425	Regulation of apoptotic cell clearance	21 vs. 0 dpi	Pyloric	No	0.000934434	3	4	39.2243	TREM2 C2 C3
GO:0030888	Regulation of B cell proliferation	21 vs. 0 dpi	Pyloric	Yes	0.000957	7	47	7.78922	BLK CTLA4 TNFRSF13B CD40 TFRC MZB1 FCRL3
GO:0046651	Lymphocyte proliferation	21 vs. 0 dpi	Pyloric	Yes	0.00106432	15	226	3.47118	CD274 IL1B CD79A TMIGD2 BLK CD180 CTLA4 TNFRSF13B HHLA2 IL7R CD40 TFRC PDCD1LG2 MZB1 FCRL3
GO:0032613	Interleukin-10 production	21 vs. 0 dpi	Pyloric	Yes	0.00108698	6	33	9.50892	IRF4 TREM2 TIGIT CLEC7A ISG15 IL13
GO:0032653	Regulation of interleukin-10 production	21 vs. 0 dpi	Pyloric	Yes	0.00108698	6	33	9.50892	IRF4 TREM2 TIGIT CLEC7A ISG15 IL13
GO:0032943	Mononuclear cell proliferation	21 vs. 0 dpi	Pyloric	No	0.00114715	15	228	3.44073	CD274 IL1B CD79A TMIGD2 BLK CD180 CTLA4 TNFRSF13B HHLA2 IL7R CD40 TFRC PDCD1LG2 MZB1 FCRL3
GO:0033006	Regulation of mast cell activation involved in immune response	21 vs. 0 dpi	Pyloric	Yes	0.00123578	5	21	12.4522	BLK ADORA2B PLA2G3 IL13 ENPP3
GO:0051709	Regulation of killing of cells of other organism	21 vs. 0 dpi	Pyloric	Yes	0.00123578	4	11	19.0178	PRF1 FCER2 IFNG CLEC7A
GO:1903037	Regulation of leukocyte cell-cell adhesion	21 vs. 0 dpi	Pyloric	Yes	0.00123578	15	230	3.41081	CD274 IL1B TMIGD2 ZBTB16 TIGIT IFNG CTLA4 CD27 CCR7 HHLA2 IL7R ICOS TFRC PDCD1LG2 LAG3
GO:0048525	Negative regulation of viral process	21 vs. 0 dpi	Pyloric	No	0.00125478	8	67	6.24466	TRIM15 ISG15 RSAD2 OAS1Z APOBEC3Z1 OAS1Y HMGA2 OAS1X
GO:0002764	Immune response-regulating signaling pathway	21 vs. 0 dpi	Pyloric	Yes	0.00128591	17	287	3.09785	CD79A IRF4 BLK CD180 TRIM15 GPR33 CTLA4 CCR7 RSAD2 HHLA2 PIGR CD40 FCRL3 CD79B TNIP3
GO:0035821	Modulation of process of other organism	21 vs. 0 dpi	Pyloric	No	0.00137512	8	68	6.15283	PRF1 CD4 FCER2 IFNG CCL8 CLEC7A POU2F3 HMGA2
GO:0006935	Chemotaxis	21 vs. 0 dpi	Pyloric	Yes	0.00138868	23	473	2.54308	CCL17 CXCL10 LGI1 CXCL11 S100A9 TREM2 CCL1 UNC5D LHX3 SEMA3E CCR7 CCL22 LAMA1 CCR10 CCR1 CXCL8 CCL20 CCL3 CXCR1 CXCR2 EGR2 COLEC10
GO:1903039	Positive regulation of leukocyte cell-cell adhesion	21 vs. 0 dpi	Pyloric	Yes	0.00143724	12	156	4.023	CD274 IL1B TMIGD2 ZBTB16 IFNG CD27 CCR7 HHLA2 IL7R ICOS TFRC PDCD1LG2
GO:0001773	Myeloid dendritic cell activation	21 vs. 0 dpi	Pyloric	No	0.0014497	5	22	11.8861	CSF2 IRF4 BATF2 DCSTAMP BATF
GO:0006953	Acute-phase response	21 vs. 0 dpi	Pyloric	Yes	0.0014497	5	22	11.8861	IL1B F2 ITIH4 TRPV1 M-SAA3.2
GO:0022409	Positive regulation of cell-cell adhesion	21 vs. 0 dpi	Pyloric	No	0.0014497	13	182	3.73565	CD274 IL1B TMIGD2 ZBTB16 IFNG PLAUR CD27 CCR7 HHLA2 IL7R ICOS TFRC PDCD1LG2
GO:0031343	Positive regulation of cell killing	21 vs. 0 dpi	Pyloric	Yes	0.0014497	7	51	7.1783	PRF1 FCER2 CD1E IFNG CLEC7A LAG3
GO:0042330	Taxis	21 vs. 0 dpi	Pyloric	No	0.0014497	23	476	2.52705	CCL17 CXCL10 LGI1 CXCL11 S100A9 TREM2 CCL1 UNC5D LHX3 SEMA3E CCR7 CCL22 LAMA1 CCR10 CCR1 CXCL8 CCL20 CCL3 CXCR1 CXCR2 EGR2 COLEC10
GO:0042403	Thyroid hormone metabolic process	21 vs. 0 dpi	Pyloric	No	0.0014497	5	22	11.8861	DIO2 DUOX2 DUOXA2 DUOXA1 DUOX1
GO:0019079	Viral genome replication	21 vs. 0 dpi	Pyloric	No	0.00145676	9	89	5.28867	CCL8 ISG15 RSAD2 CXCL8 OAS1Z APOBEC3Z1 OAS1Y HMGA2 OAS1X
GO:0032101	Regulation of response to external stimulus	21 vs. 0 dpi	Pyloric	No	0.00146613	27	610	2.31488	IL1B CXCL10 CD180 F2 TREM2 TRIM15 ADORA2B ACOD1 SOCS3 EREG PLA2G3 ZBP1 IFNG ISG15 SEMA3E CCR7 IL13 OSM DUOXA2 DUOXA1 C3 CCR1 CXCL8 ENPP3 KLK7 LAG3 MMP12
GO:0002708	Positive regulation of lymphocyte mediated immunity	21 vs. 0 dpi	Pyloric	Yes	0.0015672	9	90	5.2299	IL1B FCER2 CD1E RSAD2 C3 CD40 TFRC LAG3
GO:0042127	Regulation of cell population proliferation	21 vs. 0 dpi	Pyloric	No	0.00159367	41	1123	1.9094	CD274 IL1B CSF2 CXCL10 NTRK1 GATA1 TNFRSF9 TMIGD2 BLK CXCL11 GLI1 F2 TREM2 EGLN3 PTCH1 EREG FRZB ZBTB16 IFNG EAF2 CTLA4 CLEC7A TNFRSF13B WNT10B OSM SLURP1 HHLA2 IL7R ENPP3 MMP9 CD40 OCSTAMP LRG1 TFRC PDCD1LG2 MZB1 FCRL3 HMGA2 GHRHR MMP12 HPSE2
GO:1902107	Positive regulation of leukocyte differentiation	21 vs. 0 dpi	Pyloric	Yes	0.00159367	10	112	4.66956	CD4 TREM2 ZBTB16 PLA2G3 IFNG CD27 CD101 IL7R DCSTAMP OCSTAMP
GO:1903708	Positive regulation of hemopoiesis	21 vs. 0 dpi	Pyloric	No	0.00159367	10	112	4.66956	CD4 TREM2 ZBTB16 PLA2G3 IFNG CD27 CD101 IL7R DCSTAMP OCSTAMP
GO:0031347	Regulation of defense response	21 vs. 0 dpi	Pyloric	Yes	0.00161667	19	355	2.7991	IL1B TREM2 ADORA2B SOCS3 EREG PLA2G3 ZBP1 IFNG ISG15 CCR7 IL13 OSM DUOXA2 DUOXA1 C3 ENPP3 KLK7 LAG3 MMP12
GO:0007189	Adenylate cyclase-activating G protein-coupled receptor signaling pathway	21 vs. 0 dpi	Pyloric	No	0.00168997	10	113	4.62823	S1PR4 CXCL10 ADGRE3 S1PR5 GCGR ADGRG5 CXCL11 ADORA2B GHRHR
GO:0034238	Macrophage fusion	21 vs. 0 dpi	Pyloric	Yes	0.00179099	3	5	31.3794	TREM2 DCSTAMP OCSTAMP
GO:0050729	Positive regulation of inflammatory response	21 vs. 0 dpi	Pyloric	Yes	0.00180965	8	72	5.811	IL1B TREM2 ADORA2B PLA2G3 IFNG CCR7 OSM C3
GO:0050670	Regulation of lymphocyte proliferation	21 vs. 0 dpi	Pyloric	Yes	0.00181858	12	162	3.874	CD274 IL1B TMIGD2 BLK CTLA4 TNFRSF13B HHLA2 CD40 TFRC PDCD1LG2 MZB1 FCRL3
GO:0042742	Defense response to bacterium	21 vs. 0 dpi	Pyloric	Yes	0.00184049	15	242	3.24168	F2 TREM2 MPO OAS2 ISG15 JCHAIN IL7R KLK7
GO:0032944	Regulation of mononuclear cell proliferation	21 vs. 0 dpi	Pyloric	No	0.00201769	12	164	3.82676	CD274 IL1B TMIGD2 BLK CTLA4 TNFRSF13B HHLA2 CD40 TFRC PDCD1LG2 MZB1 FCRL3
GO:0002275	Myeloid cell activation involved in immune response	21 vs. 0 dpi	Pyloric	Yes	0.00209332	7	55	6.65624	BLK TREM2 ADORA2B PLA2G3 IFNG IL13 ENPP3
GO:0050864	Regulation of B cell activation	21 vs. 0 dpi	Pyloric	Yes	0.00230133	10	118	4.43212	BLK CTLA4 CD27 TNFRSF13B CD40 TFRC MZB1 FCRL3
GO:1903900	Regulation of viral life cycle	21 vs. 0 dpi	Pyloric	No	0.00230133	10	118	4.43212	CD4 TRIM15 ISG15 RSAD2 CXCL8 OAS1Z APOBEC3Z1 OAS1Y HMGA2 OAS1X
GO:0006956	Complement activation	21 vs. 0 dpi	Pyloric	No	0.00230443	7	56	6.53738	IL1B C2 C3 CFI CFB
GO:0043410	Positive regulation of MAPK cascade	21 vs. 0 dpi	Pyloric	No	0.00230746	17	306	2.9055	CCL17 NTRK1 CD4 SH3RF2 TREM2 CCL1 CLEC7A CD27 GDF15 OSM CCL22 CHI3L1 EDAR CD40 CCL3 FCRL3 SCIMP
GO:0022407	Regulation of cell-cell adhesion	21 vs. 0 dpi	Pyloric	No	0.0023843	17	307	2.89604	CD274 IL1B TMIGD2 BLK ZBTB16 TIGIT IFNG PLAUR CTLA4 CD27 CCR7 HHLA2 IL7R ICOS TFRC PDCD1LG2 LAG3
GO:0098609	Cell-cell adhesion	21 vs. 0 dpi	Pyloric	No	0.00249177	26	600	2.26629	CD274 IL1B GLDN GATA1 TMIGD2 BLK S100A9 ITGAL UNC5D ZBTB16 TIGIT IFNG PLAUR CTLA4 CD27 CCR7 HHLA2 IL7R CDH26 ICOS DCHS2 TFRC PDCD1LG2 LAG3 CDH18 CLDN2
GO:1902105	Regulation of leukocyte differentiation	21 vs. 0 dpi	Pyloric	Yes	0.00278634	13	197	3.45121	CD4 TREM2 ZBTB16 PLA2G3 IFNG CTLA4 CD27 CD101 IL7R DCSTAMP OCSTAMP LAG3 FCRL3
GO:0002279	Mast cell activation involved in immune response	21 vs. 0 dpi	Pyloric	Yes	0.00285564	5	26	10.0575	BLK ADORA2B PLA2G3 IL13 ENPP3
GO:0002706	Regulation of lymphocyte mediated immunity	21 vs. 0 dpi	Pyloric	Yes	0.00288084	10	122	4.28681	IL1B FCER2 CD1E RSAD2 C3 IL7R CD40 TFRC LAG3
GO:0019058	Viral life cycle	21 vs. 0 dpi	Pyloric	No	0.00288084	13	198	3.43378	CD4 TRIM15 CCL8 ISG15 RSAD2 CXCL8 OAS1Z APOBEC3Z1 LRRC15 OAS1Y HMGA2 CLDN6 OAS1X
GO:0002768	Immune response-regulating cell surface receptor signaling pathway	21 vs. 0 dpi	Pyloric	Yes	0.00292785	12	172	3.64877	CD79A BLK GPR33 CTLA4 CCR7 HHLA2 PIGR CD40 FCRL3 CD79B
GO:0042445	Hormone metabolic process	21 vs. 0 dpi	Pyloric	No	0.00298608	11	147	3.91353	DIO2 SRD5A2 TTR DUOX2 DUOXA2 DUOXA1 DUOX1 CYP26A1 REN ADH1C GHRHR
GO:0060700	Regulation of ribonuclease activity	21 vs. 0 dpi	Pyloric	No	0.00311834	3	6	26.1495	OAS1Z OAS1Y OAS1X
GO:0010817	Regulation of hormone levels	21 vs. 0 dpi	Pyloric	No	0.00330414	17	317	2.80468	IL1B DIO2 SRD5A2 BLK CFTR TTR PLA2G3 IFNG OSM DUOX2 DUOXA2 DUOXA1 DUOX1 CYP26A1 REN ADH1C GHRHR
GO:0008283	Cell population proliferation	21 vs. 0 dpi	Pyloric	No	0.00331681	46	1368	1.75859	CD274 IL1B CSF2 CXCL10 CD79A NTRK1 GATA1 TNFRSF9 TMIGD2 BLK CXCL11 CD180 GLI1 F2 TREM2 EGLN3 NOX5 PTCH1 EREG FRZB ZBTB16 IFNG EAF2 CTLA4 CLEC7A TNFRSF13B WNT10B OSM SLURP1 HHLA2 IL7R ENPP3 MMP9 CD40 SH2D2A DCHS2 OCSTAMP LRG1 TFRC PDCD1LG2 MZB1 FCRL3 HMGA2 GHRHR MMP12 HPSE2
GO:0032963	Collagen metabolic process	21 vs. 0 dpi	Pyloric	No	0.00331681	7	60	6.10156	MMP7 F2 MMP13 MMP9 MMP3 MMP1 MMP12
GO:0002702	Positive regulation of production of molecular mediator of immune response	21 vs. 0 dpi	Pyloric	Yes	0.00332772	8	80	5.2299	IL1B CLEC7A IL13 RSAD2 CD40 KLK7 TFRC MZB1
GO:0050793	Regulation of developmental process	21 vs. 0 dpi	Pyloric	No	0.00332896	55	1735	1.65789	IL1B CSF2 CXCL10 NTRK1 GATA1 CD4 SPTBN4 TMIGD2 GLI1 KRT17 F2 TREM2 TNFRSF11B SOCS3 RHEX GPR171 PTCH1 EREG FRZB ZBTB16 TLL2 PLA2G3 IFNG NCMAP EAF2 CTLA4 ALPK2 CLEC7A ISG15 CD27 SEMA3E WNT10B GDF15 DUOXA1 PEAK3 SIGLEC15 C3 LAMA1 CD101 CHI3L1 CXCL8 TEAD4 IL7R MMP9 CD40 DCSTAMP ASIC2 OCSTAMP LRG1 TFRC LAG3 FCRL3 HMGA2 EGR2 GHRHR
GO:0097529	Myeloid leukocyte migration	21 vs. 0 dpi	Pyloric	Yes	0.00341568	11	150	3.83526	CCL17 CXCL10 S100A9 TREM2 CCL1 CCR7 CCL22 CCR1 CXCL8 CCL3 PRTN3
GO:0050853	B cell receptor signaling pathway	21 vs. 0 dpi	Pyloric	Yes	0.00355025	7	61	6.00153	CD79A BLK CTLA4 FCRL3 CD79B
GO:1990266	Neutrophil migration	21 vs. 0 dpi	Pyloric	Yes	0.00355025	8	81	5.16534	CCL17 S100A9 CCL1 CCR7 CCL22 CXCL8 CCL3 PRTN3
GO:0070665	Positive regulation of leukocyte proliferation	21 vs. 0 dpi	Pyloric	Yes	0.00357211	9	103	4.56982	CD274 IL1B TMIGD2 HHLA2 CD40 OCSTAMP TFRC PDCD1LG2 FCRL3
GO:0002548	Monocyte chemotaxis	21 vs. 0 dpi	Pyloric	Yes	0.00393833	6	44	7.13169	CCL17 CXCL10 CCL1 CCL22 CCR1 CCL3
GO:0048247	Lymphocyte chemotaxis	21 vs. 0 dpi	Pyloric	Yes	0.00393833	6	44	7.13169	CCL17 CXCL10 CXCL11 CCL1 CCL22 CCL3
GO:0070555	Response to interleukin-1	21 vs. 0 dpi	Pyloric	Yes	0.00410072	8	83	5.04087	CCL17 IL1B IL1R2 CCL1 CCL22 CHI3L1 CXCL8 CCL3
GO:0006590	Thyroid hormone generation	21 vs. 0 dpi	Pyloric	No	0.00432085	4	16	13.0748	DUOX2 DUOXA2 DUOXA1 DUOX1
GO:0033003	Regulation of mast cell activation	21 vs. 0 dpi	Pyloric	Yes	0.00436173	5	29	9.01708	BLK ADORA2B PLA2G3 IL13 ENPP3
GO:0050900	Leukocyte migration	21 vs. 0 dpi	Pyloric	Yes	0.00466758	15	268	2.92719	CCL17 CXCL10 CXCL11 S100A9 ITGAL TREM2 CCL1 CCR7 CCL22 CCR1 CXCL8 MMP9 CCL20 CCL3 PRTN3
GO:0034612	Response to tumor necrosis factor	21 vs. 0 dpi	Pyloric	No	0.00479625	11	157	3.66426	CCL17 CCL1 CCL22 CHI3L1 CXCL8 DCSTAMP CCL3 UBD OCSTAMP TNFRSF17
GO:0010310	Regulation of hydrogen peroxide metabolic process	21 vs. 0 dpi	Pyloric	No	0.0048377	3	7	22.4139	DUOXA2 DUOXA1 MMP3
GO:0050792	Regulation of viral process	21 vs. 0 dpi	Pyloric	No	0.0048377	10	132	3.96205	CD4 TRIM15 ISG15 RSAD2 CXCL8 OAS1Z APOBEC3Z1 OAS1Y HMGA2 OAS1X
GO:0050727	Regulation of inflammatory response	21 vs. 0 dpi	Pyloric	Yes	0.00492783	13	212	3.20702	IL1B TREM2 ADORA2B SOCS3 PLA2G3 IFNG CCR7 IL13 OSM DUOXA2 DUOXA1 C3 ENPP3
GO:1903409	Reactive oxygen species biosynthetic process	21 vs. 0 dpi	Pyloric	No	0.00497484	5	30	8.71651	MPO DUOX2 DUOXA2 DUOXA1 DUOX1
GO:0060143	Positive regulation of syncytium formation by plasma membrane fusion	21 vs. 0 dpi	Pyloric	No	0.00531094	4	17	12.3057	TREM2 GDF15 DCSTAMP OCSTAMP
GO:0002824	Positive regulation of adaptive immune response based on somatic recombination of immune receptors built from immunoglobulin superfamily domains	21 vs. 0 dpi	Pyloric	Yes	0.00534491	8	87	4.80911	IL1B FCER2 CD1E RSAD2 C3 CD40 TFRC
GO:0030593	Neutrophil chemotaxis	21 vs. 0 dpi	Pyloric	Yes	0.00534491	7	66	5.54687	CCL17 S100A9 CCL1 CCR7 CCL22 CXCL8 CCL3
GO:0009620	Response to fungus	21 vs. 0 dpi	Pyloric	Yes	0.00570794	5	31	8.43533	MPO S100A12 CLEC7A CLEC6A
GO:0043067	Regulation of programmed cell death	21 vs. 0 dpi	Pyloric	No	0.00610362	36	1017	1.85129	PRF1 ST3GAL1 IL1B CSF2 CXCL10 NTRK1 GATA1 FCER2 BLK SH3RF2 FATE1 TREM2 SOCS3 FRZB LHX3 ZBTB16 PLA2G3 ZBP1 IFNG PLAUR CTLA4 ALPK2 CLEC7A CD27 WNT10B IL13 IL7R IDO1 MMP9 CD40 GZMA ASIC2 UBD TFRC HMGA2
GO:0002821	Positive regulation of adaptive immune response	21 vs. 0 dpi	Pyloric	Yes	0.00647486	8	90	4.6488	IL1B FCER2 CD1E RSAD2 C3 CD40 TFRC
GO:0032069	Regulation of nuclease activity	21 vs. 0 dpi	Pyloric	No	0.00647486	4	18	11.622	GZMA OAS1Z OAS1Y OAS1X
GO:0032615	Interleukin-12 production	21 vs. 0 dpi	Pyloric	Yes	0.00647486	5	32	8.17173	TIGIT IFNG CLEC7A CCR7 CD40
GO:0032655	Regulation of interleukin-12 production	21 vs. 0 dpi	Pyloric	Yes	0.00647486	5	32	8.17173	TIGIT IFNG CLEC7A CCR7 CD40
GO:0072676	Lymphocyte migration	21 vs. 0 dpi	Pyloric	Yes	0.00647486	8	90	4.6488	CCL17 CXCL10 CXCL11 ITGAL CCL1 CCL22 CCL20 CCL3
GO:0012501	Programmed cell death	21 vs. 0 dpi	Pyloric	No	0.00652584	42	1259	1.74469	PRF1 ST3GAL1 IL1B CSF2 CXCL10 NTRK1 GATA1 TNFRSF9 FCER2 BLK SH3RF2 FATE1 TREM2 EGLN3 SOCS3 GZMB TRPC5 UNC5D FRZB LHX3 ZBTB16 PLA2G3 ZBP1 IFNG PLAUR CTLA4 ALPK2 CLEC7A CD27 WNT10B IL13 CHI3L1 IL7R IDO1 MMP9 CD40 GZMA ASIC2 UBD TFRC HMGA2
GO:0002440	Production of molecular mediator of immune response	21 vs. 0 dpi	Pyloric	Yes	0.00667316	10	139	3.76252	IL1B CLEC7A IL13 RSAD2 CD40 BATF KLK7 TFRC MZB1 FCRL3
GO:0002700	Regulation of production of molecular mediator of immune response	21 vs. 0 dpi	Pyloric	Yes	0.00667316	9	114	4.12887	IL1B CLEC7A IL13 RSAD2 CD40 KLK7 TFRC MZB1 FCRL3
GO:0042592	Homeostatic process	21 vs. 0 dpi	Pyloric	No	0.00667316	42	1262	1.74054	IL1B DIO2 CXCL10 IRF4 GATA1 GCGR CXCL11 CFTR SLC24A4 PTGDR F2 TREM2 OXT RHEX NOX5 PTCH1 GPR33 CCL8 ISG15 HK3 CCR7 TNFRSF13B WNT10B IL13 ATP13A4 SLC28A2 SIGLEC15 GCM2 TRPV1 CCR10 CCR1 WNK4 IL7R CD40 DCSTAMP SLC4A9 TFRC HKDC1 GHRHR TNFRSF17 MT1A
GO:0071216	Cellular response to biotic stimulus	21 vs. 0 dpi	Pyloric	No	0.00667316	10	139	3.76252	CD274 IL1B CXCL10 CD180 TREM2 ACOD1 CLEC7A CXCL8 PDCD1LG2 TNIP3
GO:0071674	Mononuclear cell migration	21 vs. 0 dpi	Pyloric	No	0.00667316	10	139	3.76252	CCL17 CXCL10 CXCL11 ITGAL CCL1 CCR7 CCL22 CCR1 CCL20 CCL3
GO:0006568	Tryptophan metabolic process	21 vs. 0 dpi	Pyloric	No	0.00670118	3	8	19.6121	TDO2 KMO IDO1
GO:0006569	Tryptophan catabolic process	21 vs. 0 dpi	Pyloric	No	0.00670118	3	8	19.6121	TDO2 KMO IDO1
GO:0006586	Indolalkylamine metabolic process	21 vs. 0 dpi	Pyloric	No	0.00670118	3	8	19.6121	TDO2 KMO IDO1
GO:0042436	Indole-containing compound catabolic process	21 vs. 0 dpi	Pyloric	No	0.00670118	3	8	19.6121	TDO2 KMO IDO1
GO:0046218	Indolalkylamine catabolic process	21 vs. 0 dpi	Pyloric	No	0.00670118	3	8	19.6121	TDO2 KMO IDO1
GO:0071347	Cellular response to interleukin-1	21 vs. 0 dpi	Pyloric	Yes	0.00695971	7	70	5.2299	CCL17 IL1B IL1R2 CCL1 CCL22 CXCL8 CCL3
GO:0006508	Proteolysis	21 vs. 0 dpi	Pyloric	No	0.00715556	49	1554	1.64907	CAPN6 IL1B MMP7 DPP10 IL1R2 SH3RF2 F2 TREM2 C2 ITIH4 CLCA1 EGLN3 PSMB9 PTCH1 GZMB TLL2 IFNG PLAUR CLEC7A ISG15 CD27 MMP13 WNT10B CAPN14 C1RL C3 CSTB MMP9 CAPN11 TM4SF20 REN GZMA CCL3 UBD KLK7 TFRC CFI MMP3 CLCA2 PRTN3 CFB MMP1 TMPRSS11BNL MMP12
GO:0006820	Anion transport	21 vs. 0 dpi	Pyloric	No	0.00733607	19	412	2.41185	PLA2G2A SLC16A6 SLC13A5 CFTR SLC24A4 SLC1A4 CLCA1 SLC5A8 PLA2G3 BEST4 WNK4 SLC4A9 SLCO5A1 CLCA2 SLC6A12 PLA2G5 SLC7A10
GO:0032496	Response to lipopolysaccharide	21 vs. 0 dpi	Pyloric	No	0.00733607	11	168	3.42434	CD274 IL1B CXCL10 CD180 S100A9 TREM2 ACOD1 CCR7 CXCL8 PDCD1LG2 TNIP3
GO:0042402	Cellular biogenic amine catabolic process	21 vs. 0 dpi	Pyloric	No	0.00734235	4	19	11.0103	DMGDH TDO2 KMO IDO1
GO:0030217	T cell differentiation	21 vs. 0 dpi	Pyloric	Yes	0.00775318	12	197	3.18573	IL1B IRF4 CD4 ZBTB16 IFNG CTLA4 CD27 CCR7 RSAD2 IL7R BATF LAG3
GO:0050671	Positive regulation of lymphocyte proliferation	21 vs. 0 dpi	Pyloric	Yes	0.00792748	8	94	4.45098	CD274 IL1B TMIGD2 HHLA2 CD40 TFRC PDCD1LG2 FCRL3
GO:0043068	Positive regulation of programmed cell death	21 vs. 0 dpi	Pyloric	No	0.00800079	17	350	2.54024	PRF1 FCER2 BLK FRZB ZBTB16 ZBP1 IFNG CTLA4 CLEC7A WNT10B IDO1 MMP9 CD40 GZMA UBD HMGA2
GO:0016032	Viral process	21 vs. 0 dpi	Pyloric	No	0.00815802	14	257	2.84898	CD4 TRIM15 CCL8 ISG15 RSAD2 CXCL8 POU2F3 OAS1Z APOBEC3Z1 LRRC15 OAS1Y HMGA2 CLDN6 OAS1X
GO:0002833	Positive regulation of response to biotic stimulus	21 vs. 0 dpi	Pyloric	No	0.00830889	8	95	4.40413	CD180 TRIM15 ACOD1 EREG ZBP1 KLK7 LAG3 MMP12
GO:0032946	Positive regulation of mononuclear cell proliferation	21 vs. 0 dpi	Pyloric	No	0.00830889	8	95	4.40413	CD274 IL1B TMIGD2 HHLA2 CD40 TFRC PDCD1LG2 FCRL3
GO:0071219	Cellular response to molecule of bacterial origin	21 vs. 0 dpi	Pyloric	Yes	0.00830889	9	119	3.95539	CD274 IL1B CXCL10 CD180 TREM2 ACOD1 CXCL8 PDCD1LG2 TNIP3
GO:0022610	Biological adhesion	21 vs. 0 dpi	Pyloric	No	0.00840528	35	1004	1.82317	CD274 IBSP IL1B GLDN GATA1 CD4 TMIGD2 BLK S100A9 ITGAL UNC5D ZBTB16 TIGIT IFNG PLAUR CTLA4 CD27 SEMA3E CCR7 LAMA1 HHLA2 CXCL8 IL7R CDH26 ICOS DCHS2 TFRC PDCD1LG2 LAG3 CDH18 LRRC15 CLDN6 MMP12 CLDN2
GO:0009310	Amine catabolic process	21 vs. 0 dpi	Pyloric	No	0.00856887	4	20	10.4598	DMGDH TDO2 KMO IDO1
GO:0030155	Regulation of cell adhesion	21 vs. 0 dpi	Pyloric	No	0.00856887	22	522	2.20417	CD274 IBSP IL1B TMIGD2 BLK ZBTB16 TIGIT IFNG PLAUR CTLA4 CD27 SEMA3E CCR7 LAMA1 HHLA2 CXCL8 IL7R ICOS TFRC PDCD1LG2 LAG3 MMP12
GO:0043304	Regulation of mast cell degranulation	21 vs. 0 dpi	Pyloric	Yes	0.00856887	4	20	10.4598	BLK ADORA2B PLA2G3 IL13
GO:0002886	Regulation of myeloid leukocyte mediated immunity	21 vs. 0 dpi	Pyloric	Yes	0.00859995	5	35	7.47129	BLK ADORA2B PLA2G3 IL13 C3
GO:0033008	Positive regulation of mast cell activation involved in immune response	21 vs. 0 dpi	Pyloric	Yes	0.0090295	3	9	17.433	ADORA2B PLA2G3 IL13
GO:0043306	Positive regulation of mast cell degranulation	21 vs. 0 dpi	Pyloric	Yes	0.0090295	3	9	17.433	ADORA2B PLA2G3 IL13
GO:0008284	Positive regulation of cell population proliferation	21 vs. 0 dpi	Pyloric	No	0.00903131	25	632	2.06879	CD274 IL1B CSF2 GATA1 TMIGD2 GLI1 F2 EREG CLEC7A WNT10B OSM HHLA2 IL7R MMP9 CD40 OCSTAMP LRG1 TFRC PDCD1LG2 MZB1 FCRL3 HMGA2 GHRHR MMP12 HPSE2
GO:0006811	Ion transport	21 vs. 0 dpi	Pyloric	No	0.00930804	42	1291	1.70144	SLC6A7 CXCL10 PLA2G2A SLC16A6 CD4 SYT12 GSG1L SLC13A5 SPTBN4 DPP10 CXCL11 CALHM6 CFTR SLC24A4 F2 TREM2 SLC1A4 CLCA1 NOX5 TRPC5 SLC5A8 PLA2G3 CCL8 BEST4 CACNA1F ATP13A4 TRPV1 WNK4 KCNJ12 TCN1 MMP9 SLC4A9 ASIC2 TFRC SLCO5A1 CLCA2 SLC6A12 PLA2G5 FCRL3 SLC7A10
GO:0071466	Cellular response to xenobiotic stimulus	21 vs. 0 dpi	Pyloric	No	0.00933055	6	54	5.811	FMO2 S100A12 CYP26A1 CYP2C19 HMGA2
[truncated: 123 more rows]
