# Supplementary material for: Transcriptional Profiling of Abomasal Mucosa from Young Calves Experimentally Infected with Ostertagia ostertagi
Source: Int J Mol Sci. 2025 Mar 4;26(5):2264. doi: 10.3390/ijms26052264 (PMC11900041; doi:10.3390/ijms26052264)
Supplement: Supplementary file 1 [file ijms-26-02264-s001.zip › Sup-Table S7.xlsx]

## Sheet: TableS7
Pathway	Time point comparison	Tissue	Enrichment FDR	n of Genes	Pathway Genes	Fold Enrichment	Genes
Cytokine-cytokine receptor interaction	3-5 vs. 0 dpi	Fundic	5.04e-07	14	289	7.84452	CCL17 IL1B CXCL11 IL1R2 TNFRSF11B IL1A OSM CCL22 CXCL8 IL13RA2 PRLR CXCR2
Rheumatoid arthritis	3-5 vs. 0 dpi	Fundic	1.29e-05	8	98	13.219	IL1B IL1A CXCL8 MMP3 BOLA-DQA5 MMP1
IL-17 signaling pathway	3-5 vs. 0 dpi	Fundic	7.24e-05	7	90	12.5948	IL1B MMP13 CXCL8 MMP9 MMP3 MMP1
Viral protein interaction with cytokine and cytokine receptor	3-5 vs. 0 dpi	Fundic	0.000817127	6	91	10.6769	CCL17 CXCL11 CCL22 CXCL8 CXCR2
Hematopoietic cell lineage	3-5 vs. 0 dpi	Fundic	0.0011818	6	101	9.6198	IL1B IL1R2 IL1A BOLA-DQA5
Amoebiasis	3-5 vs. 0 dpi	Fundic	0.00122565	6	105	9.25333	IL1B C8B IL1R2 CXCL8
Phagosome	3-5 vs. 0 dpi	Fundic	0.00135375	7	160	7.08458	CL46 C3 FCGR2B FCGR2A BOLA-DQA5 CL43
Pertussis	3-5 vs. 0 dpi	Fundic	0.00159048	5	72	11.2454	IL1B C4BPA IL1A C3 CXCL8
Osteoclast differentiation	3-5 vs. 0 dpi	Fundic	0.00161237	6	123	7.89919	IL1B TNFRSF11B SOCS3 IL1A FCGR2B FCGR2A
Leishmaniasis	3-5 vs. 0 dpi	Fundic	0.00161237	5	75	10.7956	IL1B IL1A C3 FCGR2A BOLA-DQA5
Bladder cancer	3-5 vs. 0 dpi	Fundic	0.00161237	4	40	16.1933	CXCL8 MMP9 MMP1
Coronavirus disease	3-5 vs. 0 dpi	Fundic	0.00164514	8	244	5.30929	IL1B C8B C3 CXCL8 MMP3 CFB MMP1
Arachidonic acid metabolism	3-5 vs. 0 dpi	Fundic	0.00164514	5	79	10.2489	PLA2G3 PLA2G5 PLA2G2D1
Complement and coagulation cascades	3-5 vs. 0 dpi	Fundic	0.0016871	5	82	9.87398	C8B KNG1 C4BPA C3 CFB
Lipid and atherosclerosis	3-5 vs. 0 dpi	Fundic	0.00354666	7	216	5.24784	IL1B CXCL8 MMP9 MMP3 MMP1
Pancreatic secretion	3-5 vs. 0 dpi	Fundic	0.00354666	5	100	8.09667	CLCA1 PLA2G3 CLCA3 PLA2G5 PLA2G2D1
Staphylococcus aureus infection	3-5 vs. 0 dpi	Fundic	0.00354666	5	98	8.2619	C3 FCGR2B FCGR2A BOLA-DQA5 CFB
Alpha-Linolenic acid metabolism	3-5 vs. 0 dpi	Fundic	0.00455695	3	26	18.6846	PLA2G3 PLA2G5 PLA2G2D1
Chagas disease	3-5 vs. 0 dpi	Fundic	0.00506298	5	111	7.29429	IL1B KNG1 C3 CXCL8
Renin secretion	3-5 vs. 0 dpi	Fundic	0.00669783	4	69	9.38744	CLCA1 ADORA1 CLCA3 EDN2
Tuberculosis	3-5 vs. 0 dpi	Fundic	0.00686612	6	182	5.33846	IL1B IL1A C3 FCGR2B FCGR2A BOLA-DQA5
Chemokine signaling pathway	3-5 vs. 0 dpi	Fundic	0.0073325	6	186	5.22366	CCL17 CXCL11 CCL22 CXCL8 CXCR2
Linoleic acid metabolism	3-5 vs. 0 dpi	Fundic	0.0118227	3	39	12.4564	PLA2G3 PLA2G5 PLA2G2D1
Toll-like receptor signaling pathway	3-5 vs. 0 dpi	Fundic	0.0209089	4	101	6.4132	IL1B CXCL11 CXCL8
Ether lipid metabolism	3-5 vs. 0 dpi	Fundic	0.0209089	3	49	9.91429	PLA2G3 PLA2G5 PLA2G2D1
Fat digestion and absorption	3-5 vs. 0 dpi	Fundic	0.0209089	3	49	9.91429	PLA2G3 PLA2G5 PLA2G2D1
ABC transporters	3-5 vs. 0 dpi	Fundic	0.021746	3	51	9.52549	ABCB4 ABCB11
Influenza A	3-5 vs. 0 dpi	Fundic	0.0223966	5	170	4.76275	IL1B SOCS3 IL1A CXCL8 BOLA-DQA5
Type I diabetes mellitus	3-5 vs. 0 dpi	Fundic	0.0237929	3	54	8.9963	IL1B IL1A BOLA-DQA5
Legionellosis	3-5 vs. 0 dpi	Fundic	0.024653	3	56	8.675	IL1B C3 CXCL8
Graft-versus-host disease	3-5 vs. 0 dpi	Fundic	0.024653	3	56	8.675	IL1B IL1A BOLA-DQA5
Transcriptional misregulation in cancer	3-5 vs. 0 dpi	Fundic	0.0294311	5	188	4.30674	CEBPE IL1R2 CXCL8 MMP9 MMP3
TNF signaling pathway	3-5 vs. 0 dpi	Fundic	0.0294311	4	119	5.44314	IL1B SOCS3 MMP9 MMP3
Relaxin signaling pathway	3-5 vs. 0 dpi	Fundic	0.0358037	4	127	5.10026	MMP13 MMP9 MMP1
Inflammatory bowel disease	3-5 vs. 0 dpi	Fundic	0.0389441	3	69	7.04058	IL1B IL1A BOLA-DQA5
Steroid hormone biosynthesis	3-5 vs. 0 dpi	Fundic	0.0413771	3	72	6.74722	SULT1E1
Thyroid hormone synthesis	3-5 vs. 0 dpi	Fundic	0.0413771	3	72	6.74722	DUOX2 DUOXA2 DUOX1
Fluid shear stress and atherosclerosis	3-5 vs. 0 dpi	Fundic	0.0414834	4	138	4.69372	IL1B IL1R2 IL1A MMP9
Vascular smooth muscle contraction	3-5 vs. 0 dpi	Fundic	0.0414834	4	137	4.72798	PLA2G3 EDN2 PLA2G5 PLA2G2D1
CAMP signaling pathway	3-5 vs. 0 dpi	Fundic	0.045249	5	220	3.6803	GCG ADORA1 EDN2
Cytokine-cytokine receptor interaction	7-9 vs. 0 dpi	Fundic	3.13e-10	29	289	4.9856	IL5RA IL22RA1 CCL17 IL1B CCR3 CSF2 CXCL10 TNFRSF9 CXCL11 IL1R2 CCL1 XCL1 IL1A CCL8 TNFRSF18 IL4 OSM BMP3 CCL22 CXCL8 IL13RA2 CCL3 CCL4 CXCR1 CXCR2 CXCL9
Viral protein interaction with cytokine and cytokine receptor	7-9 vs. 0 dpi	Fundic	3.77e-10	17	91	9.28164	IL22RA1 CCL17 CCR3 CXCL10 CXCL11 CCL1 XCL1 CCL8 CCL22 CXCL8 CCL3 CCL4 CXCR1 CXCR2 CXCL9
IL-17 signaling pathway	7-9 vs. 0 dpi	Fundic	2.39e-06	13	90	7.17659	IL1B CSF2 CXCL10 FOSL1 S100A9 MMP13 IL4 CXCL8 MMP9 EBD MMP3 MMP1
Chemokine signaling pathway	7-9 vs. 0 dpi	Fundic	2.66e-06	18	186	4.80814	CCL17 CCR3 CXCL10 CXCL11 CCL1 GNAQ XCL1 CCL8 CCL22 CXCL8 CCL3 CCL4 CXCR1 GNG13 CXCR2 CXCL9
Rheumatoid arthritis	7-9 vs. 0 dpi	Fundic	4.06e-06	13	98	6.59075	CTSL IL1B CSF2 IL1A CTLA4 CXCL8 CCL3 MMP3 BOLA-DQA5 MMP1
Hematopoietic cell lineage	7-9 vs. 0 dpi	Fundic	3.59e-05	12	101	5.90306	IL5RA IL1B CSF2 FCER2 IL1R2 CD1E IL1A IL4 BOLA-DQA5
Graft-versus-host disease	7-9 vs. 0 dpi	Fundic	5.59e-05	9	56	7.98494	IL1B IL1A KIR3DS1 BOLA-DQA5 GZMB
Staphylococcus aureus infection	7-9 vs. 0 dpi	Fundic	0.000134687	11	98	5.57679	C2 C3 FCGR2B EBD CFI FCGR2A BOLA-DQA5 KRT23 CFB KRT9
Type I diabetes mellitus	7-9 vs. 0 dpi	Fundic	0.000310306	8	54	7.36061	IL1B IL1A BOLA-DQA5 GZMB
Autoimmune thyroid disease	7-9 vs. 0 dpi	Fundic	0.000479599	8	58	6.85298	CTLA4 IL4 BOLA-DQA5 GZMB
Transcriptional misregulation in cancer	7-9 vs. 0 dpi	Fundic	0.000588976	14	188	3.69988	CSF2 CEBPE IL1R2 ZBTB16 MPO CXCL8 MMP9 SPI1 MMP3 SIX4 GZMB
Arachidonic acid metabolism	7-9 vs. 0 dpi	Fundic	0.000588976	9	79	5.66021	PLA2G3 PTGES ALOX5 ALOX12 AKR1C3 PLA2G5 PLA2G2D4 PLA2G2D1
Pancreatic secretion	7-9 vs. 0 dpi	Fundic	0.000623818	10	100	4.96841	PNLIPRP2 CCKAR CLCA1 GNAQ PLA2G3 CPA3 PLA2G5 PLA2G2D4 PLA2G2D1
Amoebiasis	7-9 vs. 0 dpi	Fundic	0.000883014	10	105	4.73182	IL1B CSF2 C8B IL1R2 CD1E GNAQ CXCL8 COL4A3
Allograft rejection	7-9 vs. 0 dpi	Fundic	0.000961655	7	50	6.95577	IL4 BOLA-DQA5 GZMB
Toll-like receptor signaling pathway	7-9 vs. 0 dpi	Fundic	0.00303835	9	101	4.4273	IL1B CXCL10 CXCL11 TLR9 CXCL8 CCL3 CCL4 CXCL9
Complement and coagulation cascades	7-9 vs. 0 dpi	Fundic	0.00344648	8	82	4.84723	C8B KNG1 C2 PROCR C4BPA C3 CFI CFB
Cell adhesion molecules	7-9 vs. 0 dpi	Fundic	0.00350992	11	152	3.59556	CTLA4 NTNG1 ICOS SPN PDCD1LG2 MPZ BOLA-DQA5 MADCAM1 NEGR1 CLDN2
Phagosome	7-9 vs. 0 dpi	Fundic	0.00516453	11	160	3.41578	CTSL CL46 MPO CLEC7A C3 FCGR2B FCGR2A BOLA-DQA5 CL43
Serotonergic synapse	7-9 vs. 0 dpi	Fundic	0.00648939	9	116	3.8548	GNAQ GABRB3 HTR3C ALOX5 ALOX12 KCND2 GNG13
Intestinal immune network for IgA production	7-9 vs. 0 dpi	Fundic	0.00796494	6	54	5.52045	IL4 PIGR ICOS BOLA-DQA5 MADCAM1
Leishmaniasis	7-9 vs. 0 dpi	Fundic	0.0081008	7	75	4.63718	IL1B IL1A IL4 C3 FCGR2A BOLA-DQA5
Osteoclast differentiation	7-9 vs. 0 dpi	Fundic	0.0086674	9	123	3.63542	IL1B SOCS1 FOSL1 TREM2 SOCS3 IL1A SPI1 FCGR2B FCGR2A
African trypanosomiasis	7-9 vs. 0 dpi	Fundic	0.0101121	5	39	6.36976	IL1B KNG1 GNAQ TLR9 IDO1
Alpha-Linolenic acid metabolism	7-9 vs. 0 dpi	Fundic	0.0156581	4	26	7.64371	PLA2G3 PLA2G5 PLA2G2D4 PLA2G2D1
Chagas disease	7-9 vs. 0 dpi	Fundic	0.0162351	8	111	3.58084	IL1B KNG1 GNAQ C3 TLR9 CXCL8 CCL3
Fat digestion and absorption	7-9 vs. 0 dpi	Fundic	0.0245005	5	49	5.06981	PNLIPRP2 PLA2G3 PLA2G5 PLA2G2D4 PLA2G2D1
Pertussis	7-9 vs. 0 dpi	Fundic	0.0261049	6	72	4.14034	IL1B C2 C4BPA IL1A C3 CXCL8
Taste transduction	7-9 vs. 0 dpi	Fundic	0.0299958	6	75	3.97473	P2RX3 SCN9A HTR3C GNG13 TRPM5
Asthma	7-9 vs. 0 dpi	Fundic	0.0337225	4	34	5.84519	FCER1A IL4 BOLA-DQA5
Rheumatoid arthritis	10 vs. 0 dpi	Fundic	4.44e-08	15	98	8.64618	CTSL IL1B CSF2 TNFSF11 IL1A CTLA4 BLA-DQB CXCL8 ATP6V1G3 CCL3 MMP3 MMP1
Cytokine-cytokine receptor interaction	10 vs. 0 dpi	Fundic	4.9e-08	24	289	4.69108	CCL17 IL1B CSF2 TNFRSF9 CXCL11 IL1R2 IL10 TNFRSF11B TNFSF11 IL1A CCL8 AMH OSM CCL22 TNFSF15 CXCL8 CCL3 CXCR1 CXCR2 CXCL9 CCL26 IL26
Viral protein interaction with cytokine and cytokine receptor	10 vs. 0 dpi	Fundic	5.79e-07	13	91	8.06977	CCL17 CXCL11 IL10 CCL8 CCL22 CXCL8 CCL3 CXCR1 CXCR2 CXCL9 CCL26
Hematopoietic cell lineage	10 vs. 0 dpi	Fundic	1.58e-06	13	101	7.27078	IL1B CSF2 IL1R2 ITGA4 CD1E IL1A GP5 ITGA2 BLA-DQB CD1D ITGAM
Complement and coagulation cascades	10 vs. 0 dpi	Fundic	9.71e-06	11	82	7.57771	C8B KNG1 C2 PROCR C4BPA C3 F5 CFI CFHR5 CFB ITGAM
Coronavirus disease	10 vs. 0 dpi	Fundic	1.3e-05	18	244	4.16717	IL1B CSF2 C8B C2 IFIH1 MX2 OAS2 ISG15 C3 CXCL8 MX1 OAS1Z MMP3 OAS1Y CFB MMP1 OAS1X
Amoebiasis	10 vs. 0 dpi	Fundic	1.3e-05	12	105	6.45581	IL1B CSF2 C8B IL1R2 IL10 FN1 CD1E CXCL8 CD1D ITGAM
Phagosome	10 vs. 0 dpi	Fundic	3e-05	14	160	4.94273	CTSL CL46 CLEC7A C3 ITGA2 BLA-DQB ATP6V1G3 FCAR FCGR2B MRC1 FCGR2A ITGAM CL43
Staphylococcus aureus infection	10 vs. 0 dpi	Fundic	3.35e-05	11	98	6.34053	IL10 C2 C3 BLA-DQB FCAR FCGR2B CFI FCGR2A KRT23 CFB ITGAM
Pancreatic secretion	10 vs. 0 dpi	Fundic	3.7e-05	11	100	6.21372	CFTR CLCA1 CTRB1 PLA2G3 CLCA3 PLA2G1B CLCA2 PLA2G5 PLA2G2F
Influenza A	10 vs. 0 dpi	Fundic	0.000232758	13	170	4.3197	IL1B IFIH1 SOCS3 MX2 IL1A OAS2 RSAD2 BLA-DQB CXCL8 MX1 OAS1Z OAS1Y OAS1X
IL-17 signaling pathway	10 vs. 0 dpi	Fundic	0.000595395	9	90	5.64884	IL1B CSF2 FOSL1 MMP13 CXCL8 MMP9 MMP3 MMP1
Pertussis	10 vs. 0 dpi	Fundic	0.000707212	8	72	6.27649	IL1B IL10 C2 C4BPA IL1A C3 CXCL8 ITGAM
Measles	10 vs. 0 dpi	Fundic	0.000766689	11	142	4.37586	IL1B TP73 IFIH1 MX2 IL1A OAS2 FCGR2B MX1 OAS1Z OAS1Y OAS1X
Leishmaniasis	10 vs. 0 dpi	Fundic	0.000825035	8	75	6.02543	IL1B IL10 ITGA4 IL1A C3 BLA-DQB FCGR2A ITGAM
Hepatitis C	10 vs. 0 dpi	Fundic	0.0014834	11	155	4.00885	CLDN10 SOCS3 MX2 CLDN1 OAS2 RSAD2 MX1 OAS1Z OAS1Y OAS1X CLDN2
Chemokine signaling pathway	10 vs. 0 dpi	Fundic	0.00170191	12	186	3.64441	CCL17 CXCL11 CCL8 CCL22 CXCL8 CCL3 CXCR1 CXCR2 CXCL9 CCL26
Fat digestion and absorption	10 vs. 0 dpi	Fundic	0.0027815	6	49	6.91694	APOB PLA2G3 ABCG8 PLA2G1B PLA2G5 PLA2G2F
NOD-like receptor signaling pathway	10 vs. 0 dpi	Fundic	0.00344564	11	174	3.5711	IL1B NAIP OAS2 CXCL8 OAS1Z NLRP12 OAS1Y OAS1X
Osteoclast differentiation	10 vs. 0 dpi	Fundic	0.00399424	9	123	4.1333	IL1B FOSL1 TNFRSF11B SOCS3 TNFSF11 IL1A FCGR2B FCGR2A
ECM-receptor interaction	10 vs. 0 dpi	Fundic	0.0059203	7	80	4.94273	TNC FN1 ITGA11 ITGA4 GP5 DMP1 ITGA2
Chagas disease	10 vs. 0 dpi	Fundic	0.00848701	8	111	4.07123	IL1B KNG1 IL10 C3 CXCL8 CCL3
Alpha-Linolenic acid metabolism	10 vs. 0 dpi	Fundic	0.0106192	4	26	8.69052	PLA2G3 PLA2G1B PLA2G5 PLA2G2F
Tuberculosis	10 vs. 0 dpi	Fundic	0.0149272	10	182	3.10376	IL1B IL10 IL1A CLEC7A C3 BLA-DQB FCGR2B MRC1 FCGR2A ITGAM
Toll-like receptor signaling pathway	10 vs. 0 dpi	Fundic	0.0188826	7	101	3.91504	IL1B CXCL11 CXCL8 CCL3 CXCL9
Arachidonic acid metabolism	10 vs. 0 dpi	Fundic	0.0236516	6	79	4.29026	PLA2G3 ALOX12 PLA2G1B PLA2G5 PLA2G2F
Legionellosis	10 vs. 0 dpi	Fundic	0.0253568	5	56	5.0436	IL1B NAIP C3 CXCL8 ITGAM
Autoimmune thyroid disease	10 vs. 0 dpi	Fundic	0.0285372	5	58	4.86969	IL10 CTLA4 TSHR BLA-DQB
Linoleic acid metabolism	10 vs. 0 dpi	Fundic	0.0350568	4	39	5.79368	PLA2G3 PLA2G1B PLA2G5 PLA2G2F
African trypanosomiasis	10 vs. 0 dpi	Fundic	0.0350568	4	39	5.79368	IL1B KNG1 IL10 IDO1
Bladder cancer	10 vs. 0 dpi	Fundic	0.037253	4	40	5.64884	CXCL8 MMP9 MMP1
Renin secretion	10 vs. 0 dpi	Fundic	0.0481714	5	69	4.09336	CLCA1 CLCA3 ADCYAP1 CLCA2
Cytokine-cytokine receptor interaction	21 vs. 0 dpi	Fundic	3.67e-17	51	289	4.49106	IL5RA GDF10 CCL17 IL1B CCR3 CSF2 TNFRSF9 MPL CXCL11 IL1R2 IL10 TNFRSF11B LIF CCR5 CCL1 TNFSF11 CSF2RB IL1A IL12RB1 TNFRSF12A IFNG CCR2 CD27 AMH TNFRSF13B TNFRSF18 IL13 OSM IL17F CCL22 TNFSF15 IL6R IL1RL1 CCR1 CXCL8 IL7R XCR1 IL13RA2 IL2RA CCL3 CCL4 TNFSF8 CXCR1 CCR4 CXCR2 TNFRSF17 IL26
Hematopoietic cell lineage	21 vs. 0 dpi	Fundic	8.63e-10	23	101	5.7954	IL5RA IL1B CSF2 KIT FCER2 IL1R2 CD8B ITGA4 CD1E IL1A GP5 IL6R ITGA2 BLA-DQB IL7R IL2RA CD1B5 ITGAM
Viral protein interaction with cytokine and cytokine receptor	21 vs. 0 dpi	Fundic	3.64e-09	21	91	5.87293	CCL17 CCR3 CXCL11 IL10 CCR5 CCL1 CCR2 CCL22 IL6R CCR1 CXCL8 XCR1 IL2RA CCL3 CCL4 CXCR1 CCR4 CXCR2
Rheumatoid arthritis	21 vs. 0 dpi	Fundic	8.21e-08	20	98	5.19375	CTSL IL1B CSF2 ATP6V0A4 TNFSF11 IL1A IFNG CTLA4 BLA-DQB CXCL8 ATP6V1G3 CCL3 MMP3 MMP1
Complement and coagulation cascades	21 vs. 0 dpi	Fundic	8.96e-07	17	82	5.27609	FGA C8B PROC KNG1 PLAU C2 PROCR C4BPA SERPINE1 C3 F5 SERPINB2 CFI CFHR5 CFB ITGAM
Autoimmune thyroid disease	21 vs. 0 dpi	Fundic	1.79e-06	14	58	6.14295	PRF1 IL10 TG GZMB CTLA4 TSHR BLA-DQB
Amoebiasis	21 vs. 0 dpi	Fundic	5.38e-06	18	105	4.36275	IL1B CSF2 C8B IL1R2 IL10 NOS2 FN1 CD1E IFNG LAMC3 CXCL8 GNA15 CD1B5 ITGAM
Staphylococcus aureus infection	21 vs. 0 dpi	Fundic	8.77e-06	17	98	4.41468	IL10 KRT17 C2 C3 BLA-DQB FCAR FCGR2B EBD CFI FCGR2A KRT23 CFB KRT9 ITGAM
Chemokine signaling pathway	21 vs. 0 dpi	Fundic	1e-05	24	186	3.28379	CCL17 CCR3 CXCL11 CCR5 CCL1 FGR CCR2 DOCK2 CCL22 CCR1 CXCL8 GRK1 XCR1 PIK3CG CCL3 CCL4 CXCR1 GNG13 CCR4 CXCR2 VAV1
Allograft rejection	21 vs. 0 dpi	Fundic	1.08e-05	12	50	6.10785	PRF1 IL10 GZMB IFNG BLA-DQB
Intestinal immune network for IgA production	21 vs. 0 dpi	Fundic	2.4e-05	12	54	5.65541	IL10 ITGA4 TNFRSF13B ITGB7 BLA-DQB PIGR ICOS MADCAM1 TNFRSF17
Phagosome	21 vs. 0 dpi	Fundic	3.05e-05	21	160	3.34023	CTSL ATP6V0A4 OLR1 CL46 MPO CLEC7A C3 ITGA2 BLA-DQB ATP6V1G3 CYBB FCAR FCGR2B MRC1 FCGR2A ITGAM CL43
Leishmaniasis	21 vs. 0 dpi	Fundic	0.000123389	13	75	4.41122	IL1B IL10 NOS2 ITGA4 IL1A IFNG C3 BLA-DQB CYBB FCGR2A ITGAM
Type I diabetes mellitus	21 vs. 0 dpi	Fundic	0.000123389	11	54	5.18413	PRF1 IL1B GZMB IL1A IFNG BLA-DQB
Cell adhesion molecules	21 vs. 0 dpi	Fundic	0.000149051	19	152	3.18117	CD274 LRRC4B CD8B ITGA4 CLDN1 CTLA4 VTCN1 ITGB7 BLA-DQB ICOS CLDN4 SPN PDCD1LG2 MPZ MADCAM1 CLDN6 ITGAM CLDN2
Graft-versus-host disease	21 vs. 0 dpi	Fundic	0.000157646	11	56	4.99898	PRF1 IL1B GZMB IL1A IFNG BLA-DQB
IL-17 signaling pathway	21 vs. 0 dpi	Fundic	0.000165478	14	90	3.95879	IL1B CSF2 FOSL1 S100A9 IFNG MMP13 IL13 IL17F CXCL8 MMP9 EBD MMP3 MMP1
Asthma	21 vs. 0 dpi	Fundic	0.000538072	8	34	5.98808	IL10 FCER1A IL13 BLA-DQB MS4A2
African trypanosomiasis	21 vs. 0 dpi	Fundic	0.00146261	8	39	5.22038	IL1B KNG1 IL10 IFNG TLR9 IDO1
Dilated cardiomyopathy	21 vs. 0 dpi	Fundic	0.00296578	12	93	3.28379	TNNI3 CACNG7 ITGA11 ITGB6 ITGA4 MYH7 CACNA1F ITGB7 ITGA2 CACNG6
ECM-receptor interaction	21 vs. 0 dpi	Fundic	0.00296578	11	80	3.49929	IBSP TNC SPP1 FN1 ITGA11 ITGB6 ITGA4 GP5 LAMC3 ITGB7 ITGA2
Fc epsilon RI signaling pathway	21 vs. 0 dpi	Fundic	0.00296578	10	67	3.79841	CSF2 FCER1A ALOX5AP IL13 BTK MS4A2 ALOX5 VAV1
Drug metabolism	21 vs. 0 dpi	Fundic	0.00445308	10	72	3.53463	UPB1 UPP1 GSTT2 MPO UGT1A6 GSTA3 GSTA5 GSTT1 CDA
Pancreatic secretion	21 vs. 0 dpi	Fundic	0.00475148	12	100	3.05392	PLA2G2A CCKAR CFTR CLCA1 CTRB1 PLA2G3 CPA3 CLCA3 PLA2G1B CLCA2 PLA2G5
Chemical carcinogenesis	21 vs. 0 dpi	Fundic	0.00490307	9	61	3.75482	CYP1A1 GSTT2 CYP1B1 UGT1A6 MGC127133 GSTA3 GSTA5 GSTT1
Primary immunodeficiency	21 vs. 0 dpi	Fundic	0.00492518	7	38	4.68804	CD8B TNFRSF13B BTK IL7R ICOS
Hypertrophic cardiomyopathy	21 vs. 0 dpi	Fundic	0.00495583	11	88	3.18117	TNNI3 CACNG7 ITGA11 ITGB6 ITGA4 MYH7 PRKAG3 CACNA1F ITGB7 ITGA2 CACNG6
Metabolism of xenobiotics by cytochrome P450	21 vs. 0 dpi	Fundic	0.00495583	9	62	3.69426	CYP1A1 GSTT2 CYP1B1 UGT1A6 MGC127133 GSTA3 GSTA5 GSTT1
Pantothenate and CoA biosynthesis	21 vs. 0 dpi	Fundic	0.00631896	5	20	6.36234	UPB1 BCAT2 BCAT1 VNN2 ENPP3
Arachidonic acid metabolism	21 vs. 0 dpi	Fundic	0.00724772	10	79	3.22144	PLA2G2A PLA2G3 ALOX15 ALOX5 AKR1C3 PLA2G1B MGC127133 PLA2G5
Inflammatory bowel disease	21 vs. 0 dpi	Fundic	0.00981461	9	69	3.31948	IL1B IL10 IL1A IL12RB1 IFNG IL13 IL17F BLA-DQB
Pertussis	21 vs. 0 dpi	Fundic	0.0123949	9	72	3.18117	IL1B IL10 NOS2 C2 C4BPA IL1A C3 CXCL8 ITGAM
Tryptophan metabolism	21 vs. 0 dpi	Fundic	0.0137536	7	47	3.79033	CYP1A1 IL4I1 ALDH8A1 CYP1B1 IDO1 AOX2 AOX4
Arrhythmogenic right ventricular cardiomyopathy	21 vs. 0 dpi	Fundic	0.0157802	9	75	3.05392	CACNG7 ITGA11 ITGB6 ITGA4 CACNA1F ITGB7 ITGA2 CACNG6 CTNNA3
Fat digestion and absorption	21 vs. 0 dpi	Fundic	0.0164806	7	49	3.63562	PLA2G2A APOB PLA2G3 APOA4 PLA2G1B PLA2G5 NPC1L1
Linoleic acid metabolism	21 vs. 0 dpi	Fundic	0.0210406	6	39	3.91529	PLA2G2A PLA2G3 ALOX15 PLA2G1B PLA2G5
Valine, leucine and isoleucine biosynthesis	21 vs. 0 dpi	Fundic	0.042523	2	4	12.7247	BCAT1 SDS
Cytokine-cytokine receptor interaction	3-5 vs. 0 dpi	Pyloric	2.23e-25	34	289	12.6694	LTA CCL17 IL1B CXCL10 CXCL11 IL1R2 IL10 TNFRSF11B CXCL13 CCL1 TNFSF13B IFNG CCL19 CCL8 LEP CCR7 IL13 OSM BMP3 CCL22 CCR10 IL21R IL13RA2 CD40 CCL4 TNFRSF13C CXCR2 CXCR5 CXCL9 CCL26 IL26 CCL5
Viral protein interaction with cytokine and cytokine receptor	3-5 vs. 0 dpi	Pyloric	2.66e-17	18	91	21.3013	LTA CCL17 CXCL10 CXCL11 IL10 CXCL13 CCL1 CCL19 CCL8 CCR7 CCL22 CCR10 CCL4 CXCR2 CXCR5 CXCL9 CCL26 CCL5
Chemokine signaling pathway	3-5 vs. 0 dpi	Pyloric	1.18e-09	16	186	9.26363	CCL17 CXCL10 CXCL11 CXCL13 CCL1 CCL19 CCL8 CCR7 CCL22 CCR10 CCL4 CXCR2 CXCR5 CXCL9 CCL26 CCL5
Allograft rejection	3-5 vs. 0 dpi	Pyloric	1.18e-09	10	50	21.5379	BOLA-DYA IL10 GZMB IFNG CD40
Hematopoietic cell lineage	3-5 vs. 0 dpi	Pyloric	5.7e-09	12	101	12.7948	IL1B BOLA-DYA FCER2 IL1R2 CD8B CD1E CD8A CD19
Intestinal immune network for IgA production	3-5 vs. 0 dpi	Pyloric	3.78e-08	9	54	17.9483	BOLA-DYA IL10 TNFSF13B CCR10 PIGR CD40 TNFRSF13C
Type I diabetes mellitus	3-5 vs. 0 dpi	Pyloric	3.78e-08	9	54	17.9483	LTA IL1B BOLA-DYA GZMB IFNG
Autoimmune thyroid disease	3-5 vs. 0 dpi	Pyloric	6.41e-08	9	58	16.7105	BOLA-DYA IL10 GZMB CD40
Graft-versus-host disease	3-5 vs. 0 dpi	Pyloric	8.61e-07	8	56	15.3842	IL1B BOLA-DYA GZMB IFNG
Linoleic acid metabolism	3-5 vs. 0 dpi	Pyloric	1.07e-06	7	39	19.3289	PLA2G2A PLA2G3 CYP2C19 PLA2G5 CYP3A5 PLA2G2D1
NF-kappa B signaling pathway	3-5 vs. 0 dpi	Pyloric	8.92e-06	9	105	9.23054	LTA IL1B TNFSF13B CCL19 CD40 CCL4 TNFRSF13C
Asthma	3-5 vs. 0 dpi	Pyloric	8.92e-06	6	34	19.0041	BOLA-DYA IL10 IL13 CD40
Primary immunodeficiency	3-5 vs. 0 dpi	Pyloric	1.64e-05	6	38	17.0036	CD8B CD40 CD8A TNFRSF13C CD19
Transcriptional misregulation in cancer	3-5 vs. 0 dpi	Pyloric	1.84e-05	11	188	6.30099	IL1R2 GZMB ZBTB16 MPO PAX5 CD40
Inflammatory bowel disease	3-5 vs. 0 dpi	Pyloric	3.94e-05	7	69	10.925	IL1B BOLA-DYA IL10 IFNG IL13 IL21R
JAK-STAT signaling pathway	3-5 vs. 0 dpi	Pyloric	4.88e-05	10	171	6.29764	SOCS1 IL10 IFNG LEP IL13 OSM IL21R IL13RA2 AOX2
Amoebiasis	3-5 vs. 0 dpi	Pyloric	6.07e-05	8	105	8.20493	IL1B IL1R2 IL10 CD1E IFNG
African trypanosomiasis	3-5 vs. 0 dpi	Pyloric	0.000269954	5	39	13.8064	IL1B IL10 IFNG IDO1
Rheumatoid arthritis	3-5 vs. 0 dpi	Pyloric	0.000317698	7	98	7.69212	IL1B BOLA-DYA TNFSF13B IFNG CCL5
Toll-like receptor signaling pathway	3-5 vs. 0 dpi	Pyloric	0.00036654	7	101	7.46364	IL1B CXCL10 CXCL11 CD40 CCL4 CXCL9 CCL5
Arachidonic acid metabolism	3-5 vs. 0 dpi	Pyloric	0.000679954	6	79	8.17896	PLA2G2A PLA2G3 CYP2C19 PLA2G5 PLA2G2D1
Ether lipid metabolism	3-5 vs. 0 dpi	Pyloric	0.000679954	5	49	10.9887	PLA2G2A PLA2G3 PLA2G5 PLA2G2D1
Alpha-Linolenic acid metabolism	3-5 vs. 0 dpi	Pyloric	0.000679954	4	26	16.5676	PLA2G2A PLA2G3 PLA2G5 PLA2G2D1
Malaria	3-5 vs. 0 dpi	Pyloric	0.00108464	5	55	9.78997	IL1B IL10 IFNG CD40
Systemic lupus erythematosus	3-5 vs. 0 dpi	Pyloric	0.00123822	7	127	5.93565	BOLA-DYA IL10 IFNG C3 CD40
IL-17 signaling pathway	3-5 vs. 0 dpi	Pyloric	0.00123822	6	90	7.17931	IL1B CXCL10 S100A9 IFNG MMP13 IL13
Staphylococcus aureus infection	3-5 vs. 0 dpi	Pyloric	0.00189596	6	98	6.59324	BOLA-DYA IL10 KRT14 C3
Pancreatic secretion	3-5 vs. 0 dpi	Pyloric	0.00203895	6	100	6.46138	PLA2G2A CLCA1 PLA2G3 CLCA2 PLA2G5 PLA2G2D1
Neuroactive ligand-receptor interaction	3-5 vs. 0 dpi	Pyloric	0.00241301	11	347	3.41379	S1PR5 MCHR1 PENK PTGDR GABRB3 P2RY11 LEP C3 GZMA GALR2 ADM2
Retinol metabolism	3-5 vs. 0 dpi	Pyloric	0.00252394	5	69	7.8036	CYP2C19 AOX2 ADH1C CYP3A5
Chagas disease	3-5 vs. 0 dpi	Pyloric	0.00321572	6	111	5.82106	IL1B IL10 IFNG C3 CCL5
Leishmaniasis	3-5 vs. 0 dpi	Pyloric	0.00347433	5	75	7.17931	IL1B BOLA-DYA IL10 IFNG C3
Antigen processing and presentation	3-5 vs. 0 dpi	Pyloric	0.00402953	5	78	6.90318	BOLA-DYA CD8B IFNG CD8A
Epstein-Barr virus infection	3-5 vs. 0 dpi	Pyloric	0.00440644	8	214	4.02578	CXCL10 BOLA-DYA FCER2 ISG15 CD40 CD19
Fat digestion and absorption	3-5 vs. 0 dpi	Pyloric	0.00523161	4	49	8.79099	PLA2G2A PLA2G3 PLA2G5 PLA2G2D1
Natural killer cell mediated cytotoxicity	3-5 vs. 0 dpi	Pyloric	0.0060633	6	129	5.00882	GZMB IFNG
Glycerophospholipid metabolism	3-5 vs. 0 dpi	Pyloric	0.00995934	5	98	5.49437	PLA2G2A PLA2G3 PLA2G5 PLA2G2D1
Yersinia infection	3-5 vs. 0 dpi	Pyloric	0.0103202	6	145	4.45612	IL1B IL10 CD8B CD8A
C-type lectin receptor signaling pathway	3-5 vs. 0 dpi	Pyloric	0.0103202	5	100	5.38448	CCL17 IL1B IL10 CCL22 CLEC6A
Cytosolic DNA-sensing pathway	3-5 vs. 0 dpi	Pyloric	0.0103408	4	61	7.06162	IL1B CXCL10 CCL4 CCL5
T cell receptor signaling pathway	3-5 vs. 0 dpi	Pyloric	0.0121313	5	105	5.12808	IL10 CD8B IFNG CD8A
Phagosome	3-5 vs. 0 dpi	Pyloric	0.0145786	6	160	4.03836	BOLA-DYA CL46 MPO C3
Th17 cell differentiation	3-5 vs. 0 dpi	Pyloric	0.0145786	5	112	4.80757	IL1B BOLA-DYA IFNG IL21R
Toxoplasmosis	3-5 vs. 0 dpi	Pyloric	0.0145786	5	111	4.85089	BOLA-DYA SOCS1 IL10 IFNG CD40
Viral myocarditis	3-5 vs. 0 dpi	Pyloric	0.0145786	4	69	6.24288	BOLA-DYA CD40
B cell receptor signaling pathway	3-5 vs. 0 dpi	Pyloric	0.0160321	4	72	5.98276	CD72 CD19 CD79B
Pertussis	3-5 vs. 0 dpi	Pyloric	0.0160321	4	72	5.98276	IL1B IL10 C4BPA C3
Ras signaling pathway	3-5 vs. 0 dpi	Pyloric	0.0210774	7	232	3.24926	PLA2G2A PLA2G3 FGF23 PLA2G5 PLA2G2D1
Tuberculosis	3-5 vs. 0 dpi	Pyloric	0.0243268	6	182	3.55021	IL1B BOLA-DYA IL10 IFNG C3
Vascular smooth muscle contraction	3-5 vs. 0 dpi	Pyloric	0.0303687	5	137	3.93028	PLA2G2A PLA2G3 PLA2G5 PLA2G2D1 ADM2
Apoptosis	3-5 vs. 0 dpi	Pyloric	0.0325053	5	140	3.84606	GZMB
Th1 and Th2 cell differentiation	3-5 vs. 0 dpi	Pyloric	0.0380471	4	95	4.5343	BOLA-DYA IFNG IL13
Cell adhesion molecules	3-5 vs. 0 dpi	Pyloric	0.043449	5	152	3.54242	BOLA-DYA CD8B CD40 CD8A
Parathyroid hormone synthesis, secretion and action	3-5 vs. 0 dpi	Pyloric	0.048737	4	104	4.14191	CYP24A1 MMP13 GCM2 FGF23
Drug metabolism	3-5 vs. 0 dpi	Pyloric	0.048737	3	57	5.66788	AOX2 ADH1C
Cytokine-cytokine receptor interaction	7-9 vs. 0 dpi	Pyloric	3.72e-12	29	289	5.89695	IL5RA CCL17 IL1B CSF2 CXCL10 CXCL11 LEPR IL1R2 NGF CCL1 TNFSF13B CCL8 CD27 LEP OSM BMP3 CCL22 CCR10 IL13RA2 CCL4 TNFRSF13C CXCR1 CXCR2 IFNE CXCL9
Viral protein interaction with cytokine and cytokine receptor	7-9 vs. 0 dpi	Pyloric	4.35e-08	14	91	9.04094	CCL17 CXCL10 CXCL11 CCL1 CCL8 CCL22 CCR10 CCL4 CXCR1 CXCR2 CXCL9
Chemokine signaling pathway	7-9 vs. 0 dpi	Pyloric	4.93e-05	15	186	4.7392	CCL17 CXCL10 CXCL11 CCL1 CCL8 CCL22 CCR10 CCL4 CXCR1 GNG13 CXCR2 CXCL9
Neuroactive ligand-receptor interaction	7-9 vs. 0 dpi	Pyloric	0.000440638	19	347	3.21774	GCGR GRIA2 CCKAR GRIA1 LEPR PTGDR ADORA2B OXT P2RY11 LEP C3 GZMA GABRA1 HTR1B CHRM5 GRID2 GHRHR
Linoleic acid metabolism	7-9 vs. 0 dpi	Pyloric	0.00188401	6	39	9.04094	PLA2G3 CYP2C19 PLA2G5 CYP3A5 PLA2G2D1
Coronavirus disease	7-9 vs. 0 dpi	Pyloric	0.00687692	13	244	3.13098	IL1B CSF2 CXCL10 C2 OAS2 ISG15 C3 MX1 OAS1Z MMP3 OAS1Y CFB OAS1X
Pancreatic secretion	7-9 vs. 0 dpi	Pyloric	0.00687692	8	100	4.70129	PNLIPRP2 CCKAR CLCA1 PLA2G3 CLCA2 PLA2G5 PLA2G2D1
Taste transduction	7-9 vs. 0 dpi	Pyloric	0.00687692	7	75	5.48484	SCN9A TAS1R1 GABRA1 GNG13 HTR1B TRPM5
Intestinal immune network for IgA production	7-9 vs. 0 dpi	Pyloric	0.00687692	6	54	6.52957	TNFSF13B CCR10 PIGR ICOS TNFRSF13C BOLA-DQA5
Arachidonic acid metabolism	7-9 vs. 0 dpi	Pyloric	0.00787151	7	79	5.20713	PLA2G3 AKR1C3 CYP2C19 PLA2G5 PLA2G2D1
Staphylococcus aureus infection	7-9 vs. 0 dpi	Pyloric	0.0237879	7	98	4.19758	KRT17 C2 KRT12 C3 BOLA-DQA5 CFB
Rheumatoid arthritis	7-9 vs. 0 dpi	Pyloric	0.0237879	7	98	4.19758	IL1B CSF2 TNFSF13B MMP3 BOLA-DQA5
Toll-like receptor signaling pathway	7-9 vs. 0 dpi	Pyloric	0.0261441	7	101	4.0729	IL1B CXCL10 CXCL11 CCL4 CXCL9
JAK-STAT signaling pathway	7-9 vs. 0 dpi	Pyloric	0.0384503	9	171	3.09295	IL5RA CSF2 SOCS1 LEPR GFAP LEP OSM IL13RA2 IFNE
NOD-like receptor signaling pathway	7-9 vs. 0 dpi	Pyloric	0.0403082	9	174	3.03963	IL1B OAS2 GBP5 OAS1Z OAS1Y OAS1X
Cytokine-cytokine receptor interaction	10 vs. 0 dpi	Pyloric	8.06e-09	19	289	6.74755	CCL17 IL1B CXCL10 TNFRSF9 CCL11 CXCL11 IL10 TNFSF13B IFNG CCL19 CCL8 LEP CCL22 IL21R CXCL8 CCL4 CXCR5 CXCL9
Viral protein interaction with cytokine and cytokine receptor	10 vs. 0 dpi	Pyloric	8.06e-09	12	91	13.5341	CCL17 CXCL10 CCL11 CXCL11 IL10 CCL19 CCL8 CCL22 CXCL8 CCL4 CXCR5 CXCL9
Coronavirus disease	10 vs. 0 dpi	Pyloric	1.85e-08	17	244	7.15072	IL1B CXCL10 DDX58 IFIH1 MX2 OAS2 ISG15 C3 CXCL8 MX1 OAS1Z MMP3 OAS1Y MMP1 OAS1X
Influenza A	10 vs. 0 dpi	Pyloric	5.99e-07	13	170	7.84847	IL1B CXCL10 DDX58 IFIH1 MX2 IFNG OAS2 RSAD2 CXCL8 MX1 OAS1Z OAS1Y OAS1X
IL-17 signaling pathway	10 vs. 0 dpi	Pyloric	6.77e-07	10	90	11.4038	IL1B CXCL10 CCL11 FOSB IFNG MMP13 CXCL8 MMP3 MMP1
Rheumatoid arthritis	10 vs. 0 dpi	Pyloric	1.55e-05	9	98	9.42555	IL1B TNFSF13B IFNG CTLA4 CXCL8 MMP3 MMP1
NOD-like receptor signaling pathway	10 vs. 0 dpi	Pyloric	3.11e-05	11	174	6.48834	IL1B OAS2 GBP5 CXCL8 OAS1Z OAS1Y OAS1X
African trypanosomiasis	10 vs. 0 dpi	Pyloric	4.65e-05	6	39	15.7898	IL1B IDO2 IL10 IFNG IDO1
Chemokine signaling pathway	10 vs. 0 dpi	Pyloric	4.65e-05	11	186	6.06974	CCL17 CXCL10 CCL11 CXCL11 CCL19 CCL8 CCL22 CXCL8 CCL4 CXCR5 CXCL9
Hepatitis C	10 vs. 0 dpi	Pyloric	5.61e-05	10	155	6.62154	CXCL10 DDX58 MX2 IFNG OAS2 RSAD2 MX1 OAS1Z OAS1Y OAS1X
Allograft rejection	10 vs. 0 dpi	Pyloric	0.000150654	6	50	12.3161	IL10 GZMB IFNG
Measles	10 vs. 0 dpi	Pyloric	0.000169854	9	142	6.50496	IL1B DDX58 IFIH1 MX2 OAS2 MX1 OAS1Z OAS1Y OAS1X
Autoimmune thyroid disease	10 vs. 0 dpi	Pyloric	0.000304329	6	58	10.6173	IL10 GZMB CTLA4
Herpes simplex virus 1 infection	10 vs. 0 dpi	Pyloric	0.000479017	12	298	4.1329	IL1B DDX58 IFIH1 TAP1 IFNG OAS2 C3 OAS1Z OAS1Y OAS1X
Linoleic acid metabolism	10 vs. 0 dpi	Pyloric	0.000479017	5	39	13.1582	CYP2C19 PLA2G5
C-type lectin receptor signaling pathway	10 vs. 0 dpi	Pyloric	0.000656413	7	100	7.18437	CCL17 IL1B IL10 CCL22 CLEC6A CLEC1B IRF1
NF-kappa B signaling pathway	10 vs. 0 dpi	Pyloric	0.00084314	7	105	6.84225	IL1B DDX58 TNFSF13B CCL19 CXCL8 CCL4
Transcriptional misregulation in cancer	10 vs. 0 dpi	Pyloric	0.00102709	9	188	4.91332	NTRK1 GZMB PAX5 CXCL8 MMP3 HMGA2
Type I diabetes mellitus	10 vs. 0 dpi	Pyloric	0.00176885	5	54	9.50313	IL1B GZMB IFNG
Graft-versus-host disease	10 vs. 0 dpi	Pyloric	0.00199791	5	56	9.16373	IL1B GZMB IFNG
Epstein-Barr virus infection	10 vs. 0 dpi	Pyloric	0.00232883	9	214	4.31637	CXCL10 DDX58 TAP1 OAS2 ISG15 OAS1Z OAS1Y OAS1X
Cytosolic DNA-sensing pathway	10 vs. 0 dpi	Pyloric	0.00271951	5	61	8.41261	IL1B CXCL10 DDX58 ZBP1 CCL4
Toll-like receptor signaling pathway	10 vs. 0 dpi	Pyloric	0.00380728	6	101	6.09706	IL1B CXCL10 CXCL11 CXCL8 CCL4 CXCL9
Amoebiasis	10 vs. 0 dpi	Pyloric	0.00448668	6	105	5.86479	IL1B IL10 IFNG CXCL8
Pertussis	10 vs. 0 dpi	Pyloric	0.00516198	5	72	7.12735	IL1B IL10 C4BPA C3 CXCL8
RIG-I-like receptor signaling pathway	10 vs. 0 dpi	Pyloric	0.00575867	5	75	6.84225	CXCL10 DDX58 IFIH1 ISG15 CXCL8
Leishmaniasis	10 vs. 0 dpi	Pyloric	0.00575867	5	75	6.84225	IL1B IL10 IFNG C3
Tryptophan metabolism	10 vs. 0 dpi	Pyloric	0.00751839	4	47	8.73479	IDO2 KMO IDO1 AOX2
Natural killer cell mediated cytotoxicity	10 vs. 0 dpi	Pyloric	0.0108265	6	129	4.77367	GZMB IFNG SH2D1A
Malaria	10 vs. 0 dpi	Pyloric	0.0126289	4	55	7.46428	IL1B IL10 IFNG CXCL8
Inflammatory mediator regulation of TRP channels	10 vs. 0 dpi	Pyloric	0.0204347	5	103	4.98222	IL1B NTRK1 TRPV1 CYP2C19
Parathyroid hormone synthesis, secretion and action	10 vs. 0 dpi	Pyloric	0.0206344	5	104	4.93432	CYP24A1 MMP13 GCM2 FGF23 SOST
Chagas disease	10 vs. 0 dpi	Pyloric	0.0242055	5	111	4.62314	IL1B IL10 IFNG C3 CXCL8
Retinol metabolism	10 vs. 0 dpi	Pyloric	0.0242055	4	69	5.94979	CYP2C19 AOX2
Inflammatory bowel disease	10 vs. 0 dpi	Pyloric	0.0242055	4	69	5.94979	IL1B IL10 IFNG IL21R
Asthma	10 vs. 0 dpi	Pyloric	0.0242055	3	34	9.05592	CCL11 IL10
Phagosome	10 vs. 0 dpi	Pyloric	0.0246875	6	160	3.84877	CL46 TAP1 C3 DYNC1I1
Bladder cancer	10 vs. 0 dpi	Pyloric	0.0340108	3	40	7.69754	CXCL8 MMP1
Arachidonic acid metabolism	10 vs. 0 dpi	Pyloric	0.0348252	4	79	5.19665	CYP2C19 PLA2G5
Proteasome	10 vs. 0 dpi	Pyloric	0.0464125	3	46	6.69351	PSMB8 PSMB9 IFNG
Cytokine-cytokine receptor interaction	21 vs. 0 dpi	Pyloric	7.73628e-16	35	289	6.33379	IL5RA CCL17 IL1B CSF2 CXCL10 CD4 TNFRSF9 CXCL11 IL1R2 IL10 TNFRSF11B CCL1 IFNG CCL8 CD27 CCR7 TNFRSF13B GDF15 IL13 OSM CCL22 CCR10 CCR1 IL21R EDAR CXCL8 IL7R CD40 CCL20 CCL3 CCL4 CXCR1 CXCR2 TNFRSF17
Viral protein interaction with cytokine and cytokine receptor	21 vs. 0 dpi	Pyloric	2.02545e-09	16	91	9.19544	CCL17 CXCL10 CXCL11 IL10 CCL1 CCL8 CCR7 CCL22 CCR10 CCR1 CXCL8 CCL20 CCL3 CCL4 CXCR1 CXCR2
IL-17 signaling pathway	21 vs. 0 dpi	Pyloric	1.31413e-06	13	90	7.55431	IL1B CSF2 CXCL10 FOSL1 S100A9 IFNG MMP13 IL13 CXCL8 MMP9 CCL20 MMP3 MMP1
Hematopoietic cell lineage	21 vs. 0 dpi	Pyloric	1.79841e-05	12	101	6.21375	IL5RA IL1B CSF2 CD4 FCER2 IL1R2 CD1E IL7R TFRC
Staphylococcus aureus infection	21 vs. 0 dpi	Pyloric	1.79841e-05	12	98	6.40396	IL10 KRT17 ITGAL C2 C3 FCAR CFI FCGR2A CFB
Rheumatoid arthritis	21 vs. 0 dpi	Pyloric	1.79841e-05	12	98	6.40396	IL1B CSF2 ITGAL IFNG CTLA4 CXCL8 CCL20 CCL3 MMP3 MMP1
Primary immunodeficiency	21 vs. 0 dpi	Pyloric	1.79841e-05	8	38	11.0103	CD79A CD4 TNFRSF13B IL7R CD40 ICOS
Intestinal immune network for IgA production	21 vs. 0 dpi	Pyloric	2.33606e-05	9	54	8.71651	IL10 TNFRSF13B CCR10 PIGR CD40 ICOS TNFRSF17
Chemokine signaling pathway	21 vs. 0 dpi	Pyloric	8.37415e-05	15	186	4.21766	CCL17 CXCL10 CXCL11 CCL1 CCL8 CCR7 CCL22 CCR10 CCR1 CXCL8 CCL20 CCL3 CCL4 CXCR1 CXCR2
Transcriptional misregulation in cancer	21 vs. 0 dpi	Pyloric	8.60121e-05	15	188	4.1728	CSF2 NTRK1 IL1R2 GZMB ZBTB16 MPO PAX5 CXCL8 MMP9 CD40 MMP3 HMGA2
Allograft rejection	21 vs. 0 dpi	Pyloric	9.69193e-05	8	50	8.36785	PRF1 IL10 GZMB IFNG CD40
Amoebiasis	21 vs. 0 dpi	Pyloric	0.000100605	11	105	5.47895	IL1B CSF2 IL1R2 IL10 CD1E IFNG LAMA1 CXCL8
Coronavirus disease	21 vs. 0 dpi	Pyloric	0.000100605	17	244	3.64379	IL1B CSF2 CXCL10 F2 C2 OAS2 ISG15 C3 CXCL8 OAS1Z MMP3 OAS1Y CFB MMP1 OAS1X
Autoimmune thyroid disease	21 vs. 0 dpi	Pyloric	0.000237925	8	58	7.21366	PRF1 IL10 GZMB CTLA4 CD40
Neuroactive ligand-receptor interaction	21 vs. 0 dpi	Pyloric	0.000707327	19	347	2.86364	S1PR4 S1PR5 GCGR NPY PTGDR F2 ADORA2B OXT HTR4 P2RY11 CHRM2 SLURP1 C3 SST TRPV1 GZMA RLN3 GHRHR
Linoleic acid metabolism	21 vs. 0 dpi	Pyloric	0.00127269	6	39	8.04601	PLA2G2A PLA2G3 CYP2C19 PLA2G5 CYP3A5
African trypanosomiasis	21 vs. 0 dpi	Pyloric	0.00127269	6	39	8.04601	IL1B IL10 IFNG IDO1
Phagosome	21 vs. 0 dpi	Pyloric	0.00354798	11	160	3.59556	OLR1 CL46 MPO CLEC7A C3 FCAR TFRC FCGR2A
Steroid hormone biosynthesis	21 vs. 0 dpi	Pyloric	0.00539162	7	72	5.08463	SRD5A2 SULT1E1 AKR1C3 CYP2C19 CYP3A5
Asthma	21 vs. 0 dpi	Pyloric	0.00539162	5	34	7.69104	IL10 IL13 CD40
NOD-like receptor signaling pathway	21 vs. 0 dpi	Pyloric	0.00621341	11	174	3.30626	IL1B OAS2 GBP5 CXCL8 OAS1Z OAS1Y OAS1X
Malaria	21 vs. 0 dpi	Pyloric	0.00675667	6	55	5.70535	IL1B IL10 ITGAL IFNG CXCL8 CD40
Pancreatic secretion	21 vs. 0 dpi	Pyloric	0.00700595	8	100	4.18392	PNLIPRP2 PLA2G2A CFTR CLCA1 PLA2G3 CLCA2 PLA2G5
Arachidonic acid metabolism	21 vs. 0 dpi	Pyloric	0.00788771	7	79	4.63409	PLA2G2A PLA2G3 AKR1C3 CYP2C19 PLA2G5
Hepatitis C	21 vs. 0 dpi	Pyloric	0.00789526	10	155	3.37413	CXCL10 SOCS3 IFNG OAS2 RSAD2 OAS1Z OAS1Y CLDN6 OAS1X CLDN2
Complement and coagulation cascades	21 vs. 0 dpi	Pyloric	0.00909393	7	82	4.46455	F2 C2 C4BPA PLAUR C3 CFI CFB
Influenza A	21 vs. 0 dpi	Pyloric	0.0147053	10	170	3.07641	IL1B CXCL10 SOCS3 IFNG OAS2 RSAD2 CXCL8 OAS1Z OAS1Y OAS1X
Retinol metabolism	21 vs. 0 dpi	Pyloric	0.0169456	6	69	4.54774	DHRS9 CYP26A1 CYP2C19 ADH1C CYP3A5
Viral myocarditis	21 vs. 0 dpi	Pyloric	0.0169456	6	69	4.54774	PRF1 ITGAL LAMA1 CD40
Pertussis	21 vs. 0 dpi	Pyloric	0.0203528	6	72	4.35825	IL1B IL10 C2 C4BPA C3 CXCL8
Cell adhesion molecules	21 vs. 0 dpi	Pyloric	0.0206166	9	152	3.09665	CD274 CD4 ITGAL CTLA4 CD40 ICOS PDCD1LG2 CLDN6 CLDN2
Epstein-Barr virus infection	21 vs. 0 dpi	Pyloric	0.0215049	11	214	2.68827	CXCL10 FCER2 ITGAL OAS2 ISG15 CD40 OAS1Z OAS1Y OAS1X
C-type lectin receptor signaling pathway	21 vs. 0 dpi	Pyloric	0.0220656	7	100	3.66093	CCL17 IL1B IL10 CLEC7A CCL22 CLEC6A EGR2
Leishmaniasis	21 vs. 0 dpi	Pyloric	0.0220656	6	75	4.18392	IL1B IL10 IFNG C3 FCGR2A
Toll-like receptor signaling pathway	21 vs. 0 dpi	Pyloric	0.022455	7	101	3.62469	IL1B CXCL10 CXCL11 CXCL8 CD40 CCL3 CCL4
Natural killer cell mediated cytotoxicity	21 vs. 0 dpi	Pyloric	0.0227565	8	129	3.24335	PRF1 CSF2 ITGAL GZMB IFNG
CAMP signaling pathway	21 vs. 0 dpi	Pyloric	0.0229584	11	220	2.61495	NPY CFTR GLI1 PDE10A OXT PTCH1 HTR4 CHRM2 CACNA1F SST
Type I diabetes mellitus	21 vs. 0 dpi	Pyloric	0.0231	5	54	4.8425	PRF1 IL1B GZMB IFNG
NF-kappa B signaling pathway	21 vs. 0 dpi	Pyloric	0.0249979	7	105	3.4866	IL1B EDAR CXCL8 CD40 CCL4
Graft-versus-host disease	21 vs. 0 dpi	Pyloric	0.0256965	5	56	4.66956	PRF1 IL1B GZMB IFNG
Drug metabolism	21 vs. 0 dpi	Pyloric	0.0270577	5	57	4.58764	FMO2 GSTT2 ALDH3A1 ADH1C
JAK-STAT signaling pathway	21 vs. 0 dpi	Pyloric	0.0329684	9	171	2.75258	IL5RA CSF2 IL10 SOCS3 IFNG IL13 OSM IL21R IL7R
TNF signaling pathway	21 vs. 0 dpi	Pyloric	0.0445289	7	119	3.07641	IL1B CSF2 CXCL10 SOCS3 MMP9 CCL20 MMP3
Osteoclast differentiation	21 vs. 0 dpi	Pyloric	0.0517414	7	123	2.97637	IL1B FOSL1 TREM2 TNFRSF11B SOCS3 IFNG FCGR2A
Renin secretion	21 vs. 0 dpi	Pyloric	0.0537797	5	69	3.78979	CLCA1 CACNA1F REN CLCA2
Inflammatory bowel disease	21 vs. 0 dpi	Pyloric	0.0537797	5	69	3.78979	IL1B IL10 IFNG IL13 IL21R
Systemic lupus erythematosus	21 vs. 0 dpi	Pyloric	0.0571518	7	127	2.88262	IL10 C2 IFNG C3 CD40
B cell receptor signaling pathway	21 vs. 0 dpi	Pyloric	0.0612702	5	72	3.63188	CD79A CD72 CD79B
Alpha-Linolenic acid metabolism	21 vs. 0 dpi	Pyloric	0.063781	3	26	6.0345	PLA2G2A PLA2G3 PLA2G5
Ether lipid metabolism	21 vs. 0 dpi	Pyloric	0.0657968	4	49	4.26931	PLA2G2A ENPP6 PLA2G3 PLA2G5
Inflammatory mediator regulation of TRP channels	21 vs. 0 dpi	Pyloric	0.0657968	6	103	3.04655	IL1B NTRK1 TRPV1 CYP2C19 ASIC2
Fat digestion and absorption	21 vs. 0 dpi	Pyloric	0.0657968	4	49	4.26931	PNLIPRP2 PLA2G2A PLA2G3 PLA2G5
T cell receptor signaling pathway	21 vs. 0 dpi	Pyloric	0.0704119	6	105	2.98852	CSF2 CD4 IL10 IFNG CTLA4 ICOS
Hippo signaling pathway	21 vs. 0 dpi	Pyloric	0.0709073	3	28	5.60347	FRMD1 TEAD4 DCHS2
Chagas disease	21 vs. 0 dpi	Pyloric	0.0868888	6	111	2.82698	IL1B IL10 IFNG C3 CXCL8 CCL3
Lipid and atherosclerosis	21 vs. 0 dpi	Pyloric	0.101221	9	216	2.17913	IL1B OLR1 CXCL8 MMP9 CD40 POU2F3 CCL3 MMP3 MMP1
Tuberculosis	21 vs. 0 dpi	Pyloric	0.10175	8	182	2.29886	IL1B IL10 IFNG CLEC7A C3 FCGR2A
PD-L1 expression and PD-1 checkpoint pathway in cancer	21 vs. 0 dpi	Pyloric	0.111145	5	88	2.97154	CD274 CD4 BATF2 IFNG BATF
Cytosolic DNA-sensing pathway	21 vs. 0 dpi	Pyloric	0.117057	4	61	3.42945	IL1B CXCL10 ZBP1 CCL4
Chemical carcinogenesis	21 vs. 0 dpi	Pyloric	0.117057	4	61	3.42945	GSTT2 CYP2C19 CYP3A5
Glycerophospholipid metabolism	21 vs. 0 dpi	Pyloric	0.150342	5	98	2.66832	PLA2G2A ETNPPL PLA2G3 CHAT PLA2G5
Metabolic pathways	21 vs. 0 dpi	Pyloric	0.150342	39	1528	1.33486	PNLIPRP2 ST3GAL1 DMGDH AGMAT ELOVL2 PLA2G2A CYP24A1 SRD5A2 HMGCS2 DHRS9 COX6B2 PDE10A ACOD1 GSTT2 CA5A ETNPPL TDO2 ENPP6 SULT1E1 PLA2G3 KMO ENPP3 IDO1 ALDH3A1 CYP26A1 GALNT14 AKR1C3 CYP2C19 GULO SDS HKDC1 ADH1C ACSM5 BHMT2 PLA2G5 CYP3A5 CDA
Fc epsilon RI signaling pathway	21 vs. 0 dpi	Pyloric	0.150342	4	67	3.12233	CSF2 IL13
Pathways in cancer	21 vs. 0 dpi	Pyloric	0.150342	16	515	1.62482	IL5RA NTRK1 GLI1 F2 EGLN3 GSTT2 PTCH1 ZBTB16 IFNG WNT10B IL13 LAMA1 CXCL8 IL7R MMP9 MMP1
Bladder cancer	21 vs. 0 dpi	Pyloric	0.150342	3	40	3.92243	CXCL8 MMP9 MMP1
Thyroid hormone synthesis	21 vs. 0 dpi	Pyloric	0.175946	4	72	2.9055	TTR DUOX2 DUOXA2 DUOX1
Neutrophil extracellular trap formation	21 vs. 0 dpi	Pyloric	0.182108	7	175	2.09196	ITGAL MPO PADI4 CLEC7A C3
