# Supplementary material for: Transcriptional Profiling of Abomasal Mucosa from Young Calves Experimentally Infected with Ostertagia ostertagi
Source: Int J Mol Sci. 2025 Mar 4;26(5):2264. doi: 10.3390/ijms26052264 (PMC11900041; doi:10.3390/ijms26052264)
Supplement: Supplementary file 1 [file ijms-26-02264-s001.zip › Sup-Table S8.xlsx]

## Sheet: TableS8
Top Diseases and Functions	Time point comparison	Tissue	Term related to immune/defense?	Score	Focus Molecules	Molecules in Network
Immunological Disease, Inflammatory Disease, Organismal Injury and Abnormalities	21 vs. 0 dpi	Fundic	Yes	41	32	ALOX15,APOL3,CD48,CP,DUOX2,DUOXA2,HERC6,IDO1,IFI44,IFI44L,IFN Beta,IFNG,IGLL1/IGLL5,IL12RB1,IL17RB,Interferon alpha,MX2,OAS2,PACSIN1,PDCD1LG2,PIK3CG,RSAD2,RTP4,SAMD9,SH2D1B,SLAMF6,SLAMF7,SLC5A1,SP100,THEMIS2,TIGIT,TNFRSF12A,U1 snRNP,UBD,ZBED2
Cellular Movement, Inflammatory Response, Organismal Injury and Abnormalities	21 vs. 0 dpi	Fundic	Yes	35	29	ADORA2B,AQP5,BMX,BTK,Calcineurin protein(s),CD300LF,CD69,CD84,Collagen type II,CXCL1,CXCL5,CXCL8,CXCR1,CXCR2,DEFB4A/DEFB4B,DUOX1,GNA15,IKK (complex),IL11,IL1A,IL1R2,IL4I1,JINK1/2,MMP1,MMP7,PDZK1IP1,PIGR,PLA2G2A,PRC2,PTGER2,S100A9,SLC2A3,TNF receptor,WARS1,ZBP1
Gastrointestinal Disease, Inflammatory Response, Organismal Injury and Abnormalities	21 vs. 0 dpi	Fundic	Yes	33	28	C3,Calmodulin,CCL4,CCR5,CEBPE,CFB,CSF,CSTB,CYP1A1,EGR3,EREG,ESR1,FFAR2,Fibrinogen,GPIIB-IIIA,IL5RA,Integrin,ITGA4,ITGAM,ITGB7,KNG1,KRT6A,LTF,MADCAM1,MPO,NFAM1,NR0B2,ONECUT2,RGS20,Shc,SLC7A11,STC2,TLR7/8,TNFAIP6,UGT1A6
Immunological Disease, Inflammatory Disease, Organismal Injury and Abnormalities	21 vs. 0 dpi	Fundic	Yes	33	28	ALAS2,C1Q (family),Caspase 3/7,CCND2,CCR3,CD274,CHI3L1,CLDN2,ENPP3,EYA2,Fcer1,GATA1,GFI1B,HK3,Hsp27,IFIT2,IGHE,IL6R,ISG15,ISG20,ITGA11,Jnk,KLK1,MMP3,MX1,NOS2,OSM,OSMR,PI3K (family),SLC24A1,Smad2/3,SOCS3,SPI1,TNC,TRPM6
Cardiovascular Disease, Neurological Disease, Organismal Injury and Abnormalities	21 vs. 0 dpi	Fundic	No	33	28	26s Proteasome,AIRE,APOB,ARRDC4,ASGR1,AURK,c-Src,CDH10,CYP24A1,CYP26B1,CYRIA,DNAI3,ESRRG,GCG,GKN2,Hdac,Histone h3,Hsp70,ID4,IGHG1,IL7R,MYH7,N-cor,PADI3,PDX1,PPP1R1A,SEZ6L,SH2D2A,SLC25A4,SLC5A8,SPINK4,SPON1,TCEA3,TNNI3,VDR
Cell-To-Cell Signaling and Interaction, Hematological System Development and Function, Inflammatory Response	21 vs. 0 dpi	Fundic	Yes	33	28	ADAM12,Alp,AMBP,AMH,CCNO,CCR1,CDH9,CXCL2,Cyclin A,DTX3L,DUSP5,estrogen receptor,FN1,HAPLN4,HORMAD1,IKZF1,IRF4,ITGB6,LCN1,MAK,MMP12,MMP9,PDGF BB,PFKFB3,PLAU,POU2AF1,Rb,Secretase gamma,SERPINE1,SERPINE2,SLC2A4,SPP1,TFEC,TFF3,Tgf beta
Cell Death and Survival, Inflammatory Response, Organismal Injury and Abnormalities	21 vs. 0 dpi	Fundic	Yes	29	26	ANO3,cytokine,DMBT1,ERAP1,FCER1A,FCER2,Ggt,GRAP2,GSTT1,HIVEP3,Hla-abc,Icam,Iga,Ige,Igm,IL26,LAG3,MS4A2,NFkB (complex),NLRP12,P2RY6,PELI3,PRDM1,S100A12,SLC2A5,SPIB,ST3GAL1,STAB2,Tlr,TLR9,TNFRSF13B,TNFRSF17,TNFRSF18,TRIM6,VOPP1
Cell-mediated Immune Response, Cell-To-Cell Signaling and Interaction, Cellular Function and Maintenance	21 vs. 0 dpi	Fundic	Yes	27	25	AGTR2,Akt,CCKAR,CCKBR,CCL1,CCL17,CCL22,CCR4,CD3,CIDEC,CTLA4,Fc gamma receptor,FCGR2A,hexosaminidase,HRH4,IGF2BP3,IL1,IL17F,IL23,IL2RA,Immunoglobulin,LY75,MPL,NPC1L1,P110,PF4,PNPLA2,Rap1,SAA,SEC14L2,STX11,TAC4,TNFRSF11B,TNFSF11,ZBTB16
Cardiovascular Disease, Cell-To-Cell Signaling and Interaction, Organismal Injury and Abnormalities	21 vs. 0 dpi	Fundic	No	27	25	ADIPOQ,BATF2,CLCA2,Collagen type IV,CXCL11,CYBB,DIO2,DLK1,DUSP4,F5,FABP4,GPR31,HAS2,HDL,HSPA6,Ikb,KRT17,LDL,LIPG,LRP8,Mek,MMP13,P2RY13,P38 MAPK,PRKAA,PROC,PROCR,Raf,SLC13A5,SLC16A6,ST8SIA1,TEAD,TREM2,USP2,YAP/TAZ
Cell-To-Cell Signaling and Interaction, Hematological System Development and Function, Immune Cell Trafficking	21 vs. 0 dpi	Fundic	Yes	27	25	APOA4,BDNF,C1QTNF9,calpain,CD300A,CD83,CD8B,CHAT,CLDN4,CSF2RB,DOCK8,ERK,FCAR,Filamin,GPNMB,GZMA,GZMB,HSH2D,IFIT3,IRAG2,JAK,KIT,Mapk,Pkc(s),PRF1,RAS,RHOH,SLAMF1,STAT5a/b,Talin,TCR,TLR8,TNFRSF9,TRPV1,VTCN1
Cell-To-Cell Signaling and Interaction, Cellular Development, Cellular Growth and Proliferation	21 vs. 0 dpi	Fundic	No	27	25	ANKRD1,Ap1,Collagen type I (complex),Collagen(s),DCSTAMP,EDN2,FABP3,Focal adhesion kinase,FOSL1,HTR1B,IL13RA2,ITGA2,LIF,MMP14,MMP19,NADPH oxidase,Notch,NOX4,OCA2,OLR1,p70 S6k,PADI4,PAX4,PI3K (complex),RGS13,SERPINB2,SLC16A7,SPN,SRC (family),TGM3,TNS4,TP63,TREM1,Vegf,ZEB2
Cancer, Organismal Injury and Abnormalities, Respiratory Disease	21 vs. 0 dpi	Fundic	No	27	25	ANKS1B,BCR (complex),CD1B,CD1E,CD27,CLEC5A,CTNNA3,CYP1B1,DCC,F Actin,FGFBP1,GPT,GRK1,Gsk3,Histone h4,Hsp90 (family),IgG,IL13,KLK7,MAP3K7CL,NFE2,NTRK1,PARP,PLXNC1,PTK6,RNA polymerase II,SFN,SLA,SLC1A1,STK32B,TCF,TP73,TSHR,Ubiquitin,YBX2
Cell Signaling, Cellular Function and Maintenance, Nucleic Acid Metabolism	21 vs. 0 dpi	Fundic	No	25	24	ADCY,ADCYAP1,ADRA2A,CCR2,CD3 group,CHRM1,Collagen Alpha1,CRHR1,CYP27B1,DOCK2,EGR2,elastase,ERK1/2,FGF21,FGF23,GHRL,GPR171,GPR183,HLA-DQ,IL12 (family),IL1RL1,MAP2K1/2,Nfat (family),NOX5,OXT,PTPase,Rac,RETN,RXFP1,SULF1,TNFRSF8,TNFSF15,TNFSF8,VAV1,VEGFB
Cell-To-Cell Signaling and Interaction, Hematological System Development and Function, Inflammatory Response	21 vs. 0 dpi	Fundic	Yes	20	21	A4GALT,ANXA9,C1q,CA12,CCL3,CD1A,CLEC7A,CSF2,Eotaxin,Fcgr2,FCGR2B,Fcgr3,FGR,HLA-DR,HLA-DR group,ICOS,Ifn gamma,IgG1,IL-1R,IL10,IL12 (complex),IL1B,ITGAX,Lymphotoxin,MHC Class II (complex),MRC1,NLRC3,Nr1h,NR4A3,ORM1,PLA2G5,SERPINA3,Sod,SRGN,TG
Cellular Development, Connective Tissue Development and Function, Tissue Development	21 vs. 0 dpi	Fundic	No	19	20	ADAM12,ADAMTS14,ADGRE3,BGN,CDH26,CFAP45,CHRNA9,CTHRC1,EPHB1,FCRL3,FENDRR,FN1,FZD4,GDF10,GJB6,IL13RA2,IL1RL1,ITGA11,ITGA4,KLK8,LAMC3,LGALS9,MIR100HG,MRC2,MYOC,PPRC1,SEMA3A,SERPINB7,SORL1,SOX11,SPRR2D,TAF7L,TGFB1,TRPV3,WNT5A
Cell-To-Cell Signaling and Interaction, Hematological System Development and Function, Immune Cell Trafficking	21 vs. 0 dpi	Fundic	Yes	14	17	ADGRG3,ALOX5AP,CD40,CHRM2,CLCA1,CLDN2,COL11A1,CR2,CTSL,EFEMP1,EHD1,ELANE,FCER2,FSCN1,GREM1,HHLA2,HOXA4,IGFBP2,ITGB1,MAP3K2,MAPK14,MUC5AC,NEB,RELA,S1PR2,SAMSN1,SCIN,SEMA7A,SYTL5,TAP2,TLR8,TNFRSF13B,TRAF5,WFDC2,YAP1
Cancer, Cellular Response to Therapeutics, Gastrointestinal Disease	21 vs. 0 dpi	Fundic	Yes	14	17	ABCB11,ADGRG5,AVIL,BRD4,C2CD4C,CCND1,CCR1,CCT5,CDA,CDX2,CGAS,DDX60,ERBIN,GALNT14,GRAP2,HEXIM1,IFI44,IFITM10,IRGM,LRRTM2,METTL3,MUC1,NOD1,PARP14,PDGFC,RAI14,S100G,SALL4,SLAMF8,STAT1,TYMP,WARS1,WNK4,XCR1,ZNF148
Cancer, Lipid Metabolism, Organismal Injury and Abnormalities	21 vs. 0 dpi	Fundic	No	14	17	ABCA10,ABCC3,ALB,ALOX15,ANKS4B,AQP7,C4BPA,CLDN2,CLDN6,COL17A1,CPB2,DAPL1,FGB,FOXA2,GSTT2/GSTT2B,HNF1A,HSF1,IL1RL1,IL6,ITIH3,ITIH4,MPZL2,MS4A15,NANOG,PCDH1,PCSK9,PP2A,ROS1,RRAS2,SERPING1,SHC1,SIX6,TEK,TMPRSS3,ZNF217
Cell-To-Cell Signaling and Interaction, Cellular Development, Cellular Growth and Proliferation	21 vs. 0 dpi	Fundic	No	13	16	ADAM8,BCL2L1,CCL17,CCL18,CD33,CD40LG,CHDH,ERBB2,GCH1,GSTA1,HAS1,HSPG2,IL15,IL15RA,ITGAD,MED1,MOAP1,MYO18B,OSMR,PADI1,PADI4,PCDH1,PLEK,PTPN11,RLBP1,RNF183,SLC16A1,SLC6A14,SP1,TKTL1,TNF,TNFRSF13C,TNFSF9,TRPV2,VSTM1
Embryonic Development, Organismal Development, Tissue Development	21 vs. 0 dpi	Fundic	No	12	15	ACSM1,C5AR1,CTNNB1,CYP1A1,CYP7A1,DVL3,EREG,FZD6,GRB10,HNF4A,IGFN1,IL10RA,KDM1A,LGR5,LRRFIP2,MDFI,MESP1,MGAM,MS4A3,OLFM4,OTX1,PCSK6,PITX2,RBP2,RHOU,RNF213,ROR2,RRP15,SERPINB2,SHISA8,SULT1E1,TCIM,TGM2,WNT6,WNT9B
Cancer, Organismal Injury and Abnormalities, Reproductive System Disease	21 vs. 0 dpi	Fundic	No	12	15	ADAMTS4,AFF2,ALDOC,ANGPTL4,CBX7,CD74,CEMIP,CLDN1,COX4I2,CYGB,EED,ESRRG,FER1L6,GADD45B,GP5,HIF1A,HLX,IDH2,IDH3A,ITGB5,KCNE1,LGALS1,LRFN2,mir-145,mir-3648,MNX1,PELP1,POU2F3,PRDM5,PTK6,SESN2,TCF4,TPI1,WIPF3,ZNF804A
Developmental Disorder, Embryonic Development, Organismal Development	21 vs. 0 dpi	Fundic	No	12	15	ABCG2,ADGRF1,ALDH3A1,ATP6V0A4,AZGP1,BMP4,CBX7,CDH5,CELSR3,CENPU,CHST11,E2F1,ELOVL4,GINS1,HELLS,KLF15,KRT23,KRT7,LEFTY2,LHX3,LY6H,MCTP1,NR4A3,PAPPA2,PFKM,RACGAP1,SIVA1,SLC22A16,SLC7A11,TAL1,TFDP1,TRPV2,UHRF2,USP14,WNT3A
Cancer, Lipid Metabolism, Small Molecule Biochemistry	21 vs. 0 dpi	Fundic	No	12	15	ADRB2,AKAP12,AKR1C3,ALDH1L1,ALOX5,ALOX5AP,BHLHE41,CFI,COTL1,CST6,FAM43A,GLI1,GLP2R,GNAS,Growth hormone,GSDMB,IGFBP7,ITGA2,KCNJ3,KCNJ5,KIAA1549L,mir-196,mir-199,mir-95,NEDD9,NRN1,PAM,PLAC8,SELENBP1,SEMA3A,SLC1A3,SYT8,TMEM154,TMPRSS5,TNNT1
Cell Death and Survival, Cellular Development, Cellular Growth and Proliferation	21 vs. 0 dpi	Fundic	No	11	14	AGMAT,BANF1,CA14,CASP1,CD163L1,CDKN1A,CHODL,CLCA3P,DHRS9,FADS3,FOS,GLI1,Histone h3,HKDC1,HSF1,LMNA,LRRC4B,MAPK1,PLS1,PMS2,PPP2CA,PPP2R1A,PSD2,PTPN7,RB1,S100A6,SMARCA4,SREBF1,TAL1,TGFB1,TGFB2-AS1,TM4SF19,TMEM171,TP53,TWIST1
Developmental Disorder, Inflammatory Response, Organismal Injury and Abnormalities	21 vs. 0 dpi	Fundic	No	11	14	ABCB4,ALB,ANK1,AURKB,AURKC,CEBPA,CERS2,CERS4,CERS6,Ck2,CSF3R,DEK,DUSP5,EAF2,FCGBP,FDXR,FGA,FGB,FGG,INCENP,IRF2,LPIN1,LTF,mir-26,PACS1,PLA2G1B,PRKAG3,RGS6,S100A9,SERPINB5,SERPINI1,TANK,TAP2,THBD,TP53
Dermatological Diseases and Conditions, Immunological Disease, Organismal Injury and Abnormalities	10 vs. 0 dpi	Fundic	Yes	40	27	CFTR,CTLA4,CXCL8,CYP24A1,DUOX1,F5,Hdac,hemoglobin,HSH2D,Hsp27,Hsp70,IDO1,IFI27,IFI44,IFI44L,IFI6,IFIH1,IFIT2,IFIT3,IFN Beta,Interferon alpha,ISG15,ISG20,JAK,MX1,MX2,MYH7,NOX4,NTRK1,OAS2,RSAD2,RTP4,SLC5A8,TCR,XPNPEP2
Cellular Movement, Hematological System Development and Function, Immune Cell Trafficking	10 vs. 0 dpi	Fundic	Yes	34	24	ADCYAP1,ALB,AMH,AQP5,Calcineurin protein(s),CCL8,CD300LF,Collagen type I (complex),Collagen type II,Collagen type IV,CXCL1,CXCL2,elastase,Eotaxin,Fibrinogen,HIVEP3,Ikb,IKK (complex),IL-1R,IL1A,IL1R2,ITGA2,ITGAM,KNG1,LTF,MLKL,MMP1,NFkB (complex),NLRP12,P2RY6,SLC2A5,STAB2,TRIM6,UBA7,ZBP1
Cellular Movement, Hematological System Development and Function, Immune Cell Trafficking	10 vs. 0 dpi	Fundic	Yes	32	23	BDNF,C1Q (family),CA3,CCL26,Creb,CSF,CXCR1,CXCR2,DLK1,ERK1/2,FCAR,Fcer1,FFAR2,FGF23,Focal adhesion kinase,FOSL1,HAS2,HLA-DR,Ige,IGF2BP3,ITGA11,ITGA4,Lymphotoxin,MMP3,NPY,OXT,PROCR,Raf,Rb,RGS20,ST8SIA1,TLR7/8,TNC,TNFRSF9,TNFSF11
Cellular Development, Cellular Growth and Proliferation, Embryonic Development	10 vs. 0 dpi	Fundic	No	32	23	ANKRD1,BATF2,calpain,CD1B,CD1D,CD3,CHAT,CLCA2,CLDN2,CSF2,DCC,DIO2,DUOX2,DUOXA2,ERK,FN1,GRHL3,Gsk3,HAPLN4,MMP12,MMP9,MUC6,NFE2,Notch,P38 MAPK,PARP,PI3K (family),Pkc(s),RAS,SFN,TCF,TP73,Vegf,XAF1,ZEB2
Cellular Movement, Immune Cell Trafficking, Organismal Injury and Abnormalities	10 vs. 0 dpi	Fundic	Yes	28	21	Alp,Ap1,APOB,C3,Caspase 3/7,CFB,CHI3L1,CXCL11,CXCL9,CYP8B1,GPR31,HSPA6,IL1B,IL22RA2,JINK1/2,LDL,MAP2K1/2,Mapk,Mek,MMP13,MMP7,MRC1,N-cor,NR0B2,Nr1h,ORM1,OSM,PADI4,PDGF BB,PI3K (complex),PLA2G5,PRC2,SEMA3A,SOCS3,YAP/TAZ
Dermatological Diseases and Conditions, Infectious Diseases, Organismal Injury and Abnormalities	10 vs. 0 dpi	Fundic	No	26	20	C1S,CALHM6,CCL22,CD1E,CLDN2,EPSTI1,FAAP100,FAAP20,FANCB,FANCC,FANCF,FCGBP,GBP1,HCAR2,HERC6,IDO1,IFI44L,IFI6,IFITM10,IL13,IRF2,IRGM,LBP,LRRTM2,NONO,OAS2,PARP14,ROPN1L,RTP4,SAMD9,SERPINB4,SLAMF8,SLC51B,STAT1,XAF1
Cell-To-Cell Signaling and Interaction, Cellular Movement, Inflammatory Response	10 vs. 0 dpi	Fundic	Yes	24	19	26s Proteasome,ANGPTL4,BCR (complex),C1RL,C2,CD274,CG,CLEC5A,CYRIA,DUSP9,EPSTI1,EREG,estrogen receptor,FSH,Growth hormone,Histone h3,Histone h4,HK2,Hsp90 (family),IgG,Jnk,Lh,MT3,PI3K p85,RNA polymerase II,Smad2/3,SP100,SRD5A2,STAT5a/b,TEAD4,TFF1,TGM3,TNFRSF11B,TREM1,TSHR
Biliary Hyperplasia, Hepatic System Development and Function, Liver Cholestasis	10 vs. 0 dpi	Fundic	No	20	17	ABCB11,ADGRE3,ANKS4B,C4BPA,CDH26,CDX2,CLC,CLDN2,CXCL10,DPP6,GCG,GPR182,HK3,HNF1A,IL1RL1,KLHL4,LGALS9,LY75,METTL3,MT2A,NR1H4,PCK1,PLA2G1B,PLAAT4,PLD2,PLP1,PPP1R1A,S100G,SBDS,SOX11,SULT1E1,TFRC,TGM2,TSPAN8,ZNF217
Cell-To-Cell Signaling and Interaction, Hematological System Development and Function, Immune Cell Trafficking	10 vs. 0 dpi	Fundic	Yes	19	16	AGTR2,Akt,ALOX12,C1q,CCL17,CCL22,CCL3,CD1A,CIDEC,CLEC7A,Fc gamma receptor,Fcgr2,FCGR2A,FCGR2B,GPIIB-IIIA,hexosaminidase,HLA-DQ,Ifn gamma,Iga,IgG1,Igm,IL1,IL10,IL12 (complex),IL12 (family),IL23,IL26,Immunoglobulin,NOX5,PF4,Rap1,S100A12,SAA,Tlr,TNFSF15
Cellular Development, Developmental Disorder, Hereditary Disorder	10 vs. 0 dpi	Fundic	No	19	16	ADAMTS4,ADIRF-AS1,AGT,AMBP,ARID2,CHODL,CLCA3P,CP,DHRS9,FGG,FKBP5,GP5,HKDC1,IL1A,KDR,LGALS1,MARCHF1,MED1,MEF2C,MMP1,MYO18B,NCOR2,PBRM1,PCSK9,PIP5KL1,S100A6,SLAMF9,SLC40A1,SMARCA2,SMARCA4,SPRY2,TFEC,TFF1,Tgf beta,TGFB2-AS1
Cell Death and Survival, Cellular Movement, Organismal Injury and Abnormalities	10 vs. 0 dpi	Fundic	No	19	16	ABCC3,ABCG1,ABCG8,ADAM12,ALB,ANGPTL4,C1QTNF4,CHI3L1,CLCA1,DMP1,ELMOD1,EMP1,Eotaxin,ERBB4,ERN1,FOXA2,GLI1,GNAS,HLA-C,IFI6,ITGB6,MAPK1,MUC5AC,NAIP,NR3C1,OAS2,PHLDA2,PLA2G4A,PPP1R14C,RPS6KA3,TBX3,TCN1,TNFRSF12A,TNNT1,TNS4
Free Radical Scavenging, Inflammatory Disease, Organismal Injury and Abnormalities	10 vs. 0 dpi	Fundic	Yes	15	14	Aldose Reductase,ALOX12,ALOX5,BCL2L1,CCBE1,CFI,CHCHD10,CXCR1,CYP27A1,cytochrome-c oxidase,DEPP1,EHF,ENPP3,GLB1,GLP2R,GPR132,GSTA1,IGHE,JUN,mir-548,MOAP1,NCF2,PADI4,PEBP4,PIN1,PLA2G5,PNN,RNF183,SAA2,SDK1,SPRR2A,SREBF1,SYT8,TNF,TNNI2
Embryonic Development, Organismal Development, Tissue Development	10 vs. 0 dpi	Fundic	No	14	13	ADAMTS14,AJAP1,BLZF1,CEMIP,CEMIP2,CHST11,CTHRC1,CTNNB1,CYP24A1,DKK4,DVL3,EBF2,HSF1,IGFN1,LRRFIP2,MAP4,MDFI,MXRA5,NEU3,OTX1,PCSK6,POU2F3,PRDM5,PYGO1,PYGO2,RHOU,RNF213,SPATS1,STK40,TMPRSS3,WBP11,WNT10B,WNT3A,WNT9B,ZBED3
Cancer, Organismal Injury and Abnormalities, Respiratory Disease	10 vs. 0 dpi	Fundic	No	14	13	ACVRL1,ADAMTS5,CDKN2C,CHRNB4,CLDN1,COL11A1,COL21A1,DTX1,DTX3L,E2F1,E2F7,ERBB2,FOXO1,FSCN1,FYN,GINS1,HAS1,HERC6,IGFBP2,KLF15,LEFTY2,PADI1,PCDH1,PLCL1,PRL,PROCR,RFC2,ROS1,RRAS2,SH2D1B,SLAMF7,SLC6A14,SP1,THY1,YBX3
Cell Death and Survival, Cellular Development, Organismal Injury and Abnormalities	10 vs. 0 dpi	Fundic	No	12	12	ABL2,ANXA8/ANXA8L1,BMI1,BPI,CNTFR,COL18A1,CRLF1,CTSL,DNAJA1,DUOXA1,EED,EPHB1,EZH2,F12,FALEC,FENDRR,H1-5,HAS2-AS1,HSPA8,ICAM1,IL36A,KNG1,mir-101,mir-181,PHF1,PRDX6,protease (complex),RNF207,SMAD3,SPON1,SUZ12,TCAM1P,TTC36,TUG1,WNT10B
Cell-To-Cell Signaling and Interaction, Inflammatory Response, Organismal Injury and Abnormalities	7-9 vs. 0 dpi	Fundic	Yes	34	25	C3,CCL8,CFB,Collagen type II,CXCL2,CXCL5,DEFB4A/DEFB4B,FCER1A,Fcgr2,FCGR2B,Iga,Ikb,IL-1R,IL11,IL13RA2,IL1A,Lymphotoxin,MMP1,MMP13,MMP3,MPO,NFkB (complex),P2RX3,P2RY6,PDZK1IP1,S100A12,SPIB,Tlr,TNF receptor,TNFRSF18,TREM2,TRIM6,UHMK1,YAP/TAZ,YOD1
Cellular Movement, Hematological System Development and Function, Immune Cell Trafficking	7-9 vs. 0 dpi	Fundic	Yes	32	24	CCR3,CD1B,CD3 group,Collagen type I (complex),CSF2,CXCL1,CXCL10,DUOX2,DUOXA2,elastase,Eotaxin,Focal adhesion kinase,ICOS,Ifn gamma,IL12 (complex),IL1B,IL4,IL4I1,JAK,JINK1/2,MMP7,Nr1h,ORM1,OSM,PARP3,PCSK1,PIGR,PKHD1,PLA2G5,PRC2,PTGES,RUNX3,S100A9,SOCS3,SPN
Connective Tissue Disorders, Inflammatory Disease, Inflammatory Response	7-9 vs. 0 dpi	Fundic	Yes	30	23	26s Proteasome,ALOX5AP,BCR (complex),CEBPE,CHI3L1,CLDN2,CLEC5A,CTNND2,DIO2,GPX2,Gsk3,HK3,Hsp27,IDO1,IFN Beta,IgG,IGHG1,Igm,IL5RA,ISG15,KLK11,LGR5,MMP12,MT1A,P38 MAPK,PARP,PI3K (family),Rb,SFN,SLC24A1,SPI1,TCF,TNC,TP73,ZBTB16
Cellular Movement, Infectious Diseases, Organismal Injury and Abnormalities	7-9 vs. 0 dpi	Fundic	No	30	23	ALOX5,BATF3,C2,CFI,CG,CSTB,EIF5A2,EREG,ERK,estrogen receptor,FSH,GLP2R,Growth hormone,Histone h3,Histone h4,Hsp90 (family),Jnk,KDM5A,Lh,mir-186,mir-374,mir-95,MMP9,MSMB,MT3,PTK6,RNA polymerase II,SRD5A2,STAT5a/b,SYT8,TEAD4,TFF3,TGM3,TMEFF1,UPP1
Antimicrobial Response, Cell-To-Cell Signaling and Interaction, Hematological System Development and Function	7-9 vs. 0 dpi	Fundic	No	28	22	Akt,ALOX12,Calcineurin protein(s),CCKAR,CCL1,CCL17,CCL22,CCL3,CCL4,CD1A,CHAT,CIDEC,CLEC7A,CRHR1,CSF,Fc gamma receptor,Fcer1,FCER2,FCGR2A,GNAQ,Ige,IL1,IL1R2,IL23,Immunoglobulin,MAGI2,NFAM1,NOX5,PF4,Pkc(s),Rac,Rap1,SAA,TAB3,TLR9
Cardiovascular System Development and Function, Cell Signaling, Cellular Movement	7-9 vs. 0 dpi	Fundic	No	28	22	ADIPOQ,AMPK,ANKRD1,Ap1,BDNF,C1q,CHRM1,Collagen Alpha1,Creb,CXCL11,CXCL9,CXCR1,CXCR2,CYP1A1,EPHA3,EPHA5,ERK1/2,FFAR1,FGF23,FOSL1,GPR171,GPR31,HAS2,HLA-DR,KL,LRRN1,MAP2K1/2,Mek,Notch,NTRK2,OXT,PDGF BB,PI3K (complex),PROCR,Raf
Cell-To-Cell Signaling and Interaction, Hematological System Development and Function, Immune Cell Trafficking	7-9 vs. 0 dpi	Fundic	Yes	28	22	ADGRE3,BCL2L1,CALHM6,CCL22,CCL26,CCL8,CD1E,CD207,CD40LG,CDH26,CNGB1,CXCR2,FCGR2B,GBP5,GCH1,GFI1B,IDO1,IFI27,IFITM10,IL13,IL4I1,IRGM,LOC124902114,MUC1,NONO,PADI4,PDCD1LG2,PLEK,RIGI,RNF183,SLAMF8,SOX11,STAT1,TNFRSF18,WARS1
Dermatological Diseases and Conditions, Inflammatory Response, Organismal Injury and Abnormalities	7-9 vs. 0 dpi	Fundic	No	26	21	CD3,CD300LF,Cdk (family),CTLA4,CXCL8,DUOX1,FFAR2,Fibrinogen,GBP5,GZMB,Hdac,HRH4,HSH2D,IFI44,IFI6,IKK (complex),IL22RA1,Interferon alpha,IRF4,ISG20,KNG1,LDL,Mapk,N-cor,RAS,Rxr,SLC5A8,SOCS1,SULT2A1,TCR,TLR7/8,TNFRSF9,VDR,Vegf,XCL1
Auditory and Vestibular System Development and Function, Embryonic Development, Organ Development	7-9 vs. 0 dpi	Fundic	No	18	16	ADRA1A,AJAP1,BCL2,C4BPA,CAPN2,CTHRC1,CTNNB1,CTSL,DANCR,DDR2,DKK2,DLC1,FGD4,FZD4,HNF1A,ITIH4,LAG3,LGR5,MACF1,MPC1,OTX1,PDLIM1,PIWIL4,PPP1R1B,PRRX2,RGS3,RSBN1,SNAI1,TIFAB,TNS4,TSC22D1,TSPAN8,WIF1,Wnt,WNT9B
Cardiovascular System Development and Function, Cellular Development, Organismal Development	7-9 vs. 0 dpi	Fundic	No	18	16	ABCB1,ABCG2,ADAM15,AMBP,ARID1A,ATP5F1D,CD44,CLCA1,CLEC4G,COL7A1,DHRS9,EPHB2,FHL2,FOLR1,IGFBP7,IGLL1/IGLL5,IL11,IRAG2,LIF,MED1,MMP7,MUC5AC,MYO18B,NEGR1,NTNG1,PGM2,PPP1R14C,PTPN7,S100A6,SMARCA4,SPRY2,THY1,thymidine kinase,TRPC5,TSPAN8
Connective Tissue Development and Function, Embryonic Development, Organismal Development	7-9 vs. 0 dpi	Fundic	No	16	15	ADAMTS14,ALPK2,AVIL,CD74,CDX2,CSRNP3,CYP1A1,DKK2,DLC1,DVL3,FZD4,FZD6,H2AC11,HNF4A,IGFN1,KL,LAMC2,LIG1,LRRFIP2,MDFI,MGAM,MMP7,PAK5,RARG,RHOU,ROR2,ROS1,RRAS2,SALL4,SDC2,SULT1E1,TCF7L2,THSD4,WNT3A,WNT5A
Cellular Movement, Hematological System Development and Function, Immune Cell Trafficking	7-9 vs. 0 dpi	Fundic	Yes	16	15	ABL2,ACKR3,AKR1C3,ANKS1B,ANXA8/ANXA8L1,BANCR,CCAT2,CCL17,CCND1,CCRL2,CDKL5,CXCR4,DTL,DUOXA1,EZH2,GADD45B,GPC6,IFNG,ITIH2,MAFF,NRSN1,PARVG,PKD1L2,PLAC8,PRDX6,RAC1,RASSF9,SBDS,SCG5,STARD4,STOX1,SUZ12,TCAM1P,TREM1,XCL1
Cancer, Organ Morphology, Organismal Injury and Abnormalities	7-9 vs. 0 dpi	Fundic	No	16	15	ABCC5,ADORA1,CERS4,Ck2,DEAF1,ENPP3,ESR1,FGD4,GCG,GPR65,GRIK2,HAMP,HERC1,Hsp70,JAZF1,MAP4K3,MCF2,MZB1,NDST1,NR3C1,NRG2,OXGR1,PAK6,PCP4,PDX1,PIN1,RNF38,SAG,SEZ6L,SIAH2,Sod,TCOF1,TMEM74,TRIP4,ZNF141
Cardiovascular Disease, Hematological Disease, Hereditary Disorder	7-9 vs. 0 dpi	Fundic	No	14	14	ABCB1,ABCG2,ADGRG1,ANGPTL3,APOA1,APOA5,APOB,AQP7,BMP4,BNIP3,CACNB2,COL15A1,CRISPLD1,FOXA2,H1-5,HNRNPA2B1,IGFBP5,KLK14,KRT23,KRT9,LINC00941,MMD,MXD1,NEMP1,NOVA1,NUPR1,PFKFB3,PM20D2,SCN9A,SIX4,SLC39A8,TDRKH,THRA,TRIB3,ZC3HAV1
Cellular Movement, Inflammatory Response, Tissue Morphology	7-9 vs. 0 dpi	Fundic	Yes	13	13	ABCB4,BACH2,CD47,COL4A3,CXCL5,DNAI3,DNAJB6,EGR3,ETS2,FAM199X,FCGBP,IBSP,IGFBP7,IL7,IRF2,ITGAV,ITGB3,LCN2,MAP3K8,mir-143,MYL9,MYO6,OSM,PAX5,POU2F3,PRDM5,PRKD1,RAB11FIP2,S100A2,SEMA3A,SGTB,SLC30A4,TNNT1,TP53,ZNF24
Cell Death and Survival, Cellular Function and Maintenance, Cellular Movement	7-9 vs. 0 dpi	Fundic	No	12	12	ABCB11,ADGRG5,ADORA2B,AQP5,BHLHE41,Calcineurin protein(s),CCT5,CDKN1A,GLI1,hemoglobin,HIF1A,KLF1,MCEMP1,METTL3,NANOG,NFATC2,NPTX1,NUCKS1,ORAI1,PAH,PLA2G2A,PLAC8,PNISR,PNN,PRRX1,S100A11,SDC4,SLC13A5,SLC16A4,STIM2,TFRC,TREML2,TSPAN1,UCA1,XPNPEP2
Connective Tissue Disorders, Inflammatory Disease, Inflammatory Response	7-9 vs. 0 dpi	Fundic	Yes	10	11	ACAN,ADAMTS4,ADRA1D,ATP1B1,CCL17,CDH1,CHRDL1,DIAPH2,DPH5,EHD1,EXOC8,GABRB3,GRB10,GTF3C2,INSR,KLF9,mir-22,MUC5B,MYOC,NEFM,OGG1,PADI1,PGR,PI3K p85,PIEZO1,PODXL,RLBP1,RN7SL1,RPS6KA,SNTB2,SP1,TNF,TUG1,UGCG,WNT7A
Cellular Movement, Connective Tissue Disorders, Immune Cell Trafficking	3-5 vs. 0 dpi	Fundic	Yes	41	22	Akt,CCL17,CCL22,CD1A,Collagen type II,CSF,CXCL1,CXCL11,CXCL2,CXCR2,elastase,EREG,Fc gamma receptor,FCGR2A,FCGR2B,Ikb,IL-1R,IL1,IL1A,IL1B,IL1R2,IL23,Immunoglobulin,Lymphotoxin,MMP1,MMP13,MMP3,MMP7,NLRP12,NOX5,PF4,PRC2,S100A12,SAA,TNFRSF11B
Developmental Disorder, Endocrine System Disorders, Hereditary Disorder	3-5 vs. 0 dpi	Fundic	No	26	16	26s Proteasome,ADORA1,C1RL,CD1B,CDA,CG,CLDN2,CLEC5A,DIO2,DUOX2,DUOXA2,ERK1/2,ERMAP,FGF23,FSH,HAMP,Histone h3,Histone h4,Hsp90 (family),IgG,Interferon alpha,Jnk,Lh,MMP12,MSMB,P38 MAPK,PI3K (family),PTK6,RNA polymerase II,SFN,SPTA1,TCF,TCR,TGM3,TRO
Cellular Development, Cellular Growth and Proliferation, Organismal Injury and Abnormalities	3-5 vs. 0 dpi	Fundic	No	24	15	ABCB4,ABCC1,ANKRD1,BCL2L1,BMPR1A,CDKN1A,CEBPE,CHI3L1,CNOT6,CSF3R,DUOX2,FCGBP,GLI1,Hsp70,IBSP,IRF2,ITGAV,KLF1,MED13L,mir-548,MT1A,MYH7,NFE2,NUCKS1,NUDT16L1,OSM,PADI4,PNN,PNO1,RNF183,RUNX1,S100A11,SPI1,TNS4,TP53
Carbohydrate Metabolism, Cellular Movement, Hematological System Development and Function	3-5 vs. 0 dpi	Fundic	No	22	14	Ap1,C3,CD3,CFB,CHI3L1,Creb,CXCL8,DUOX1,ERK,estrogen receptor,Fibrinogen,Focal adhesion kinase,GCG,Hsp27,IKK (complex),IL12 (complex),IL13RA2,JINK1/2,KNG1,LDL,MAP2K1/2,Mapk,Mek,MMP9,NFkB (complex),Nr1h,OSM,PADI4,PDGF BB,PI3K (complex),Pkc(s),PRLR,SOCS3,TNC,Vegf
Gastrointestinal Disease, Lipid Metabolism, Small Molecule Biochemistry	3-5 vs. 0 dpi	Fundic	Yes	22	14	ABCB11,ALDH1L1,ALOX5,AQP5,ATP8B1,C4BPA,CA14,CLCA1,CLCA3P,COTL1,DHRS9,DUOXA1,EDN2,FHL2,GPR132,HNF1A,mir-101,MUC5AC,MYC,NFATC2,NR1H4,PADI1,PLA2G5,PLD2,SERPINE2,SERPINH1,SMARCA4,SP1,STIM2,SULT1E1,SUMO2,SYT8,TINCR,TSPAN8,ZNF148
Endocrine System Disorders, Immunological Disease, Organismal Injury and Abnormalities	21 vs. 0 dpi	Pyloric	Yes	46	30	ALPK2,APOL3,CD4,CD79B,CTLA4,DUOX2,DUOXA2,GBP4,GBP5,HERC6,IDO1,IFI44,IFN Beta,IFNG,IGHM,IGLL1/IGLL5,IL7R,Integrin alpha L beta 2,Interferon alpha,IRF4,OAS2,POU2AF1,PSMB9,PTGDR,RSAD2,RTP4,SAMD9,SLAMF6,SLAMF7,SLC16A6,SLC1A4,TCR,TIGIT,TNFRSF9,U1 snRNP
Cell Death and Survival, Inflammatory Response, Organismal Injury and Abnormalities	21 vs. 0 dpi	Pyloric	Yes	41	28	AMPH,BATF,C3,CCL8,CCR10,CD1B,CFB,CFTR,COL17A1,CRHR1,CXCR1,CXCR2,DIO1,FBXO41,FCRLA,IgG,Igm,IL21R,MPO,NADPH oxidase,NFkB (complex),PIGR,Pka,Secretase gamma,SPIB,ST3GAL1,TDO2,TNF receptor,TNFRSF13B,TNFRSF17,TNIP3,TREM2,TRPV1,UBD,ZBP1
Cardiovascular Disease, Connective Tissue Disorders, Dermatological Diseases and Conditions	21 vs. 0 dpi	Pyloric	No	32	24	AGMAT,BCR (complex),BLK,CAPN6,CCR1,CD27,CD79A,CXCL10,CYP24A1,estrogen receptor,GATA1,GFI1B,GJB3,GLI1,Gsk3,Hdac,Histone h3,Histone h4,Hsp70,Hsp90 (family),ISG15,JAK,Jnk,KRT17,MMP9,MUC6,NTRK1,PLAUR,PTCH1,REG4,SLC5A8,TCF,TEAD4,TGM3,ZBTB16
Cell-To-Cell Signaling and Interaction, Hematological System Development and Function, Immune Cell Trafficking	21 vs. 0 dpi	Pyloric	Yes	25	20	Akt,CCL1,CCL17,CCL22,CCL3,CCL4,CCR7,CD40,cytokine,Fc gamma receptor,Fcer1,FCER2,Fcgr2,FCGR2A,FCRL3,Iga,Ige,IgG1,IGHE,IL1,IL23,Immunoglobulin,MUC13,NOX5,PDCD1LG2,PF4,Rac,S100A12,SAA,SYK/ZAP,TFF3,Tlr,TLR8,TNFRSF11B,WNT10B
Post-Translational Modification, Protein Degradation, Protein Synthesis	21 vs. 0 dpi	Pyloric	No	25	20	C1q,CCL20,Collagen type I (complex),Collagen type II,CSF,CSTB,CXCL11,CXCL8,DUOX1,elastase,FCAR,FOSL1,IKK (complex),IL-1R,IL11,IL1B,IL1R2,LDL,Lymphotoxin,Mapk,MHC Class II (complex),MMP1,MMP12,MMP13,MMP3,MMP7,Nr1h,OLR1,PDGF BB,Pkc(s),PLA2G2A,PLA2G5,PRC2,S100A9,SOCS3
Cell-To-Cell Signaling and Interaction, Hematological System Development and Function, Immune Cell Trafficking	21 vs. 0 dpi	Pyloric	Yes	23	19	Ap1,CD3 group,CD300LF,CD72,CLEC7A,CSF2,DEFB4A/DEFB4B,EGR2,ERK1/2,Fcgr3,FCMR,GHRHR,GPR171,HLA-DQ,HLA-DR,HLA-DR group,HTR4,ICOS,Ifn gamma,IGF2BP3,Ikb,IL10,IL12 (complex),IL12 (family),ITGAL,MAP2K1/2,Nfat (family),Notch,OXT,PRTN3,RETN,RGS20,Rsk,TLR7/8,TRIM15
Connective Tissue Disorders, Inflammatory Response, Organismal Injury and Abnormalities	21 vs. 0 dpi	Pyloric	Yes	23	19	ADORA2B,ALDH3A1,BATF2,CCN6,CD1A,CD3,CLCA2,CLDN2,Creb,Cyclin A,DIO2,EGLN3,EREG,ERK,F2,Focal adhesion kinase,GDF15,GPR31,GZMA,HMGA2,Hsp27,JINK1/2,Mek,NPY,OSM,P38 MAPK,PI3K (complex),PI3K (family),Raf,RAS,Rb,SH2D2A,SRC (family),SST,Vegf
Cellular Development, Connective Tissue Development and Function, Tissue Development	21 vs. 0 dpi	Pyloric	No	19	17	ABCC5,ACKR3,ALOX5,BMPR1A,BMPR1B,CCDC152,CD55,CDA,CFI,EFNA1,ESR1,H2BC11,HAMP,HOXC6,IBSP,IFI44,IL5RA,KLK7,KRT13,KRT6A,LY6K,mir-19,MSX2,MUC1,P2RY11,REN,S1PR4,S1PR5,SLC14A1,SMAD3,SYT8,TGM1,TMEM40,TNFAIP6,UNC119
Cellular Compromise, Cellular Function and Maintenance, Inflammatory Response	21 vs. 0 dpi	Pyloric	Yes	19	17	ADGRG5,CCL18,CD101,CD1E,CD274,CLEC4E,COX6B2,cytokine,DCSTAMP,ENPP3,FBXO44,FES,IDO1,IGHE,IL13,IL13RA2,IL3RA,IRAG2,ITGAX,JAKMIP2,LY6K,METTL3,PHLDA1,PIN1,PLA2G3,PLCXD1,RFTN1,RGS13,RIN2,RNA polymerase II,SCAF8,SLC2A3,STAT5a/b,TMEM108,TREM1
Cell-mediated Immune Response, Cellular Development, Organismal Injury and Abnormalities	21 vs. 0 dpi	Pyloric	Yes	18	16	ABCB1,ADGRG1,AMBP,BHMT2,CCDC153,CD163L1,CDX2,DCHS2,DHRS9,FKBP5,FMO2,HKDC1,HLA-B,HLA-C,ICAM2,ID2,IRF4,MED1,NCOR2,NFKBIZ,PAX5,PRNP,S100A6,SERPINB2,SLC2A3,SMARCA4,SPRY2,TADA2B,TAL1,TCAF2,TM4SF19,TRPC5,TRPM8,UNC5D,VPREB3
Lipid Metabolism, Small Molecule Biochemistry, Vitamin and Mineral Metabolism	21 vs. 0 dpi	Pyloric	No	16	15	ABCB1,ACSL5,ALB,C4BPA,CA12,COP1,CYP26A1,CYP2C19,CYP3A5,CYP7A1,EDAR,ELOVL2,FOXA2,FOXA3,FUT8,GCGR,GSTT2/GSTT2B,HNF1A,HNF4A,HNRNPA2B1,ITIH4,LAMA1,LDL-cholesterol,MUC4,MYL4,NR1I2,NR1I3,PPP2R5A,RARG,SERPINA1,SULT1E1,SYT12,THRSP,TTR,UGT2B17
Cell Death and Survival, Organismal Injury and Abnormalities, Respiratory Disease	21 vs. 0 dpi	Pyloric	No	16	15	ANXA13,ASIC2,BMF,BNIP3L,BRAF,C1QTNF4,CHRM2,CIDEC,CRBN,ERN1,FATE1,FCGBP,FGA,G3BP2,IPO7,IRF2,ITGB6,LAG3,MAP1B,MAPT,MZB1,NANOG,NR3C1,PDE4B,PRKACA,RLN3,SLC2A3,SLC6A12,SNCA,SRGN,SRXN1,TCN1,TM4SF20,TRAF4,VSTM2A
Cancer, Hematological Disease, Immunological Disease	21 vs. 0 dpi	Pyloric	Yes	15	14	APOBEC3B,BRD4,CHI3L1,CTSS,DPH5,DUOX2,EAF2,GALNT14,GBP3,HEXIM1,HHIPL2,HLA-DQA1,IFI30,IFI44,ISLR,mir-143,MS4A3,MT1A,NLRC5,PAX5,PDLIM2,PEG10,POU2F3,PRDM5,RASGEF1A,RGS6,RRM2B,S100A2,SLC19A1,SPI1,STAT1,TCEA3,TP53,TRIM22,WWOX
Behavior, Cell Death and Survival, Embryonic Development	21 vs. 0 dpi	Pyloric	No	13	13	ADGRE3,ALDH3A1,AQP5,Calcineurin protein(s),CASP3,CD180,CDK5,CDK5R1,CSRNP1,CTNNB1,DACH1,DACT2,DLC1,DVL1,FRZB,GRB10,HK3,IDO1,IL10RA,LRG1,MDFI,mir-3648,NEU3,NEUROG2,PTGS1,RBM5-AS1,RCAN1,RNF213,SERPINF1,SLPI,TCF4,TGM2,TNS4,ZNF148,ZNF385B
Cardiovascular Disease, Cardiovascular System Development and Function, Organismal Injury and Abnormalities	21 vs. 0 dpi	Pyloric	No	13	13	AVIL,CALHM6,CDH26,CHAT,CTNNB1,CYP24A1,ERG,FN1,FZD1,FZD5,GALNT6,GBP2,GCH1,H1-5,H2AC14,KDM3B,MAP4,NONO,NRSN2,NUPR1,PDE10A,PDE4A,Pkc(s),PLPP3,RBMS1,RNF213,RYK,SALL4,SERPINA5,SLC16A6,TDRD5,TMEM74B,WNK4,WNT2B,ZNF148
Cancer, Cell Cycle, Hematological Disease	21 vs. 0 dpi	Pyloric	No	12	12	AHNAK,AKR1C3,BCL2,CAPN2,CAPZA2,CDH18,CDKN1A,CLDN6,CNOT3,CNOT6,CNOT6L,DMKN,DUOXA1,G0S2,GPS2,GTF3C2,HSPH1,IL17RB,MTARC1,MYC,PADI4,PDGFC,PGR,POLDIP3,PRF1,PROCR,RN7SL1,RRAS2,RSAD2,S100A11,SEMA3E,SERPINB8,SLC13A5,SP1,ZNF148
Immunological Disease, Inflammatory Response, Organismal Injury and Abnormalities	10 vs. 0 dpi	Pyloric	Yes	43	25	C3,CCL4,CCL8,CD207,CD79B,CXCL11,CXCL9,Fcer1,FCRL3,Hla-abc,HLA-DR,IDO1,IFI6,IFIH1,IFN Beta,IL-1R,Immunoglobulin,Interferon alpha,IRF1,JAK,KMO,MX1,NFkB (complex),NLRC5,PSMB9,RIGI,RSAD2,TAP1,TNF receptor,TNFRSF8,TNIP3,UBA7,UBD,USP18,ZBP1
Endocrine System Disorders, Metabolic Disease, Organismal Injury and Abnormalities	10 vs. 0 dpi	Pyloric	No	27	18	26s Proteasome,APOB,BCR (complex),C1RL,CES1,CG,CXCL8,CYP24A1,DUOX1,DUOX2,DUOXA2,ERK,estrogen receptor,GBP4,GZMA,Hdac,Histone h3,Histone h4,HMGA2,Hsp27,Hsp70,IgG,ISG15,JINK1/2,Mek,Nr1h,NTRK1,PHLDA2,PRC2,RNA polymerase II,SLC5A8,SOST,SP100,TCR,TFF1
Antimicrobial Response, Inflammatory Response, Organismal Injury and Abnormalities	10 vs. 0 dpi	Pyloric	Yes	27	18	BACH2,CD48,CGAS,CP,ENTPD1,ETV3,GABRB2,Hif1,HIF1A,HNRNPA2B1,IDO1,IFI44,IFI44L,IFIT3,IFNG,IFNGR1,LAG3,MB,MX2,NLRP12,OAS2,PAX5,PRDM1,PSMB8,RNY3,RTP4,SAMD9,SDC4,SFTPA1,TACR2,TIGIT,TLR2,TLR6,TNFSF9,TRIM58
Connective Tissue Disorders, Inflammatory Disease, Inflammatory Response	10 vs. 0 dpi	Pyloric	Yes	25	17	C1q,CCL11,CD3 group,CD72,Collagen type II,Creb,CXCL10,CXCR5,CYP8B1,ERK1/2,FGF23,FOSB,Gsk3,IKK (complex),IL12 (family),IL1B,LEP,Lymphotoxin,MAP2K1/2,MMP1,MMP12,MMP3,Notch,P38 MAPK,PDGF BB,PI3K (complex),PI3K (family),Pkc(s),PLA2G5,POPDC2,PSMB8,RGS20,TLR7/8,TRIM15,Vegf
Cellular Development, Cellular Growth and Proliferation, Lymphoid Tissue Structure and Development	10 vs. 0 dpi	Pyloric	Yes	23	16	Akt,Ap1,CCL17,CCL19,CCL22,CD3,CIDEC,CTLA4,Fc gamma receptor,FCRLA,HLA-DQ,Ifn gamma,IFN type 1,IFNG,Iga,IGF2BP3,Igm,Ikb,IL1,IL10,IL12 (complex),IL21R,IL23,LDL,Mapk,MHC Class II (complex),MMP13,MUC13,PDCD1LG2,RAS,SAA,SH2D1A,TIGIT,Tlr,TNFSF13B
Cellular Development, Inflammatory Response, Organismal Injury and Abnormalities	10 vs. 0 dpi	Pyloric	Yes	23	16	ALOX5,ANKRD1,CCR6,CFI,COL7A1,DES,DUOX2,FENDRR,GBP5,HAMP,HERC3,HERC6,HLA-DQA1,HMGCS1,HSPB2,IDO1,IDO2,IFI30,IFI44,IFI44L,IL32,LTBP1,MED13L,mir-142,MYO10,P2RY11,PTCHD1,SEMA3A,SLC14A1,STAT1,TGFB1,TMEM40,TP53,TRPV1,ZNF652
Cell Death and Survival, Organismal Injury and Abnormalities, Organismal Survival	10 vs. 0 dpi	Pyloric	No	21	15	BOK,C4BPA,CASP3,CCND1,CD180,CYP2C19,DCC,DUOXA1,ELMOD1,EZH2,GPR132,HNF1A,KCNA1,MYC,MYO10,MZB1,NLRC4,NPSR1,NR1I3,NR3C1,NRG2,NRK,PARP14,PRDX6,SIAH2,SLC2A2,SRC,STAT5a/b,THRSP,TP73,ULBP1,USP35,WNT5A,XAF1,ZNF148
Cell-To-Cell Signaling and Interaction, Hematological System Development and Function, Immune Cell Trafficking	10 vs. 0 dpi	Pyloric	Yes	16	12	BPI,CCL17,CCR4,CD3,CD6,CSF,CYP17A1,DCSTAMP,DPH5,EIF2AK2,FCGR1A,FGG,FPR2,GRIA1,GSTA1,HDAC11,HDAC9,ICAM1,IFI27,IL21R,Jnk,Lymphotoxin,PADI1,PI3,POU3F2,RASGRP1,SERPINB9,SH2D2A,SORL1,SP1,TM4SF20,TNF,TNFRSF11A,TNFRSF9,ULBP1
Cell Death and Survival, Cellular Compromise, Immunological Disease	10 vs. 0 dpi	Pyloric	Yes	14	11	AGMAT,APOL3,ATP6AP1L,BATF2,CA14,CLCA1,CLEC1B,CYP1A1,DYNC1I1,EHF,ERG,FCGR1A,FCRL1,GCLC,GP6,HLA-B,HLA-C,HLA-E,HLA-F,LAMA3,LMO2,MAP4,MUC5AC,OAS2,P38 MAPK,PDE4B,RNY3,SCEL,SLIT2,SMARCA4,SYK,TAL1,THY1,TNFSF4,ULBP2
Cellular Development, Inflammatory Response, Organismal Injury and Abnormalities	7-9 vs. 0 dpi	Pyloric	Yes	43	28	Akt,BCL2A1,CCKAR,CCL1,CCL17,CCL22,CD79B,CXCL11,CXCL9,cytokine,FCRL3,FCRLA,GBP5,HCST,IGF2BP3,IGHM,IGLL1/IGLL5,Igm,IL-1R,IL1R2,Immunoglobulin,Interferon alpha,IRF4,KRT17,MAGI2,MDGA2,MUC13,PDCD1LG2,PF4,PIGR,POU2AF1,SAA,TFF3,TNFRSF13C,TNFSF13B
Cell-To-Cell Signaling and Interaction, Cellular Movement, Hematological System Development and Function	7-9 vs. 0 dpi	Pyloric	No	39	26	AMPH,C3,CCL4,CCL8,CCR10,CD1B,CFB,CPNE4,CSF,CSF2,CXCR1,CXCR2,Fcer1,FCER2,Fcgr2,GRIA1,HLA-DR,ICOS,IL11,IL12 (complex),IL13RA2,IL1B,KMO,Lymphotoxin,MPO,NADPH oxidase,NFAM1,NFkB (complex),Nr1h,PLA2G5,PTGDR,S100A12,SLPI,UBA7,ZBP1
Cell-To-Cell Signaling and Interaction, Connective Tissue Disorders, Nervous System Development and Function	7-9 vs. 0 dpi	Pyloric	No	34	24	Ap1,CD72,CLDN2,Collagen type II,Cpla2,EPHA3,EPHA5,ERK1/2,FFAR4,FGF23,FOXD3,GHRHR,GPR171,GPR31,GRIA2,LEP,LEPR,MAP2K1/2,Mapk,Mek,MMP13,MMP3,NGF,OSM,OXT,PADI4,PDGF BB,PI3K (family),PRTN3,PSMB9,RAS,RETN,S100A9,TRIM15,Vegf
Antimicrobial Response, Infectious Diseases, Inflammatory Response	7-9 vs. 0 dpi	Pyloric	Yes	34	24	ADORA2B,BATF2,CCN6,CD274,CD3,CLCA2,CXCL10,DUOX2,DUOXA2,ERK,GBP4,Growth hormone,GZMB,Hsp27,IDO1,IFI27,IFI6,IFIT3,IFN Beta,IgG,IRAG2,ISG15,JAK,KRT13,MMP12,MX1,OAS2,P38 MAPK,PI3K (complex),PNISR,SLC10A1,SOCS1,STAT5a/b,TCR,TREM1
Endocrine System Disorders, Gastrointestinal Disease, Hereditary Disorder	7-9 vs. 0 dpi	Pyloric	Yes	22	18	AFP,AKR1C4,C1S,C4BPA,CAGE1,CALHM6,CCL7,CCL8,CD207,COX6B2,CTNNB1,CXCL11,CXCL9,CYP1A1,CYP3A5,FBXO44,FZD6,GSTA1,HNF1A,HNF1B,HNF4A,IDO1,IFI27,JAZF1,LDL-cholesterol,MAP4,MME,MTTP,NONO,PAK5,RIGI,RNF213,RTP4,SLC3A1,SOGA3
Cellular Movement, Dermatological Diseases and Conditions, Organismal Injury and Abnormalities	7-9 vs. 0 dpi	Pyloric	No	21	17	ABL2,ADAM22,ADRB2,COL10A1,CXADR,CXCL8,DAPK1,DUOX1,ELMOD1,FAT2,GALNT13,GJB2,GNG13,H1-5,H2AC14,H2AC17,H3C3,HEXB,ICOS,IL17A,IL17F,ITPR3,KLRG1,MAPT,MMP10,MUC5B,NFKBIZ,NUPR1,PCYOX1,PF4,RYBP,S100A9,SLC19A3,TARDBP,TRPC3
Lipid Metabolism, Small Molecule Biochemistry, Vitamin and Mineral Metabolism	7-9 vs. 0 dpi	Pyloric	No	19	16	26s Proteasome,AKR1C3,AR,BCR (complex),C2,CD27,CFAP44,CG,CHAT,Cyclin E,CYP24A1,E2f,EBP,EPB41L4B,GFAP,H2BC11,Histone h3,Hsp90 (family),IGHG1,Jnk,MATCAP2,NLGN4X,Notch,PARP,PART1,PI3K p85,Pkc(s),SLC2A12,SRD5A2,TGM3,USP38,USP49,XAF1,ZBTB16,ZEB2
Antimicrobial Response, Cellular Movement, Inflammatory Response	7-9 vs. 0 dpi	Pyloric	Yes	16	14	ADGRG5,AFP,BK Channel,CCDC50,CCL17,CER1,CFHR5,DUOXA1,EZH2,FENDRR,FGB,GNA14,GPR132,HAMP,HCG15,IFNE,IKZF1,IL5RA,IL6,LETMD1,LILRA5,Lymphotoxin,MAPK13,METTL3,MIR124-1HG,NGF,ORM1,P2RY11,RASSF9,SCN9A,TNF,TNIP3,TP73-AS1,TRPM2-AS,ZNF768
Cardiovascular Disease, Connective Tissue Disorders, Dermatological Diseases and Conditions	7-9 vs. 0 dpi	Pyloric	No	16	14	ACTN4,AMBP,CASP6,CCL7,CCR1,CLCA1,CYP2C19,DCHS2,DHRS9,DNER,DPF2,FKBP5,FMO2,GPR158,HLA-C,IER3,IFITM3,IL11,IL15RA,MCF2,MED1,MUC2,MUC5AC,MZB1,NR1I3,NR3C1,PDE4B,PHLDA2,PPP1R14C,SDC2,Secretase gamma,SERPINB7,SMARCA4,TLL1,VPREB3
Developmental Disorder, Embryonic Development, Organismal Development	7-9 vs. 0 dpi	Pyloric	No	16	14	ACTL6A,ARID1A,BHMT2,CXADR,ELOVL2,FABP3,FN1,FOXA2,FOXC1,FOXJ1,GCGR,GPC6,HAPLN4,ITGA7,JMJD1C,KAT5,KCNH1,KRT12,LDB1,LMO1,LYST,MFAP4,NEGR1,PCDH15,PCDH9,RELA,RGS1,SCN2A,SIX1,SLC16A9,ST6GALNAC5,TAC1,TAL1,TKTL2,TSPAN7
Cell Death and Survival, Cellular Assembly and Organization, Cellular Development	7-9 vs. 0 dpi	Pyloric	No	14	13	ABCB1,ADGRE3,C5AR1,CDH11,CEACAM1,CHRDL1,CNKSR2,CTNNB1,DACT2,DIAPH2,DKK2,DMRT2,EBF2,ERG,FLI1,FRZB,GRB10,HERPUD1,LMO2,MAP4,MDFI,MYOC,NCOA2,PLPP3,PLPPR4,PTGER4,RGS3,RNF213,RRP15,SERPINB2,TDRD5,TGM2,TRPC5,UGCG,WNT1
Cell Morphology, Embryonic Development, Organismal Development	7-9 vs. 0 dpi	Pyloric	No	14	13	ADGRG3,ARG1,ATP1B1,AVIL,CHI3L1,Collagen type I (complex),DANCR,EIF2AK2,FANCC,IFI6,ITGA11,ITGB1,LAG3,Laminin (complex),MAPK8,MSMB,NCR3,NNMT,NUAK1,PCLO,PIWIL4,PLOD2,PPP1R9B,PTPN6,RGS18,RN7SL1,SALL4,SDC2,SEMA3D,SERPINB5,SLC3A2,TGFB1,TIFAB,TM4SF20,TNF receptor
Infectious Diseases, Organismal Injury and Abnormalities, Respiratory Disease	7-9 vs. 0 dpi	Pyloric	No	14	13	ACO2,ALOX5,ANPEP,BCL2A1,CGAS,CYP1A1,EHF,ESRRG,GABRA1,HLA-A,HLA-C,HSPA1A/HSPA1B,IFI44,IFI44L,IFNG,KCNE1,LGALS3BP,mir-130,mir-197,mir-374,MYL2,NCR3,NGEF,PDE4B,PGLYRP4,PLA2G5,RRAD,SETDB1,SLC30A4,SLC7A5,SYVN1,TFPI,TMEM200A,XKR4,ZNF81
Cancer, Cellular Development, Cellular Growth and Proliferation	7-9 vs. 0 dpi	Pyloric	No	14	13	ABCB1,ADORA2B,CD163,CFAP206,E2F3,FOXJ1,GATA1,GFI1B,H2BC15,HCK,IFNGR1,IL13,IL4R,JAKMIP2,LEPR,LRRC7,MBNL1,MECOM,MTHFD2,NANOG,NPTX1,PIM2,POU2F3,PRDM5,PRRX1,RBM5-AS1,SNCA,SORCS1,SOX2,SOX2-OT,SRGN,TP73,TRIM33,ZFHX4,ZFPM1
Cardiovascular System Development and Function, Cellular Development, Cellular Function and Maintenance	7-9 vs. 0 dpi	Pyloric	No	11	11	ACTL6A,AKT3,ANKRD37,CA12,CAV2,CDC25B,CDH19,CDKL5,COL4A3,COL7A1,CYBB,EAF2,EIF5A2,estrogen receptor,FCGBP,HIF1A,HIF1AN,IRF2,ITGB3,LINC01139,MAPK12,mir-27,MT1A,OSM,PARK7,PCDH19,PLAC8,PTGES3,RAC1,SEMA3A,SESN2,SPI1,SRXN1,TMEFF1,TP53
Cellular Movement, Hematological System Development and Function, Immune Cell Trafficking	3-5 vs. 0 dpi	Pyloric	Yes	40	24	CCL1,CCL26,CCL4,CCL5,CCL8,CCR7,CD1B,CD1E,CD3 group,CSF,CXCL11,CXCL9,CXCR2,Fcer1,FCER2,Fcgr2,FCRL3,FCRLA,IDO1,IgG,IL-1R,IL12 (family),IL13,IL13RA2,IL1R2,IL3RA,Immunoglobulin,MMP12,NFkB (complex),P38 MAPK,PI3,S100A12,SPIB,TNFRSF11B,U1 snRNP
Cell Morphology, Immunological Disease, Lymphoid Tissue Structure and Development	3-5 vs. 0 dpi	Pyloric	Yes	38	23	C1q,CD19,CD79B,CD8A,CD8B,CHI3L1,DCSTAMP,DUOX2,DUOXA2,GATA1,Hsp27,Hsp70,IFN Beta,IFNG,IGHM,IGLL1/IGLL5,IL1B,Interferon alpha,ISG15,MAP2K1/2,MCHR1,MHC Class I (complex),Notch,Nr1h,PAX5,PDGF BB,PI3K (complex),PI3K (family),PIGR,PLA2G2A,PLA2G5,POPDC2,TNFRSF13C,TREM1,UBD
Cell-To-Cell Signaling and Interaction, Hematological System Development and Function, Inflammatory Response	3-5 vs. 0 dpi	Pyloric	Yes	33	21	ADCY,ADM2,Ap1,CD3,CD72,CLCA2,Collagen type II,CXCL10,DNAAF1,DUSP2,ERK,ERK1/2,FCMR,FGF23,GPR31,GZMA,IGF2BP3,IKK (complex),JINK1/2,LEP,Mek,MMP13,OSM,PSMB9,PTGDR,RAS,RETN,RGS20,S100A9,SH2D2A,SOCS1,STAT5a/b,TCR,TLR7/8,Vegf
Gastrointestinal Disease, Immunological Disease, Ophthalmic Disease	3-5 vs. 0 dpi	Pyloric	Yes	27	18	Akt,CCL17,CCL19,CCL22,CCR10,CD1A,CD40,CXCL13,CXCR5,Fc gamma receptor,FCRL4,HLA-DQ,HLA-DR,IFN type 1,Iga,Ige,IgG1,Igm,IL1,IL10,IL12 (complex),IL21R,IL23,IL26,JAK,MHC Class II (complex),MPO,MUC13,NADPH oxidase,NAPSA,PF4,SAA,TFF3,Tlr,TNFSF13B
Cellular Development, Cellular Growth and Proliferation, Hematological System Development and Function	3-5 vs. 0 dpi	Pyloric	No	19	14	ANPEP,ARL5C,C4BPA,CASP3,CD180,CTNNA1,CTNNB1,DACT2,F13A1,FUT7,GAL,GALR2,GNA15,HNF1A,ICOSLG/LOC102723996,IL2,LAG3,MCEMP1,MT1A,MTSS1,NPM1,PARP1,PAX5,PRDM1,PRTN3,PTPN7,RGS1,RUNX1,SATB1,SEMA6A,SNCB,TFRC,TREML2,ZNF148,ZP3
Cancer, Connective Tissue Development and Function, Hematological Disease	3-5 vs. 0 dpi	Pyloric	No	17	13	ADGRG5,AGMAT,ALDH2,CA14,CLCA1,DCHS2,ESRRA,HMGCS1,IFI30,KDM6B,KRT15,MAD1L1,MAFF,MED1,MIOX,mir-142,mir-143,MLXIPL,MTUS1,MUC5AC,MYBPH,MYOD1,PAX5,POU2AF1,RPA1,SMARCA4,SMPX,SMURF1,SNAI2,SREBF1,TADA2B,TF,TNFRSF14,TP53,VPREB3
Cancer, Hematological Disease, Immunological Disease	3-5 vs. 0 dpi	Pyloric	Yes	17	13	ADGRL3,ALOX5,ALPK2,ANKRD37,BHMT2,BMPR1B,CD1A,CDH23,CENPU,COL22A1,COTL1,DUOXA1,FCRL1,FGD4,GPR132,HAMP,HOXB8,IFNA16,IL17RB,mir-374,MYC,NEDD9,P2RY11,PENK,PLAC8,PRSS8,RARA,RARRES1,RASGRP4,RELA,S1PR5,SYTL5,TAL1,TMEM40,ZNF141
Cancer, Organismal Injury and Abnormalities, Reproductive System Disease	3-5 vs. 0 dpi	Pyloric	No	14	11	ADGRG3,CDH10,CXCL8,CYP2C19,CYP3A5,DSC2,DUOX1,Eotaxin,estrogen receptor,FGFR4,GPNMB,HDL,HNF4A,IBSP,ITGB1,ITGB3,KCNMA1,KRT1,KRT14,KRT15,KRT16,KRT5,KRT6B,KRT8,MAPK12,MDGA2,mir-548,MMP9,NR1I3,PCDH1,POU4F1,PPP2R5A,TGM3,THRSP,TP63
Cellular Development, Cellular Growth and Proliferation, Lymphoid Tissue Structure and Development	3-5 vs. 0 dpi	Pyloric	Yes	10	9	AHSP,BCR (complex),BMPR1B,C1S,CCR7,CFB,CG,CLDN2,CYP24A1,DIO1,DTL,FCGBP,GABRB3,GATA6,HDAC9,Histone h3,Histone h4,HPSE,INSR,Integrin alpha 4 beta 1,IRF2,Jnk,LTA,PART1,PF4,Pkc(s),SCIMP,SLAMF7,SRGN,SYK,TFPI2,TNFSF9,USP37,ZBTB16,ZSCAN10
